# Supplementary material for: Microbiota Perturbation or Elimination Can Inhibit Normal Development and Elicit a Starvation-Like Response in an Omnivorous Model Invertebrate
Source: mSystems. 2021 Aug 24;6(4):e00802-21. doi: 10.1128/mSystems.00802-21 (PMC8407121; doi:10.1128/mSystems.00802-21)
Supplement: DATA SET S1 [file msystems.00802-21-sd001.xlsx]

## Sheet: DatasetS1
Dataset S1. Main statistics of RNAseq from P. americana gut.
			Raw reads	After_QC_analysis
File_ID	Treatment	Tissue	Seq_num	seq_num	Total sequences	Mapped sequences to P. americana genome	Percentage of reads mapped to P. americana genome
FH1_R1_fastqc	Germ-free	Hingut	19565866	18912577	37825154	31947239	84.4603
FH1_R2_fastqc	Germ-free	Hingut	19565866	18912577
FH2_R1_fastqc	Germ-free	Hingut	19364520	18758750	37517500	31827866	84.8347
FH2_R2_fastqc	Germ-free	Hingut	19364520	18758750
FH3_R1_fastqc	Germ-free	Hingut	20591765	19861887	39723774	33445164	84.1943
FH3_R2_fastqc	Germ-free	Hingut	20591765	19861887
FM1_R1_fastqc	Germ-free	Midgut	21588790	20971547	41943094	36921356	88.0273
FM1_R2_fastqc	Germ-free	Midgut	21588790	20971547
FM2_R1_fastqc	Germ-free	Midgut	23878479	22895134	45790268	40227526	87.8517
FM2_R2_fastqc	Germ-free	Midgut	23878479	22895134
FM3_R1_fastqc	Germ-free	Midgut	20580677	19910294	39820588	34807096	83.7945
FM3_R2_fastqc	Germ-free	Midgut	20580677	19910294
GN-h1_R1_fastqc	Gnotobiotic	Hingut	21405608	21084151	42168302	35926302	85.1974
GN-h1_R2_fastqc	Gnotobiotic	Hingut	21405608	21084151
GN-h2_R1_fastqc	Gnotobiotic	Hingut	15622804	15386556	30773112	26106650	84.8359
GN-h2_R2_fastqc	Gnotobiotic	Hingut	15622804	15386556
GN-h3_R1_fastqc	Gnotobiotic	Hingut	20404854	20060535	40121070	32848166	81.8726
GN-h3_R2_fastqc	Gnotobiotic	Hingut	20404854	20060535
GN-m1_R1_fastqc	Gnotobiotic	Midgut	19161870	18878747	37757494	33387665	88.4266
GN-m1_R2_fastqc	Gnotobiotic	Midgut	19161870	18878747
GN-m2_R1_fastqc	Gnotobiotic	Midgut	23671416	23295345	46590690	41133158	88.2862
GN-m2_R2_fastqc	Gnotobiotic	Midgut	23671416	23295345
GN-m3_R1_fasqtc	Gnotobiotic	Midgut	20438823	20078769	40157538	35010191	87.1821
GN-m3_R2_fasqtc	Gnotobiotic	Midgut	20438823	20078769
WTH-1_R1_fastqc	Conventionalized	Hingut	22268097	21934588	43869176	31993015	72.9282
WTH-1_R2_fastqc	Conventionalized	Hingut	22268097	21934588
WTH-2_R1_fastqc	Conventionalized	Hingut	22551553	22144693	44289386	35101394	79.2546
WTH-2_R2_fastqc	Conventionalized	Hingut	22551553	22144693
WTH-3_R1_fastqc	Conventionalized	Hingut	21123200	20794046	41588092	29220593	70.2619
WTH-3_R2_fastqc	Conventionalized	Hingut	21123200	20794046
WTM-1_R1_fastqc	Conventionalized	Midgut	22309692	21964798	43929596	38336107	87.2672
WTM-1_R2_fastqc	Conventionalized	Midgut	22309692	21964798
WTM-2_R1_fastqc	Conventionalized	Midgut	25695450	25343207	50686414	44127620	87.0601
WTM-2_R2_fastqc	Conventionalized	Midgut	25695450	25343207
WTM-3_R1_fastqc	Conventionalized	Midgut	31588925	31248855	62497710	54050423	86.4838
WTM-3_R2_fastqc	Conventionalized	Midgut	31588925	31248855
