# Supplementary material for: Microbiota Perturbation or Elimination Can Inhibit Normal Development and Elicit a Starvation-Like Response in an Omnivorous Model Invertebrate
Source: mSystems. 2021 Aug 24;6(4):e00802-21. doi: 10.1128/mSystems.00802-21 (PMC8407121; doi:10.1128/mSystems.00802-21)
Supplement: DATA SET S2 [file msystems.00802-21-sd002.xlsx]

## Sheet: README
Dataset S2. Differentially expressed genes of P. americana gut under different bacterial treatment after hierarchical clustering, GO enrichment and REVIGO analyses. Sheets labeled as No.Cluster, show all transcripts and annotations from each cluster. Sheets labeled as No.Cluster.Revigo show all transcripts after GO enrichment and REVIGO summarizing (see methods). The log2FoldChange and FDR (adjus…

## Sheet: 1.Cluster
transcript_id	Cluster	Description	log2FoldChange.FNM	pvalue.FNM	padj.FNM	log2FoldChange.FWM	pvalue.FWM	padj.FWM	log2FoldChange.NWM	pvalue.NWM	padj.NWM	log2FoldChange.FNH	pvalue.FNH	padj.FNH	log2FoldChange.FWH	pvalue.FWH	padj.FWH	log2FoldChange.NWH	pvalue.NWH	padj.NWH
TRINITY_DN101679_c0_g1_i1	1	hypothetical protein L798_02949 [Zootermopsis nevadensis],	-1.07	0.247567	0.932502	0.35	0.707424	0.950597	1.42	0.112593	0.424233	3.47	0.000779145	0.0301057	0.78	0.34726	1	-2.69	0.00979296	0.16361
TRINITY_DN12154_c0_g1_i1	1	uncharacterized protein LOC110828801 [Zootermopsis nevadensis],	3.01	0.00877347	0.23124	2.69	0.00766021	0.140351	-0.32	0.795732	0.955048	3.34	0.000481253	0.0213079	0.86	0.321481	1	-2.48	0.010107	0.166654
TRINITY_DN38518_c0_g1_i1	1	Protein goliath;,PA domain,protein goliath isoform X3 [Cryptotermes secundus],	-0.06	0.875928	1	1.17	0.00175747	0.0570903	1.23	0.000999995	0.0248368	0.39	0.285557	0.836536	0.3	0.413752	1	-0.1	0.793315	1
TRINITY_DN43275_c0_g1_i1	1	Lazarillo protein;,	-2.45	0.137164	0.822224	-0.12	0.950133	1	2.33	0.156652	0.497656	5.37	3.6002e-05	0.0032946	1.86	0.0287501	1	-3.51	0.00787118	0.14334
TRINITY_DN47589_c0_g1_i1	1	hypothetical protein TTRE_0000975501 [Trichuris trichiura],	-1.06	0.571589	1	-3.57	0.0189671	0.233554	-2.51	0.0993094	0.39815	0	1	1	-8.13	2.87308e-08	0.000181284	-7.97	5.14563e-08	1.81228e-05
TRINITY_DN49449_c0_g1_i1	1	hypothetical protein B7P43_G13906 [Cryptotermes secundus],	1.31	0.173054	0.871089	7.46	5.28727e-07	0.000122655	6.15	4.4369e-05	0.0026112	1.32	0.152349	0.66902	5.44	8.78142e-06	0.0161117	4.12	0.000860292	0.0342828
TRINITY_DN52494_c0_g1_i1	1	Stearoyl-CoA desaturase 5;,hypothetical protein C0J52_00580 [Blattella germanica],K00507,stearoyl-CoA desaturase (Delta-9 desaturase) [EC:114191],	0	1	1	0	1	1	0	1	1	4.56	0.00045636	0.0205521	0.39	0.642674	1	-4.16	0.00138563	0.0470307
TRINITY_DN52816_c0_g1_i1	1	hypothetical protein L798_03064 [Zootermopsis nevadensis],	4.81	0.000584337	0.0364616	0.61	0.440376	0.844497	-4.2	0.00261245	0.0472628	3.71	1.8143e-06	0.000326273	3.02	5.31335e-05	0.0616395	-0.69	0.391117	0.87841
TRINITY_DN53979_c0_g1_i1	1	Single domain von Willebrand factor type C,	3.22	0.000568841	0.0356605	1.66	0.0447037	0.356899	-1.56	0.0979075	0.395061	4.08	1.50161e-06	0.000279016	1.79	0.0243503	1	-2.29	0.00748186	0.13863
TRINITY_DN56992_c0_g1_i1	1	Facilitated trehalose transporter Tret1 {ECO:0000250|UniProtKB:Q7PIR5};,Major Facilitator Superfamily,	1.27	0.315687		3.61	0.0172474	0.222381	2.34	0.153775	0.493688	5.08	0.000401225		0.33	0.696045	1	-4.75	0.00096548	0.0370392
TRINITY_DN57462_c0_g1_i1	1	hypothetical protein B7P43_G09691 [Cryptotermes secundus],	-0.01	0.994838	1	-0.84	0.349746	0.790594	-0.84	0.354639	0.711532	4.89	0.000167246	0.0100255	0.41	0.622953	1	-4.48	0.000576921	0.0261905
TRINITY_DN58056_c0_g1_i1	1	Arginase-2, mitochondrial;,Arginase family,arginase, hepatic [Zootermopsis nevadensis],	1.12	0.188238	0.88687	0.33	0.65188	0.933861	-0.79	0.342916	0.701523	2.33	0.000665082	0.0268954	0.06	0.917224	1	-2.26	0.000918551	0.0357368
TRINITY_DN59347_c0_g1_i2	1	Ester hydrolase C11orf54 homolog;,Domain of Unknown Function (DUF1907),ester hydrolase C11orf54 homolog [Zootermopsis nevadensis],	3.97	0.00402127	0.139924	0.58	0.540886	0.89467	-3.39	0.0136591	0.131256	3.67	0.000312272	0.0158207	-0.15	0.870319	1	-3.81	0.000173546	0.0115202
TRINITY_DN59661_c0_g1_i1	1	Cytochrome P450 6j1;,Cytochrome P450,	0.9	0.630728		2.71	0.146446	0.59145	1.81	0.354383	0.711332	4.8	0.00249431		-0.31	0.777655	1	-5.1	0.00124387	0.0437734
TRINITY_DN59954_c0_g1_i1	1	Circadian clock-controlled protein;,Haemolymph juvenile hormone binding protein (JHBP),hypothetical protein B7P43_G07907 [Cryptotermes secundus],	0.43	0.491923	1	0.06	0.920335	1	-0.36	0.549021	0.846769	1.41	0.0270674	0.285073	-1.02	0.0867396	1	-2.43	0.00011189	0.00827689
TRINITY_DN60225_c0_g1_i1	1	Selenoprotein Pb;,Selenoprotein P, N terminal region,	3.62	1.59866e-05	0.00238301	0.98	0.201834	0.665203	-2.64	0.00164562	0.0348913	5.36	1.89635e-11	1.31137e-08	1.09	0.146953	1	-4.26	9.49625e-08	3.07103e-05
TRINITY_DN60479_c0_g1_i1	1	Ankyrin-2;,Ankyrin repeats (3 copies),	3.49	0.0218297	0.382223	0.06	0.952087	1	-3.43	0.0200721	0.16484	5.72	5.42345e-05	0.00448574	0.19	0.815565	1	-5.53	9.52149e-05	0.0073758
TRINITY_DN61249_c0_g1_i1	1	Endocuticle structural glycoprotein SgAbd-3;,Insect cuticle protein,endocuticle structural glycoprotein SgAbd-3-like [Cryptotermes secundus],	3.98	0.00604659	0.181149	0.44	0.638699	0.929092	-3.54	0.0133878	0.129677	3.63	6.78421e-06	0.000902919	3.23	2.80832e-05	0.0392709	-0.41	0.636954	0.97676
TRINITY_DN61630_c0_g1_i1	1	Tyrosine-protein kinase receptor Tie-1;,	0.17	0.816609	1	-0.99	0.17059	0.625815	-1.17	0.109223	0.417587	2.99	0.000225246	0.0124553	0.11	0.871454	1	-2.88	0.000386978	0.0201047
TRINITY_DN61776_c0_g1_i1	1	hypothetical protein C0J52_15207 [Blattella germanica],	3.01	0.00842348	0.225015	-0.53	0.554322	0.900252	-3.54	0.00165768	0.0350704	2.74	0.00199254	0.0559229	2.05	0.018446	1	-0.69	0.441223	0.905768
TRINITY_DN61776_c0_g2_i1	1	hypothetical protein C0J52_15207 [Blattella germanica],	4.13	0.0148319	0.310498	0.08	0.947346	1	-4.05	0.0153584	0.140633	4.36	0.000587934	0.0246947	8.18	5.73073e-07	0.00196362	3.82	0.0268872	0.290306
TRINITY_DN62117_c0_g1_i1	1	Acyl-CoA synthetase family member 2, mitochondrial;,AMP-binding enzyme,acyl-CoA synthetase family member 2, mitochondrial [Cryptotermes secundus],	3.6	0.000783327	0.0451021	0.06	0.930902	1	-3.54	0.000845789	0.0220396	4.12	3.75847e-09	1.53726e-06	0.04	0.944696	1	-4.08	5.44874e-09	2.67798e-06
TRINITY_DN62131_c0_g1_i1	1	Discoidin domain-containing receptor tyrosine kinase B {ECO:0000305};,F5/8 type C domain,discoidin domain-containing receptor 2-like isoform X2 [Zootermopsis nevadensis],	-0.94	0.370327	0.981777	-0.24	0.819638	0.979786	0.7	0.452202	0.785681	2.6	0.00167213	0.0498059	-0.43	0.541845	1	-3.03	0.000220725	0.0136113
TRINITY_DN62337_c0_g1_i1	1	Endocuticle structural glycoprotein SgAbd-1;,Insect cuticle protein,Endocuticle structural glycoprotein SgAbd-2 [Blattella germanica],	2.88	0.099396	0.745869	3.76	0.0317376	0.303757	0	1	1	6.72	6.00336e-06	0.000811882	4.02	0.000456317	0.266251	-2.7	0.0767311	0.492443
TRINITY_DN62337_c1_g1_i1	1	Endocuticle structural glycoprotein SgAbd-2;,Insect cuticle protein,hypothetical protein C0J52_20616 [Blattella germanica],	1.72	0.250796	0.933989	-0.1	0.933779	1	-1.82	0.209301	0.56916	4.06	7.74612e-05	0.00568273	3.37	0.000641371	0.332132	-0.69	0.516663	0.934971
TRINITY_DN62888_c0_g1_i3	1	Protein croquemort;,CD36 family,protein croquemort-like [Zootermopsis nevadensis],	3.16	0.0209178	0.374666	2.19	0.038723	0.333958	-0.98	0.495251	0.815078	8.31	9.8801e-09	3.41617e-06	3.66	6.51727e-05	0.0718982	-4.65	0.00180058	0.0562794
TRINITY_DN62891_c0_g1_i1	1	Urocanate hydratase;,Urocanase C-terminal domain,Urocanate hydratase [Cryptotermes secundus],	-0.31	0.635999	1	-0.31	0.624871	0.923879	-0.01	0.992061	1	1.01	0.11465	0.597375	-1.04	0.0972478	1	-2.05	0.0012826	0.0446488
TRINITY_DN63013_c0_g1_i1	1	Androgen-induced gene 1 protein;,FAR-17a/AIG1-like protein,androgen-dependent TFPI-regulating protein-like [Zootermopsis nevadensis],	0.09	0.922956	1	-1.45	0.101247	0.513127	-1.54	0.0841408	0.364885	3.25	0.000286072	0.0148758	-0.67	0.391356	1	-3.91	1.09854e-05	0.00143708
TRINITY_DN63209_c0_g1_i1	1	General odorant-binding protein 72;,PBP/GOBP family,	-0.03	0.988298	1	1.81	0.312272	0.768199	1.83	0.3053	0.67083	5.65	3.82448e-05	0.0034481	-4.32	9.60695e-10	9.80522e-06	-9.97	1.40563e-13	2.65826e-10
TRINITY_DN63227_c0_g1_i1	1	mitochondrial import receptor subunit TOM70 [Zootermopsis nevadensis],	-0.47	0.246239	0.932083	-0.72	0.0711957	0.440288	-0.25	0.529575	0.835458	1.35	0.000625823	0.0258236	0.32	0.399478	1	-1.03	0.00944379	0.16002
TRINITY_DN63374_c0_g1_i3	1	ADP-sugar pyrophosphatase;,NUDIX domain,ADP-sugar pyrophosphatase-like [Cryptotermes secundus],	4.32	7.33153e-05	0.00757757	1.91	0.0665753	0.426717	-2.42	0.0270473	0.195722	4.68	7.44536e-06	0.000967868	1.17	0.256493	1	-3.51	0.000785943	0.0322355
TRINITY_DN63413_c0_g1_i1	1	15-hydroxyprostaglandin dehydrogenase [NAD(+)];,short chain dehydrogenase,hypothetical protein C0J52_05941 [Blattella germanica],	0.49	0.323391	0.971446	1.47	0.00298897	0.0802792	0.99	0.0520411	0.282879	4.1	2.74534e-12	2.27348e-09	0.39	0.371786	1	-3.7	2.82551e-10	2.29719e-07
TRINITY_DN63500_c0_g1_i1	1	Dipeptidase 1;,Membrane dipeptidase (Peptidase family M19),dipeptidase 1-like isoform X2 [Cryptotermes secundus],	0.13	0.729107	1	0.4	0.286485	0.746479	0.27	0.474991	0.801022	0.71	0.063315	0.451271	-0.56	0.129468	1	-1.27	0.000767306	0.0317556
TRINITY_DN63691_c0_g1_i1	1	Phosphoglucomutase/phosphomannomutase {ECO:0000303|PubMed:15342576};,Phosphoglucomutase/phosphomannomutase, alpha/beta/alpha domain I,	5.59	3.44505e-05	0.00430329	9.12	8.92238e-08	2.89621e-05	3.53	0.0485542	0.272236	5.08	4.99458e-05	0.00424622	4.59	0.000222947	0.165283	-0.49	0.698712	0.990507
TRINITY_DN63713_c0_g1_i1	1	Neural proliferation differentiation and control protein 1;,Neural proliferation differentiation and control protein 1 [Zootermopsis nevadensis],	0.15	0.735479	1	1.09	0.0129421	0.189127	0.94	0.0327536	0.218496	1.56	0.000431701	0.0197393	0.08	0.841716	1	-1.48	0.000839008	0.0337126
TRINITY_DN64079_c0_g1_i1	1	Apolipoprotein D;,	-0.38	0.760208	1	0.85	0.51226	0.881848	1.24	0.324855	0.687283	4.83	0.000224428	0.012421	1.13	0.187231	1	-3.7	0.00509233	0.109151
TRINITY_DN64104_c0_g1_i1	1	HTH-type transcriptional regulator LrpA;,TamB, inner membrane protein subunit of TAM complex,	6.09	0.000206363	0.0166175	6.93	2.42058e-05	0.0027526	0	1	1	3.57	0.00462992	0.0960017	3.64	0.00349088	0.907171	0.07	0.958415	1
TRINITY_DN64185_c0_g1_i1	1	Facilitated trehalose transporter Tret1 {ECO:0000250|UniProtKB:Q7PIR5};,Major Facilitator Superfamily,facilitated trehalose transporter Tret1-like [Cryptotermes secundus],	3.05	0.0195381	0.362952	1.93	0.0791234	0.461516	-1.12	0.404246	0.7502	3.99	0.000268488	0.0141359	0.77	0.438224	1	-3.22	0.00340101	0.0847262
TRINITY_DN64304_c0_g1_i1	1	Beta-1,4-galactosyltransferase galt-1 {ECO:0000303|PubMed:19858195};,Glycosyltransferase family 92,hypothetical protein L798_14821 [Zootermopsis nevadensis],GT92,UDP-Gal: N-glycan core ?-1,6-fucoside ?-1,4-galactosyltransferase (EC 241-); UDP-Gal: ?-galactoside ?-1,4-galactosyltransferase (EC 241-),	2.32	0.0288383	0.444592	-0.34	0.691955	0.946436	-2.66	0.0103751	0.110974	1.79	0.0682106	0.469323	-1.51	0.0742519	1	-3.3	0.000544779	0.0252488
TRINITY_DN64315_c0_g1_i1	1	scavenger receptor class B member 1 isoform X3 [Cryptotermes secundus],	0.87	0.1688	0.867413	0.85	0.150403	0.59747	-0.02	0.979854	1	2.42	3.38429e-06	0.000524276	0.88	0.0798313	1	-1.54	0.00325088	0.0819008
TRINITY_DN64601_c0_g1_i1	1	Androgen-induced gene 1 protein;,FAR-17a/AIG1-like protein,	5.01	0.00031145	0.022561	4.94	0.000383454	0.0204775	-0.08	0.966333	1	3.19	0.000167993	0.0100613	1.6	0.0276255	1	-1.59	0.0696657	0.471496
TRINITY_DN64678_c0_g1_i1	1	Protein drumstick;,Zinc finger, C2H2 type,Protein drumstick [Zootermopsis nevadensis],	0.4	0.469405	1	0.39	0.486624	0.869454	-0.02	0.971988	1	6.29	2.13117e-10	1.15286e-07	0.14	0.806456	1	-6.15	5.12278e-10	3.59392e-07
TRINITY_DN64763_c0_g1_i1	1	Protein spire;,Kinase non-catalytic C-lobe domain,protein spire homolog 1, partial [Cryptotermes secundus],	0	0.995768	1	0.78	0.0177051	0.225574	0.78	0.017442	0.151653	4.74	2.43127e-27	1.35904e-23	0.26	0.420962	1	-4.48	1.4004e-24	1.21825e-20
TRINITY_DN64998_c0_g1_i1	1	Insulin-like growth factor-binding protein complex acid labile subunit;,Leucine rich repeat,	4.34	0.000294521	0.0216384	0.48	0.587887	0.910578	-3.86	0.00123528	0.0287652	7.67	6.48874e-09	2.48715e-06	0.63	0.460246	1	-7.04	1.01247e-07	3.22629e-05
TRINITY_DN65179_c0_g1_i1	1	Endocuticle structural glycoprotein SgAbd-9;,Insect cuticle protein,pistil-specific extensin-like protein isoform X1 [Zootermopsis nevadensis],	6.22	5.07498e-05	0.00582349	-0.13	0.892903	0.996283	-6.35	3.16266e-05	0.00201532	3.61	0.000995374	0.0357238	2.44	0.0163655	1	-1.16	0.304096	0.824093
TRINITY_DN65179_c0_g2_i1	1	proline-rich protein 2-like isoform X2 [Zootermopsis nevadensis],	3.51	0.0032525	0.121408	-0.05	0.955563	1	-3.57	0.00261159	0.0472562	2.9	0.00407052	0.0887944	2.78	0.00517805	1	-0.12	0.908524	1
TRINITY_DN65237_c0_g1_i1	1	Probable chitinase 10 {ECO:0000312|FlyBase:FBgn0250907};,Glycosyl hydrolases family 18,probable chitinase 10, partial [Cryptotermes secundus],GH18,chitinase (EC 32114); endo-beta-N-acetylglucosaminidase (EC 32196); xylanase inhibitor; concanavalin B; narbonin,	0.62	0.469895	1	-0.46	0.562252	0.903132	-1.08	0.190517	0.545099	1.48	0.0591278	0.435508	-1.13	0.129473	1	-2.61	0.000761173	0.031644
TRINITY_DN65470_c0_g1_i1	1	hypothetical protein C0J52_26734, partial [Blattella germanica],	2	0.0091603	0.236329	2.21	0.00149593	0.0516	0.21	0.801167	0.956762	5.94	1.61803e-22	5.1683e-19	2.59	8.01409e-08	0.000418837	-3.36	5.31379e-08	1.86396e-05
TRINITY_DN65596_c0_g1_i2	1	probable Ras GTPase-activating protein isoform X7 [Cryptotermes secundus],	0.19	0.679291	1	2.26	6.32009e-06	0.000926788	2.08	3.99792e-05	0.0024189	0.51	0.251718	0.802024	-0.68	0.104028	1	-1.19	0.00608622	0.122633
TRINITY_DN65624_c0_g1_i3	1	Probable chitinase 2;,Glycosyl hydrolases family 18,hypothetical protein B7P43_G02228 [Cryptotermes secundus],GH18,chitinase (EC 32114); endo-beta-N-acetylglucosaminidase (EC 32196); xylanase inhibitor; concanavalin B; narbonin,	0.95	0.359565	0.97875	-0.6	0.481691	0.867286	-1.55	0.108312	0.415936	2.11	0.00709588	0.125801	-0.41	0.560984	1	-2.53	0.00119309	0.0427201
TRINITY_DN65682_c0_g1_i1	1	General transcription factor 3C polypeptide 6;,TFIIIC subunit,general transcription factor 3C polypeptide 6 [Zootermopsis nevadensis],	2.84	0.000385008	0.0266892	-0.36	0.5166	0.88401	-3.2	4.29272e-05	0.00254799	2.14	0.00155716	0.0477601	0.63	0.278053	1	-1.51	0.0275325	0.293953
TRINITY_DN65691_c0_g1_i1	1	WAP-type (Whey Acidic Protein) 'four-disulfide core',	3.58	1.74737e-05	0.00253582	1.06	0.138094	0.578149	-2.53	0.00251503	0.046146	4.16	8.02046e-09	2.92389e-06	1.1	0.110905	1	-3.06	2.33128e-05	0.00255101
TRINITY_DN65918_c0_g1_i1	1	Myrosinase 1 {ECO:0000303|PubMed:11804799};,Glycosyl hydrolase family 1,myrosinase 1-like [Zootermopsis nevadensis],GH1,beta-glucosidase (EC 32121); beta-galactosidase (EC 32123); beta-mannosidase (EC 32125); beta-glucuronidase (EC 32131); beta-D-fucosidase (EC 32138); phlorizin hydrolase (EC 32162); exo-beta-1,4-glucanase (EC 32174); 6-phospho-beta-galactosidase (EC 32185); 6-phospho-beta-glucos…	0.36	0.489657	1	-0.35	0.496791	0.874067	-0.71	0.169287	0.516443	3.49	7.11994e-10	3.59435e-07	0.46	0.36615	1	-3.03	9.36953e-08	3.04136e-05
TRINITY_DN66006_c0_g1_i2	1	Venom carboxylesterase-6;,Carboxylesterase family,venom carboxylesterase-6-like [Cryptotermes secundus],CE10,arylesterase (EC 311-); carboxyl esterase (EC 3113); acetylcholinesterase (EC 3117); cholinesterase (EC 3118); sterol esterase (EC 31113); brefeldin A esterase (EC 311-)	1.05	0.103819	0.756847	-0.12	0.839752	0.985036	-1.17	0.0642988	0.316366	2.83	3.80187e-05	0.00343233	0.27	0.650941	1	-2.56	0.000201675	0.0128436
TRINITY_DN66142_c0_g1_i2	1	Cytosolic 10-formyltetrahydrofolate dehydrogenase;,Formyl transferase,cytosolic 10-formyltetrahydrofolate dehydrogenase [Zootermopsis nevadensis],	6.73	9.06705e-07	0.000224428	1.41	0.0559528	0.394466	-5.32	0.000111103	0.00516077	4.76	5.73494e-09	2.26287e-06	1.01	0.14345	1	-3.75	4.86668e-06	0.000749323
TRINITY_DN66268_c0_g1_i1	1	Hemolymph lipopolysaccharide-binding protein;,Lectin C-type domain,	1.95	0.239923	0.927688	-0.49	0.6966	0.947859	-2.43	0.119614	0.437317	4.3	0.000712745	0.0282228	0.19	0.845378	1	-4.11	0.00121181	0.0431161
TRINITY_DN66457_c0_g1_i1	1	2-amino-3-ketobutyrate coenzyme A ligase, mitochondrial;,Aminotransferase class I and II,2-amino-3-ketobutyrate coenzyme A ligase, mitochondrial [Zootermopsis nevadensis],	5.29	0.00076655	0.0444029	2.75	0.0220382	0.252849	-2.54	0.125107	0.446836	2.65	0.0167696	0.213935	1.57	0.134425	1	-1.08	0.340282	0.849971
TRINITY_DN66478_c0_g1_i2	1	Acyl-CoA Delta(11) desaturase;,Fatty acid desaturase,acyl-CoA Delta(11) desaturase-like isoform X1 [Cryptotermes secundus],	4.02	1.54162e-07	4.97791e-05	1.72	0.0179451	0.227101	-2.3	0.00276278	0.048746	3.22	8.72519e-06	0.00110428	1.05	0.146215	1	-2.17	0.00269795	0.0729557
TRINITY_DN66478_c0_g1_i3	1	Acyl-CoA Delta(11) desaturase;,Fatty acid desaturase,acyl-CoA Delta(11) desaturase-like isoform X1 [Cryptotermes secundus],	3.84	0.000176311	0.014728	2.77	0.00549266	0.115516	-1.07	0.299629	0.666019	3.88	9.264e-05	0.00649332	1.64	0.0971225	1	-2.24	0.0240131	0.273283
TRINITY_DN66478_c0_g1_i5	1	Acyl-CoA Delta(11) desaturase;,Fatty acid desaturase,acyl-CoA Delta(11) desaturase-like isoform X1 [Cryptotermes secundus],	4.59	8.32737e-06	0.00139996	2.91	0.00378528	0.0923424	-1.68	0.104046	0.40732	4	6.55747e-05	0.00503274	1.34	0.179711	1	-2.66	0.00795196	0.144298
TRINITY_DN66478_c0_g1_i6	1	Acyl-CoA Delta(11) desaturase;,Fatty acid desaturase,acyl-CoA Delta(11) desaturase-like isoform X1 [Cryptotermes secundus],	3.85	9.45702e-05	0.0091538	3.76	0.00011299	0.00839395	-0.09	0.927388	1	4.71	1.06489e-06	0.000209475	2.06	0.0317937	1	-2.65	0.00607895	0.122546
TRINITY_DN66524_c0_g1_i2	1	Ribosome production factor 2 homolog;,Brix domain,ribosome production factor 2 homolog [Cryptotermes secundus],	1.95	0.00010504	0.00989587	0.67	0.174765	0.631455	-1.28	0.0109791	0.115068	1.65	0.000850529	0.0319976	1.15	0.0200192	1	-0.5	0.309976	0.828491
TRINITY_DN66526_c0_g1_i1	1	Cytochrome P450 4C1;,Cytochrome P450,	2.76	4.29621e-07	0.000122111	0.94	0.0527352	0.384551	-1.82	0.000869766	0.0224722	3.75	1.25936e-14	1.50849e-11	1.88	6.00818e-05	0.0675911	-1.87	0.000134573	0.00946866
TRINITY_DN66613_c2_g1_i1	1	Aquaporin AQPcic;,	0.03	0.951234	1	1.47	0.00720367	0.13559	1.44	0.00863718	0.0994733	4.38	9.85812e-13	8.92519e-10	0.46	0.361853	1	-3.92	1.91756e-10	1.61956e-07
TRINITY_DN66635_c0_g1_i5	1	hypothetical protein IscW_ISCW024385, partial [Ixodes scapularis],	4.06	1.28173e-09	7.47617e-07	4.46	9.31927e-12	8.90891e-09	0.4	0.568726	0.856083	3.14	1.37949e-06	0.000261393	1.17	0.0595398	1	-1.96	0.0026615	0.0725169
TRINITY_DN66675_c0_g1_i2	1	Beta-1,3-glucan-binding protein {ECO:0000312|EMBL:AAM212131};,Glycosyl hydrolases family 16,Beta-1,3-glucan-binding protein 1 [Zootermopsis nevadensis],GH16,xyloglucan:xyloglucosyltransferase (EC 241207); keratan-sulfate endo-1,4-beta-galactosidase (EC 321103); endo-1,3-beta-glucanase (EC 32139); endo-1,3(4)-beta-glucanase (EC 3216); licheninase (EC 32173); beta-agarase (EC 32181); kappa;-carrage…	-0.35	0.652882	1	1.21	0.145146	0.589151	1.57	0.0539612	0.2884	4.78	1.04055e-07	2.79192e-05	-0.78	0.218188	1	-5.56	5.33432e-10	3.71239e-07
TRINITY_DN66685_c0_g1_i5	1	Insulin-like growth factor-binding protein complex acid labile subunit;,Leucine rich repeat,	5.29	0.00027387	0.0204801	-0.23	0.791957	0.971865	-5.52	0.000120039	0.00546843	2.83	0.00235113	0.0621146	0.4	0.633408	1	-2.44	0.00905435	0.156438
TRINITY_DN66844_c0_g1_i1	1	Ankyrin-2;,Ankyrin repeats (3 copies),	3.79	0.0159424	0.321909	0.46	0.673411	0.940919	-3.33	0.0330182	0.219385	4.84	0.000618216	0.0255821	0.88	0.38603	1	-3.95	0.00538662	0.113188
TRINITY_DN66895_c4_g4_i2	1	uncharacterized protein LOC111056478 isoform X2 [Nilaparvata lugens],	-0.5	0.629666		5.27	0.000588594	0.0279038	5.77	0.000141052	0.00612643	0.84	0.464728		0.2	0.852407	1	-0.64	0.578763	0.958129
TRINITY_DN66949_c0_g1_i1	1	Protein PYR1-3;,Carbamoyl-phosphate synthase L chain, ATP binding domain,	4.65	0.0141345	0.302141	8.23	8.97774e-05	0.00715202	3.58	0.107789	0.415082	5	0.00654929	0.119802	4.8	0.00808743	1	-0.2	0.916639	1
TRINITY_DN67080_c0_g2_i1	1	Cuticle protein 6;,Insect cuticle protein,uncharacterized protein LOC110831112 [Zootermopsis nevadensis],	-0.39	0.783327		-0.18	0.893188	0.996291	0.21	0.870806	0.982626	5.78	9.8977e-05		-0.01	0.992884	1	-5.79	9.42521e-05	0.00732732
TRINITY_DN67132_c0_g1_i1	1	Transcription activator MBF2,	2.24	0.141217	0.829119	-1.08	0.29015	0.749749	-3.32	0.0193692	0.161349	3.8	5.49026e-05	0.00451649	-0.89	0.230161	1	-4.69	5.28592e-07	0.000126677
TRINITY_DN67178_c0_g1_i1	1	Protein sidekick-1 {ECO:0000303|PubMed:12230981};,Fibronectin type III domain,	0.47	0.330662	0.973889	-0.36	0.446508	0.847922	-0.83	0.0813269	0.35868	3.77	5.11416e-11	3.06293e-08	0.49	0.288774	1	-3.28	1.28513e-08	5.43153e-06
TRINITY_DN67183_c0_g1_i2	1	Cytochrome b5-related protein;,Cytochrome b5-related protein [Blattella germanica],	4.06	0.0083928	0.22456	2.1	0.0884667	0.48462	-1.95	0.232855	0.595842	3.37	0.00155536	0.0477267	1.01	0.271318	1	-2.36	0.0284878	0.299485
TRINITY_DN67255_c0_g5_i1	1	Insulin-like growth factor-binding protein complex acid labile subunit;,Leucine rich repeat,insulin-like growth factor-binding protein complex acid labile subunit [Cryptotermes secundus],	0.23	0.733026	1	-0.75	0.250605	0.713483	-0.98	0.135657	0.465161	2.22	0.00132615	0.04291	-0.66	0.294627	1	-2.88	2.65226e-05	0.00282409
TRINITY_DN67319_c0_g1_i1	1	Hemocyte protein-glutamine gamma-glutamyltransferase;,Transglutaminase family,hemocyte protein-glutamine gamma-glutamyltransferase-like [Cryptotermes secundus],	1.79	0.00055988	0.0353631	-0.42	0.391917	0.815693	-2.21	1.66979e-05	0.00123606	1.9	0.000126411	0.0082324	0.37	0.446926	1	-1.53	0.00203249	0.0610529
TRINITY_DN67347_c4_g1_i17	1	hypothetical protein B7P43_G10743 [Cryptotermes secundus],	-4.24	0.0202091		-2.94	0.111544	0.532326	1.3	0.38174	0.733095	5.33	0.00296752		-0.66	0.632965	1	-5.99	0.000789869	0.0323508
TRINITY_DN67437_c2_g2_i1	1	hypothetical protein C0J52_07534 [Blattella germanica],	0	1	1	0	1	1	0	1	1	3.9	0.000307835	0.015655	0.62	0.484471	1	-3.28	0.00254049	0.0705635
TRINITY_DN67497_c0_g1_i1	1	Sushi, von Willebrand factor type A, EGF and pentraxin domain-containing protein 1;,Chitin binding Peritrophin-A domain,CBM14,Modules of approx 70 residues The chitin-binding function has been demonstrated in several cases These modules are found attached to a number of chitinase catalytic domains, but also in non-catalytic proteins either in isolation or as multiple repeats; chitin binding (EC I…	0.91	0.38437	0.985237	-1.14	0.268632	0.730265	-2.05	0.0485555	0.272236	3.67	0.000339675	0.0167781	2.12	0.0369028	1	-1.54	0.132141	0.62143
TRINITY_DN67549_c1_g2_i2	1	uncharacterized protein LOC110840622 isoform X1 [Zootermopsis nevadensis],	5.52	4.6198e-05	0.00541761	1.99	0.070828	0.439025	-3.54	0.00939272	0.104532	4.8	1.76967e-05	0.00194215	1.18	0.275511	1	-3.62	0.00122149	0.0433028
TRINITY_DN67597_c0_g1_i1	1	Phytanoyl-CoA dioxygenase, peroxisomal;,Phytanoyl-CoA dioxygenase (PhyH),hypothetical protein C0J52_08782 [Blattella germanica],	3.31	5.88047e-05	0.00642427	1.28	0.0787886	0.460777	-2.03	0.014205	0.134293	4	5.8843e-08	1.67961e-05	1.61	0.0234656	1	-2.4	0.0012256	0.0433412
TRINITY_DN67597_c0_g1_i2	1	Phytanoyl-CoA dioxygenase, peroxisomal;,Phytanoyl-CoA dioxygenase (PhyH),hypothetical protein C0J52_08783 [Blattella germanica],	2.4	0.0595838	0.615279	3.67	0.00568194	0.117941	1.27	0.382469	0.733725	3.73	0.00147117	0.0459847	2.64	0.0176357	1	-1.09	0.366531	0.863921
TRINITY_DN67597_c0_g2_i1	1	Phytanoyl-CoA dioxygenase, peroxisomal;,Phytanoyl-CoA dioxygenase (PhyH),hypothetical protein C0J52_08782 [Blattella germanica],	4.37	1.65762e-06	0.000381472	1.65	0.03255	0.307484	-2.72	0.00299199	0.0512517	3.63	2.50252e-06	0.000416537	1.47	0.0509028	1	-2.16	0.0052729	0.111526
TRINITY_DN67679_c0_g1_i3	1	Zinc carboxypeptidase;,Zinc carboxypeptidase,Zinc carboxypeptidase A 1 [Cryptotermes secundus],	-0.87	0.58603	1	-0.03	0.98281	1	0.83	0.594511	0.868238	3.28	0.0928204	0.542542	-4.67	0.00271616	0.785424	-7.95	2.99205e-05	0.00306581
TRINITY_DN67686_c0_g1_i4	1	Solute carrier family 23 member 1;,Permease family,uncharacterized protein LOC110839742 [Zootermopsis nevadensis],	-0.18	0.763505	1	1.97	0.00237099	0.0694009	2.15	0.000832958	0.0218416	5.62	1.39227e-06	0.000263073	0.89	0.132101	1	-4.72	5.32594e-05	0.00484644
TRINITY_DN67803_c0_g1_i2	1	Probable ATP-dependent RNA helicase DDX17;,	1.86	0.000646815	0.0389821	-0.16	0.757408	0.962838	-2.02	0.000185673	0.00753158	1.37	0.00858166	0.141941	0.28	0.579374	1	-1.09	0.0371206	0.343207
TRINITY_DN67839_c0_g1_i5	1	F-box/LRR-repeat protein 12;,F-box domain,	-0.81	0.497156	1	5.19	0.00158164	0.053392	5.99	0.000208793	0.00821184	1.01	0.374954	0.89352	0.34	0.761893	1	-0.67	0.555741	0.948938
TRINITY_DN67842_c5_g1_i1	1	Mitochondrial uncoupling protein 2;,Mitochondrial carrier protein,mitochondrial uncoupling protein 2-like [Cryptotermes secundus],	6.5	1.19956e-05	0.00187562	0.89	0.338948	0.784185	-5.62	0.000157364	0.00664364	6.9	3.25487e-06	0.000509341	1.39	0.139028	1	-5.51	0.000228518	0.0139701
TRINITY_DN67842_c5_g1_i2	1	Mitochondrial uncoupling protein 2;,Mitochondrial carrier protein,mitochondrial uncoupling protein 2-like [Cryptotermes secundus],	3.47	6.21251e-07	0.000167359	-0.21	0.723952	0.954808	-3.68	1.02462e-07	1.91476e-05	3.7	2.08645e-08	6.71854e-06	0.32	0.58639	1	-3.38	3.18436e-07	8.31884e-05
TRINITY_DN67910_c0_g1_i2	1	hypothetical protein C0J52_11932 [Blattella germanica],	4.25	0.00942169	0.240201	-0.15	0.894225	0.996456	-4.41	0.00659395	0.0840952	7.06	1.21116e-05	0.00143284	0.81	0.468345	1	-6.25	0.000113389	0.00835936
TRINITY_DN68032_c3_g1_i1	1	Protein aveugle;,Sterile alpha motif (SAM)/Pointed domain,protein aveugle [Cryptotermes secundus],	5.19	0.000879423	0.0488732	1.14	0.29203	0.751387	-4.05	0.00979718	0.107332	1.56	0.126568	0.621116	0.96	0.337275	1	-0.59	0.563032	0.951579
TRINITY_DN68093_c5_g3_i1	1	Cytochrome P450 6k1;,Cytochrome P450,	1.37	0.0385061	0.507848	-0.26	0.686661	0.944601	-1.63	0.0132703	0.128975	3.38	3.96592e-07	8.98736e-05	1.41	0.0298912	1	-1.97	0.00323605	0.0817065
TRINITY_DN68220_c4_g4_i1	1	hypothetical protein C0J52_02716 [Blattella germanica],	1.32	0.366268	0.980153	-2.22	0.0377386	0.330215	-3.54	0.00786076	0.0938321	4.96	2.68845e-05	0.00268757	0.26	0.760566	1	-4.7	6.96877e-05	0.00588006
TRINITY_DN68260_c0_g2_i3	1	Protein obstructor-E {ECO:0000303|PubMed:28076349};,Chitin binding Peritrophin-A domain,protein obstructor-E isoform X1 [Cryptotermes secundus],CBM14,Modules of approx 70 residues The chitin-binding function has been demonstrated in several cases These modules are found attached to a number of chitinase catalytic domains, but also in non-catalytic proteins either in isolation or as multiple repea…	2.36	0.0135101	0.2949	0.43	0.628785	0.925642	-1.93	0.0420663	0.250903	2.5	0.00801395	0.136367	-0.52	0.551305	1	-3.02	0.0012857	0.0447386
TRINITY_DN68277_c0_g1_i1	1	Protein goliath;,RING-H2 zinc finger domain,protein goliath isoform X3 [Cryptotermes secundus],	0.18	0.477224	1	1.37	7.65315e-08	2.53145e-05	1.19	3.33557e-06	0.00033699	0.69	0.00602641	0.113921	0.44	0.0749064	1	-0.25	0.320379	0.836964
TRINITY_DN68346_c2_g1_i6	1	Glycine N-methyltransferase;,Methyltransferase domain,glycine N-methyltransferase [Cryptotermes secundus],	3.1	0.00272376	0.107153	1.67	0.0840891	0.474425	-1.44	0.168357	0.515009	3.2	0.000984096	0.0354899	2.49	0.00912603	1	-0.71	0.470537	0.919886
TRINITY_DN68366_c0_g1_i1	1	Pyrroline-5-carboxylate reductase 3 {ECO:0000250|UniProtKB:Q53H96};,NADP oxidoreductase coenzyme F420-dependent,pyrroline-5-carboxylate reductase 3 isoform X1 [Zootermopsis nevadensis],	1.57	0.163322	0.859536	-1.42	0.105002	0.52054	-2.99	0.00473052	0.0683354	3.79	0.000360325	0.0174638	-0.27	0.73443	1	-4.06	0.000126062	0.00902342
TRINITY_DN68552_c2_g1_i1	1	Zinc finger CCCH-type with G patch domain-containing protein;,G-patch domain,zinc finger CCCH-type with G patch domain-containing protein [Zootermopsis nevadensis],	-1.9	0.216736		3.72	0.0503354	0.376517	5.63	0.00177978	0.0367897	2.51	0.0994161		2.25	0.126498	1	-0.26	0.871982	1
TRINITY_DN68627_c4_g1_i1	1	Hemolymph lipopolysaccharide-binding protein;,Lectin C-type domain,	3.5	8.8478e-05	0.00870224	1.53	0.0605	0.408307	-1.97	0.0279439	0.199266	2.82	0.000543071	0.0232928	1.09	0.173292	1	-1.74	0.0342089	0.3296
TRINITY_DN68630_c0_g1_i6	1	Inter-alpha-trypsin inhibitor heavy chain H4;,Vault protein inter-alpha-trypsin domain,	0	1	1	0	1	1	0	1	1	8.09	6.23366e-09	2.417e-06	2.47	0.00162853	0.590471	-5.62	6.81265e-05	0.00579328
TRINITY_DN68630_c0_g1_i7	1	Inter-alpha-trypsin inhibitor heavy chain H4;,Vault protein inter-alpha-trypsin domain,	4.15	1.96248e-06	0.000431604	2	0.00309074	0.081749	-2.15	0.0151645	0.139622	2.83	1.19695e-05	0.00142104	0.46	0.471425	1	-2.38	0.000241201	0.0144809
TRINITY_DN68732_c0_g1_i2	1	Venom acid phosphatase Acph-1;,Histidine phosphatase superfamily (branch 2),venom acid phosphatase Acph-1-like [Zootermopsis nevadensis],	-0.16	0.896161	1	-0.45	0.696868	0.947939	-0.29	0.798455	0.956025	3.89	0.00105292	0.0371334	1.42	0.166706	1	-2.47	0.0399271	0.356412
TRINITY_DN68740_c0_g1_i6	1	Protein suppressor of forked;,Suppressor of forked protein (Suf),protein suppressor of forked [Cryptotermes secundus],	0	1	1	0	1	1	0	1	1	8.48	1.33464e-09	6.04897e-07	-0.29	0.706011	1	-8.77	3.56377e-10	2.7164e-07
TRINITY_DN68882_c2_g1_i1	1	E3 ubiquitin-protein ligase SIAH1;,Seven in absentia protein family,	0.53	0.696282		5.73	0.00102377	0.0403904	5.2	0.00314061	0.052884	1.27	0.374063		0.39	0.773667	1	-0.88	0.540656	0.94325
TRINITY_DN68926_c7_g1_i1	1	Protein croquemort;,CD36 family,	0.04	0.976445	1	-0.23	0.844982	0.986269	-0.27	0.820488	0.964428	1.99	0.0591809	0.435564	-1.41	0.131174	1	-3.4	0.00102072	0.0383871
TRINITY_DN68951_c0_g1_i2	1	Ejaculatory bulb-specific protein 3;,Insect pheromone-binding family, A10/OS-D,ejaculatory bulb-specific protein 3-like [Cryptotermes secundus],	3.35	2.36348e-10	1.72324e-07	1.31	0.0104083	0.167304	-2.04	0.000118244	0.00541977	2	9.69893e-05	0.00672787	1.97	0.000117133	0.105043	-0.03	0.959053	1
TRINITY_DN68984_c0_g1_i3	1	Neuropeptide CCHamide-1 receptor {ECO:0000303|PubMed:21110953};,7 transmembrane receptor (rhodopsin family),	-0.88	0.597541	1	-2.52	0.067672	0.430273	-1.64	0.18749	0.541054	2.8	0.00024501	0.0132967	0.11	0.856736	1	-2.69	0.000424924	0.0212567
TRINITY_DN69095_c0_g1_i1	1	Glucose dehydrogenase [FAD, quinone];,GMC oxidoreductase,glucose dehydrogenase [FAD, quinone]-like [Cryptotermes secundus],	0.98	0.598209	1	-1	0.532661	0.891086	-1.98	0.218043	0.578773	5.32	5.55246e-05	0.00454759	1.09	0.204688	1	-4.22	0.0014638	0.0488644
TRINITY_DN69104_c2_g7_i2	1	PiggyBac transposable element-derived protein 4;,Transposase IS4,PREDICTED: piggyBac transposable element-derived protein 4-like [Diuraphis noxia],	0.34	0.611428	1	1.04	0.117772	0.542971	0.7	0.297783	0.664008	2.41	0.00156101	0.0478253	0.19	0.767224	1	-2.21	0.00366305	0.0889862
TRINITY_DN69206_c2_g3_i3	1	39S ribosomal protein L47, mitochondrial [Zootermopsis nevadensis],	5.46	0.000308722	0.0224118	3.83	0.00220842	0.0663848	-1.63	0.334847	0.695044	6.97	3.09559e-06	0.000487509	7.23	1.32762e-06	0.00381615	0	1	1
TRINITY_DN69285_c0_g2_i1	1	Allergen Bla g 4;,	0.9	0.621553	1	-0.01	0.994439	1	-0.92	0.598577	0.870099	5.57	1.35513e-05	0.0015565	2.1	0.0105683	1	-3.46	0.00778492	0.142515
TRINITY_DN69316_c0_g1_i1	1	Nidogen-1;,Nidogen-like,nidogen-2 isoform X1 [Cryptotermes secundus],	-5.53	0.036338	0.49482	-7.86	0.00276582	0.0766752	-2.33	0.323594	0.686232	9.1	0.000530472	0.0229124	-0.54	0.816899	1	-9.64	0.000240159	0.0144442
TRINITY_DN69366_c1_g1_i1	1	Acyl-CoA Delta(11) desaturase;,Fatty acid desaturase,acyl-CoA Delta(11) desaturase-like isoform X2 [Cryptotermes secundus],	2.87	0.0628777	0.628571	2.77	0.072888	0.445329	-0.1	0.954641	1	4.82	1.9065e-06	0.000337426	0.23	0.749706	1	-4.59	5.79559e-06	0.000863315
TRINITY_DN69370_c0_g1_i1	1	Protein henna;,Biopterin-dependent aromatic amino acid hydroxylase,protein henna isoform X1 [Zootermopsis nevadensis],	3.63	0.0367232	0.497236	2.1	0.138712	0.578945	-1.54	0.393274	0.741487	6.57	0.000110112	0.0074271	1.38	0.267667	1	-5.2	0.00234442	0.0668901
TRINITY_DN69370_c0_g1_i2	1	Protein henna;,Biopterin-dependent aromatic amino acid hydroxylase,protein henna isoform X3 [Zootermopsis nevadensis],	3.58	0.00186297	0.0833636	2.05	0.0692593	0.435102	-1.54	0.183291	0.535252	4.6	5.48782e-05	0.00451649	1.25	0.26274	1	-3.35	0.00337563	0.0843112
TRINITY_DN69404_c0_g1_i22	1	Syntaxin-binding protein 5;,LLGL2,syntaxin-binding protein 5 isoform X1 [Cryptotermes secundus],	-1.28	0.396925	0.988271	3.52	0.0242778	0.265193	4.8	0.00204473	0.0403575	0.65	0.664641	0.983322	1.04	0.492151	1	0.38	0.800064	1
TRINITY_DN69477_c1_g1_i1	1	hypothetical protein B7P43_G05340 [Cryptotermes secundus],	3.1	0.0628354		-0.53	0.668635	0.939242	-3.63	0.0219168	0.17361	3.12	0.0509633		-2.26	0.0399092	1	-5.38	0.000498606	0.0237153
TRINITY_DN69573_c1_g1_i2	1	uncharacterized protein LOC111873624 isoform X2 [Cryptotermes secundus],	2.38	0.0598869	0.616781	0.93	0.450763	0.850759	-1.45	0.252974	0.618465	4	0.00165285	0.0495797	-0.3	0.805913	1	-4.3	0.000708974	0.0300847
TRINITY_DN69573_c1_g1_i9	1	uncharacterized protein LOC111873624 isoform X4 [Cryptotermes secundus],	0	1	1	-3.85	0.0164985	0.216937	-3.88	0.0158708	0.143295	6.11	2.45948e-05	0.00248834	0.86	0.408867	1	-5.25	0.000299545	0.016921
TRINITY_DN69671_c5_g1_i2	1	Thiamine pyrophosphate enzyme, N-terminal TPP binding domain,uncharacterized protein LOC111875044 isoform X1 [Cryptotermes secundus],	0.54	0.462347	1	0.22	0.740773	0.958903	-0.32	0.653122	0.895513	3.34	7.48346e-06	0.000970939	1.39	0.0191833	1	-1.96	0.0108824	0.173828
TRINITY_DN69753_c0_g1_i1	1	5-formyltetrahydrofolate cyclo-ligase;,5-formyltetrahydrofolate cyclo-ligase family,5-formyltetrahydrofolate cyclo-ligase-like [Cryptotermes secundus],	1.49	0.0403362	0.520722	0	0.998831	1	-1.49	0.0381092	0.237785	3.14	1.28223e-05	0.00149063	0.59	0.375219	1	-2.55	0.000414987	0.0209675
TRINITY_DN69822_c6_g1_i16	1	Serine/arginine repetitive matrix protein 1;,serine/arginine repetitive matrix protein 1 isoform X1 [Cryptotermes secundus],K13171,serine/arginine repetitive matrix protein 1,	0.87	0.52143	1	2.37	0.0852718	0.476586	1.51	0.282182	0.648306	6.51	0.000191561	0.0111348	0.96	0.464074	1	-5.54	0.00155724	0.0510009
TRINITY_DN69953_c2_g1_i2	1	Beta-ureidopropionase;,beta-ureidopropionase-like [Zootermopsis nevadensis],	3.89	9.79425e-06	0.0015869	0.98	0.233142	0.69634	-2.91	0.000946124	0.0238463	4.36	1.91442e-07	4.66966e-05	0.72	0.374167	1	-3.64	1.42765e-05	0.00177676
TRINITY_DN69953_c3_g1_i1	1	Beta-ureidopropionase;,Carbon-nitrogen hydrolase,beta-ureidopropionase-like [Cryptotermes secundus],	2.8	5.66976e-06	0.0010477	1.05	0.083258	0.472433	-1.75	0.00459868	0.0671712	3.52	7.27636e-09	2.72672e-06	0.74	0.217568	1	-2.78	5.09873e-06	0.000779532
TRINITY_DN70001_c0_g1_i1	1	Delta-1-pyrroline-5-carboxylate synthase;,Amino acid kinase family,delta-1-pyrroline-5-carboxylate synthase [Cryptotermes secundus],	2.42	0.00214422	0.090974	1.53	0.0243616	0.265684	-0.9	0.264581	0.631016	5.05	3.2169e-10	1.68581e-07	0.51	0.39596	1	-4.54	1.687e-08	6.79431e-06
TRINITY_DN70027_c0_g1_i1	1	Angiopoietin-1 receptor;,	2.25	0.062158	0.62576	1.29	0.188548	0.64965	-0.96	0.433397	0.771413	4.81	3.01565e-05	0.00289804	0.71	0.386293	1	-4.1	0.000398309	0.0204788
TRINITY_DN70188_c0_g2_i2	1	Cell division cycle protein 27 homolog;,Anaphase-promoting complex, cyclosome, subunit 3,cell division cycle protein 27 homolog isoform X2 [Cryptotermes secundus],GT41,UDP-GlcNAc: peptide ?-N-acetylglucosaminyltransferase (EC 241255); UDP-Glc: peptide N-?-glucosyltransferase (EC 241-),	7.41	3.02618e-06	0.000617979	1.38	0.201094	0.664647	-6.03	0.000149098	0.00636196	1.74	0.129517	0.627086	-1.05	0.334383	1	-2.79	0.014228	0.202244
TRINITY_DN70362_c6_g2_i2	1	Cystathionine beta-synthase {ECO:0000305};,Pyridoxal-phosphate dependent enzyme,Cystathionine beta-synthase [Blattella germanica],	3.13	4.07116e-06	0.000784728	0.93	0.131215	0.567807	-2.2	0.00120694	0.0282888	2.83	4.85278e-06	0.000696432	0.1	0.862034	1	-2.73	1.06833e-05	0.00140984
TRINITY_DN70369_c0_g4_i4	1	Fatty acid-binding protein;,Lipocalin / cytosolic fatty-acid binding protein family,fatty acid-binding protein, adipocyte-like [Zootermopsis nevadensis],	1.56	0.447824	1	7.53	0.00130933	0.047152	5.97	0.0113088	0.117143	1.36	0.509509	0.954065	-0.75	0.711679	1	-2.11	0.304232	0.824107
TRINITY_DN70472_c2_g1_i1	1	uncharacterized protein LOC107455237 [Parasteatoda tepidariorum],	0.41	0.0860805	0.708718	0.8	0.000673839	0.0304833	0.39	0.101164	0.402086	0.18	0.458586	0.933748	-0.09	0.692331	1	-0.27	0.255132	0.781505
TRINITY_DN70482_c7_g3_i1	1	E3 ubiquitin-protein ligase siah-1 {ECO:0000250|UniProtKB:Q965X6};,Seven in absentia protein family,E3 ubiquitin-protein ligase siah-1-like [Zootermopsis nevadensis],	-4.91	0.00349557	0.127502	-5.52	0.000861802	0.0357344	-0.61	0.615232	0.878666	5.1	0.00086922	0.032428	0.5	0.670969	1	-4.6	0.00270088	0.0729557
TRINITY_DN70515_c0_g1_i1	1	Vitellogenin-6;,Lipoprotein amino terminal region,	-0.51	0.751075	1	-1.61	0.267748	0.729357	-1.09	0.414382	0.757571	4.08	0.00131123	0.0425932	-0.11	0.909139	1	-4.19	0.000937634	0.0362723
TRINITY_DN70527_c0_g2_i1	1	Serine protease nudel;,SEA domain,Serine protease nudel [Zootermopsis nevadensis],	-0.69	0.408655	0.990505	-0.25	0.756664	0.962741	0.43	0.571694	0.857583	1.81	0.0114616	0.168637	-1.67	0.010162	1	-3.48	7.30393e-07	0.000164609
TRINITY_DN70543_c3_g1_i3	1	Troponin C;,EF-hand domain pair,Troponin C [Cryptotermes secundus],	4.15	2.3193e-10	1.7096e-07	0.95	0.130886	0.567398	-3.19	1.04722e-06	0.00013055	3.55	2.25406e-08	7.19989e-06	2.18	0.000535162	0.29488	-1.37	0.0314698	0.315906
TRINITY_DN70636_c0_g1_i1	1	Ankyrin repeat, PH and SEC7 domain containing protein secG;,Ankyrin repeats (3 copies),	2.88	0.0500744	0.572408	2.76	0.0599848	0.406628	-0.12	0.947241	1	4.99	1.38912e-09	6.25366e-07	0.15	0.778916	1	-4.85	4.17391e-09	2.16132e-06
TRINITY_DN70714_c0_g1_i1	1	Apolipophorins;,von Willebrand factor type D domain,uncharacterized protein LOC110831145 [Zootermopsis nevadensis],	2.17	0.00818282	0.221099	-0.07	0.912408	0.999133	-2.24	0.00513861	0.0720429	4.37	1.63064e-09	7.29203e-07	-0.33	0.560686	1	-4.7	7.78239e-11	7.69334e-08
TRINITY_DN70812_c0_g1_i1	1	Glycerol kinase 3 [Blattella germanica],	0.82	0.422051	0.993461	0.54	0.578975	0.908428	-0.28	0.782457	0.949884	5.38	0.000334905	0.0166037	0.78	0.433777	1	-4.6	0.00240286	0.0679117
TRINITY_DN70844_c2_g2_i1	1	Peptidoglycan-recognition protein SD;,N-acetylmuramoyl-L-alanine amidase,	2.93	0.0856087	0.707636	-1.94	0.118326	0.543766	-4.87	0.00294622	0.0507489	4.8	0.00154279	0.0473842	1.19	0.309038	1	-3.61	0.0179939	0.232938
TRINITY_DN70920_c0_g1_i1	1	Chitin binding Peritrophin-A domain,hypothetical protein B7P43_G08462, partial [Cryptotermes secundus],CBM14,Modules of approx 70 residues The chitin-binding function has been demonstrated in several cases These modules are found attached to a number of chitinase catalytic domains, but also in non-catalytic proteins either in isolation or as multiple repeats; chitin binding (EC IIachitin),	1.27	0.274052	0.949578	-0.44	0.657432	0.935489	-1.71	0.12421	0.445373	3.35	0.027564	0.287817	-2.3	0.0187756	1	-5.65	0.00012422	0.00894146
TRINITY_DN71029_c5_g2_i1	1	Synaptic vesicle glycoprotein 2B;,Sugar (and other) transporter,synaptic vesicle glycoprotein 2B-like isoform X2 [Cryptotermes secundus],	0.61	0.392367	0.986763	-0.76	0.28319	0.743719	-1.37	0.0537793	0.287904	2.63	0.000209448	0.0118161	-0.07	0.917118	1	-2.71	0.00013818	0.00963969
TRINITY_DN71088_c3_g1_i2	1	Osmotin-like protein;,hypothetical protein C0J52_07039 [Blattella germanica],	2.49	0.0164418	0.32767	3.04	0.00212485	0.0646543	0.55	0.644699	0.891906	2.65	0.000400538	0.0187098	0.64	0.358985	1	-2	0.00768257	0.141416
TRINITY_DN71153_c0_g2_i1	1	THAP domain-containing protein 2;,THAP domain,	0.48	0.535917	1	-0.56	0.436246	0.842573	-1.04	0.160485	0.503042	2.17	0.0128926	0.180621	-0.58	0.408506	1	-2.75	0.00134666	0.0461402
TRINITY_DN71235_c3_g1_i1	1	Probable cytochrome P450 6a13;,Cytochrome P450,probable cytochrome P450 6a20, partial [Cryptotermes secundus],	0.99	0.0135162	0.294939	1.43	0.000271671	0.0158614	0.44	0.273338	0.639262	0.08	0.843504	1	-0.33	0.408529	1	-0.41	0.30685	0.825858
TRINITY_DN71333_c1_g2_i1	1	Glucose dehydrogenase [FAD, quinone];,GMC oxidoreductase,	2.29	0.0492272	0.568831	0.97	0.277218	0.738555	-1.31	0.260058	0.625867	5	6.63597e-05	0.00506979	0.12	0.871067	1	-4.88	9.86459e-05	0.0075608
TRINITY_DN71367_c0_g1_i1	1	Protein takeout;,Haemolymph juvenile hormone binding protein (JHBP),	-0.23	0.852103	1	0.65	0.605372	0.916954	0.88	0.473322	0.800037	4.27	8.58637e-05	0.00612069	2.7	0.00531306	1	-1.58	0.160788	0.671846
TRINITY_DN71383_c1_g1_i6	1	40S ribosomal protein S9 {ECO:0000250|UniProtKB:P55935};,Ribosomal protein S4/S9 N-terminal domain,40S ribosomal protein S9 [Cryptotermes secundus],	4.46	1.914e-08	8.02419e-06	2.51	0.000890629	0.0365637	-1.95	0.0146579	0.13696	2.78	0.000262672	0.0139395	2.6	0.000614775	0.324068	-0.18	0.81241	1
TRINITY_DN71430_c0_g1_i1	1	Scavenger receptor class B member 1;,CD36 family,scavenger receptor class B member 1-like isoform X1 [Cryptotermes secundus],	4.61	0.000798904	0.0456464	-0.3	0.680063	0.942207	-4.91	0.000298859	0.0106801	1.19	0.127234	0.622374	-0.47	0.509175	1	-1.67	0.0304229	0.309635
TRINITY_DN71467_c0_g1_i1	1	Protein peste {ECO:0000303|PubMed:16020694};,CD36 family,	0.59	0.350365	0.97714	0.7	0.25524	0.718244	0.11	0.861786	0.979874	4.03	8.68191e-11	5.06404e-08	0.89	0.1129	1	-3.13	4.91259e-07	0.000119374
TRINITY_DN71490_c2_g1_i1	1	Endocuticle structural glycoprotein SgAbd-8;,Insect cuticle protein,endocuticle structural glycoprotein SgAbd-2-like [Cryptotermes secundus],	1.05	0.369	0.98112	1.35	0.216688	0.680296	0.31	0.800457	0.956631	3.56	2.39342e-05	0.00244362	1.31	0.0963753	1	-2.25	0.00808929	0.145907
TRINITY_DN71510_c0_g1_i1	1	Vacuolar protein sorting-associated protein 28 homolog;,putative vacuolar protein sorting-associated protein 28 [Cryptotermes secundus],K12184,ESCRT-I complex subunit VPS28,	0.23	0.778995	1	-0.91	0.263012	0.725877	-1.14	0.161899	0.504926	4.56	7.34928e-05	0.00547618	0.57	0.483825	1	-3.99	0.000538923	0.0250575
TRINITY_DN71531_c3_g1_i4	1	Phosphoglycerate kinase;,Phosphoglycerate kinase,phosphoglycerate kinase isoform X1 [Zootermopsis nevadensis],	0.8	0.251777	0.934879	0.52	0.450016	0.850286	-0.28	0.687783	0.911221	3.44	9.09354e-07	0.000183728	1.06	0.117012	1	-2.37	0.000719512	0.0303847
TRINITY_DN71531_c3_g1_i7	1	Phosphoglycerate kinase;,Phosphoglycerate kinase,phosphoglycerate kinase isoform X1 [Zootermopsis nevadensis],	1.8	0.00240327	0.0979383	1.11	0.0531273	0.385808	-0.7	0.242838	0.607365	1.89	0.000990836	0.0355799	1.66	0.00340478	0.894681	-0.22	0.700944	0.990507
TRINITY_DN71621_c0_g1_i3	1	Cytochrome b;,cytochrome b, partial [Blattella germanica],K00412,ubiquinol-cytochrome c reductase cytochrome b subunit,	-1	0.271421	0.9481	2.31	0.0282998	0.286774	3.31	0.00121892	0.0285212	1.24	0.233057	0.782512	-0.6	0.509728	1	-1.84	0.0690298	0.469516
TRINITY_DN71650_c0_g4_i2	1	uncharacterized protein LOC111867148 [Cryptotermes secundus],	5.99	0.000163401	0.0139203	-0.86	0.423954	0.835702	-6.85	1.37862e-05	0.00106626	2.45	0.0255769	0.276539	1.56	0.145589	1	-0.89	0.421702	0.894365
TRINITY_DN71666_c4_g1_i4	1	uncharacterized protein LOC110834916 [Zootermopsis nevadensis],	3.76	0.0133691	0.292873	2.78	0.0478295	0.367732	-0.98	0.578239	0.861182	5.86	3.59273e-07	8.22502e-05	1.78	0.0316423	1	-4.08	0.000439459	0.0217462
TRINITY_DN71715_c0_g1_i1	1	Glycerol kinase 3 {ECO:0000305};,FGGY family of carbohydrate kinases, N-terminal domain,glycerol kinase 3-like isoform X1 [Zootermopsis nevadensis],	4.27	0.000611019	0.0376709	1.14	0.231738	0.695085	-3.14	0.0121399	0.12229	2.34	0.0217164	0.251544	0.61	0.524299	1	-1.74	0.0906705	0.529803
TRINITY_DN71720_c6_g4_i1	1	hypothetical protein C0J52_01456 [Blattella germanica],	0.77	0.406274	0.989805	0.81	0.348141	0.789577	0.03	0.973328	1	4.58	2.78212e-06	0.000448603	0.41	0.54423	1	-4.17	2.0252e-05	0.00230902
TRINITY_DN71772_c0_g1_i1	1	Protein peste {ECO:0000303|PubMed:16020694};,CD36 family,protein croquemort-like [Zootermopsis nevadensis],	0.96	0.267297	0.945693	1.07	0.193638	0.655456	0.11	0.899211	0.991537	2.13	0.00364749	0.0828816	-1.13	0.107454	1	-3.26	7.45155e-06	0.00105575
TRINITY_DN71853_c7_g1_i1	1	Alpha-tocopherol transfer protein-like;,CRAL/TRIO domain,alpha-tocopherol transfer protein-like isoform X1 [Zootermopsis nevadensis],	-0.24	0.689858	1	0.72	0.224365	0.688463	0.96	0.104352	0.408004	1.94	0.00170689	0.0504606	-0.39	0.488801	1	-2.34	0.00014355	0.00988748
TRINITY_DN71909_c0_g1_i1	1	GPN-loop GTPase 3 {ECO:0000250|UniProtKB:Q9UHW5};,Conserved hypothetical ATP binding protein,GPN-loop GTPase 3 [Cryptotermes secundus],	4.88	0.0495925	0.570232	-1.8	0.410915	0.827607	-6.68	0.00666953	0.0846902	7.78	0.001561	0.0478253	0.83	0.70231	1	-6.96	0.00473759	0.104468
TRINITY_DN72060_c5_g1_i2	1	hypothetical protein C0J52_06397, partial [Blattella germanica],	2.94	0.0573994	0.606973	0.25	0.81557	0.9787	-2.69	0.0769525	0.34811	3.1	0.00484944	0.0990692	-0.83	0.360135	1	-3.93	0.000313518	0.017394
TRINITY_DN72179_c0_g1_i1	1	Corticotropin-releasing factor-binding protein;,Corticotropin-releasing factor binding protein (CRF-BP),corticotropin-releasing factor-binding protein isoform X1 [Cryptotermes secundus],	-0.32	0.528592	1	0.64	0.20381	0.66697	0.96	0.0553144	0.29225	1.82	0.00058681	0.0246629	-0.2	0.676887	1	-2.02	0.000121004	0.00874295
TRINITY_DN72272_c0_g2_i11	1	Resistance to inhibitors of cholinesterase homologue 3,hypothetical protein B7P43_G11521 [Cryptotermes secundus],	2.28	1.11413e-08	4.79064e-06	0.45	0.226446	0.690328	-1.83	4.07777e-06	0.000395495	1.38	0.000168619	0.0100897	0.87	0.017044	1	-0.51	0.165632	0.678349
TRINITY_DN72309_c0_g1_i1	1	Glutamate receptor ionotropic, delta-2;,Ligand-gated ion channel,uncharacterized protein LOC111869930 [Cryptotermes secundus],	3.04	0.000413135	0.0278795	2.53	0.000482097	0.0242413	-0.5	0.582405	0.86313	4.15	5.85851e-08	1.67939e-05	3.18	2.54936e-06	0.00656237	-0.98	0.233461	0.761034
TRINITY_DN72534_c4_g1_i1	1	Protein takeout;,Haemolymph juvenile hormone binding protein (JHBP),Protein takeout [Zootermopsis nevadensis],	0.85	0.190417	0.887835	1.38	0.0314412	0.302443	0.54	0.407368	0.752624	3.65	4.65768e-08	1.3703e-05	0.54	0.388762	1	-3.11	3.41566e-06	0.000563831
TRINITY_DN72594_c4_g2_i1	1	Glucose dehydrogenase [FAD, quinone];,GMC oxidoreductase,glucose dehydrogenase [FAD, quinone]-like [Zootermopsis nevadensis],	-0.7	0.258609	0.940593	-0.93	0.131508	0.568316	-0.23	0.706255	0.919416	1.09	0.0778744	0.499274	-0.89	0.148271	1	-1.98	0.0013509	0.0461946
TRINITY_DN72787_c0_g1_i2	1	Circadian clock-controlled protein;,Haemolymph juvenile hormone binding protein (JHBP),uncharacterized protein LOC111865474 [Cryptotermes secundus],	0.51	0.272427	0.948891	0.98	0.0331232	0.310224	0.47	0.30376	0.669701	1.51	0.0010229	0.0364002	0.24	0.599104	1	-1.27	0.00576138	0.118634
TRINITY_DN72787_c0_g1_i3	1	Circadian clock-controlled protein;,Haemolymph juvenile hormone binding protein (JHBP),uncharacterized protein LOC111865474 [Cryptotermes secundus],	0.43	0.285246	0.955777	0.93	0.0213101	0.248137	0.5	0.218033	0.578773	1.5	0.000211548	0.0118945	0.1	0.794771	1	-1.39	0.000569562	0.0259685
TRINITY_DN72885_c0_g1_i2	1	Major facilitator superfamily domain-containing protein 12;,hypothetical protein C0J52_08022 [Blattella germanica],	3.74	0.012918	0.287164	-0.45	0.652621	0.934	-4.19	0.00393189	0.0607723	4.99	0.000119619	0.00789746	-0.46	0.575227	1	-5.45	2.52168e-05	0.00271832
TRINITY_DN72885_c0_g2_i1	1	Major facilitator superfamily domain-containing protein 12;,MFS/sugar transport protein,hypothetical protein C0J52_08022 [Blattella germanica],	5.98	1.87141e-05	0.00263167	0.98	0.215146	0.678904	-4.99	0.000356346	0.0120526	3.98	7.04372e-07	0.000146733	-0.31	0.663505	1	-4.29	8.34132e-08	2.75907e-05
TRINITY_DN73137_c3_g1_i1	1	26S proteasome non-ATPase regulatory subunit 2;,Proteasome/cyclosome repeat,26S proteasome non-ATPase regulatory subunit 2 [Cimex lectularius],	-0.94	0.612856	1	-4.59	0.00176006	0.0571103	-3.65	0.0128858	0.126803	3	0.00211153	0.0580481	-0.69	0.415389	1	-3.69	0.00013943	0.00971131
TRINITY_DN73299_c1_g1_i5	1	Inositol hexakisphosphate and diphosphoinositol-pentakisphosphate kinase;,Histidine phosphatase superfamily (branch 2),hypothetical protein B7P43_G13952 [Cryptotermes secundus],	-0.78	0.452713	1	3.2	0.00374761	0.0918097	3.98	0.000289758	0.0104279	0.76	0.472225	0.940011	0.05	0.959612	1	-0.71	0.503072	0.931024
TRINITY_DN73354_c4_g7_i1	1	uncharacterized protein LOC111871195 [Cryptotermes secundus],	0	1		0	1	1	0	1	1	5.29	0.000413899		0.42	0.656319	1	-4.86	0.00119383	0.0427201
TRINITY_DN73407_c0_g4_i2	1	Tyrosine-protein kinase Btk29A;,BTK motif,tyrosine-protein kinase Btk29A isoform X1 [Zootermopsis nevadensis],	0.1	0.891589	1	2.75	0.00151653	0.0519809	2.65	0.00232753	0.0440215	1.6	0.0553495	0.420152	1.19	0.130618	1	-0.41	0.640685	0.977929
TRINITY_DN73626_c4_g2_i1	1	uncharacterized protein LOC111419299 [Onthophagus taurus],	-0.02	0.976775	1	0.01	0.988928	1	0.02	0.965068	1	2.68	1.45767e-05	0.00165293	0.46	0.395955	1	-2.23	0.00034577	0.018602
TRINITY_DN73653_c0_g1_i1	1	Ankyrin repeat domain-containing protein 35;,Ankyrin repeats (3 copies),	2.44	0.000351988	0.0249321	1.43	0.0140593	0.198227	-1	0.147765	0.484202	6.21	6.09612e-14	6.62527e-11	0.66	0.20674	1	-5.55	2.11215e-11	2.41766e-08
TRINITY_DN73764_c3_g2_i1	1	Scavenger receptor class B member 1;,CD36 family,scavenger receptor class B member 1-like [Cryptotermes secundus],	1.93	0.0999375	0.746628	0.93	0.320663	0.773325	-1	0.396016	0.743637	3.25	0.00382919	0.0852205	-1.42	0.0654751	1	-4.68	2.3168e-05	0.00254683
TRINITY_DN73854_c4_g1_i1	1	Acidic mammalian chitinase;,Glycosyl hydrolases family 18,GH18,chitinase (EC 32114); endo-beta-N-acetylglucosaminidase (EC 32196); xylanase inhibitor; concanavalin B; narbonin,	3.49	0.0355565		0.52	0.687048	0.94476	-2.97	0.0694885	0.329498	4.27	0.00706751		-0.76	0.483084	1	-5.03	0.00136669	0.0465513
TRINITY_DN73873_c0_g1_i2	1	uncharacterized protein LOC111862021 [Cryptotermes secundus],	0.29	0.594101	1	-0.12	0.813786	0.978381	-0.41	0.437764	0.774834	2.3	1.26177e-05	0.00147709	0.47	0.352361	1	-1.83	0.000529696	0.0247874
TRINITY_DN73907_c0_g2_i7	1	Cathepsin L;,cathepsin L [Zootermopsis nevadensis],	0.55	0.202526	0.899537	-0.78	0.0598718	0.406147	-1.34	0.00159932	0.0342795	1.72	5.57268e-05	0.0045581	0.85	0.0407458	1	-0.87	0.0433338	0.371808
TRINITY_DN73911_c1_g1_i1	1	hypothetical protein C0J52_25751 [Blattella germanica],	1.07	0.165882	0.862233	0.8	0.258085	0.721382	-0.28	0.718974	0.925046	3.06	0.00352554	0.0811273	-0.48	0.475588	1	-3.54	0.00063262	0.0278627
TRINITY_DN73936_c3_g1_i5	1	Peroxiredoxin-5, mitochondrial;,peroxiredoxin-5, mitochondrial isoform X1 [Cryptotermes secundus],	5.56	0.00236617	0.0968385	0.49	0.728824	0.956312	-5.07	0.00547188	0.0747474	6.55	0.000313327	0.0158502	2.73	0.0620981	1	-3.82	0.0408657	0.360112
TRINITY_DN73969_c2_g2_i3	1	uncharacterized protein LOC110831104 [Zootermopsis nevadensis],	2.04	0.108493	0.769071	2.89	0.0228511	0.257265	0.85	0.584939	0.86408	3.4	9.06671e-06	0.00112921	1.04	0.0889758	1	-2.36	0.00239837	0.0678546
TRINITY_DN74007_c4_g1_i1	1	Putative ankyrin repeat protein FPV246;,Ankyrin repeats (3 copies),	-0.86	0.205137	0.901068	-2.26	0.000643941	0.0295144	-1.4	0.0296736	0.206623	5.5	7.76322e-09	2.87035e-06	0.5	0.426738	1	-4.99	1.65079e-07	4.86804e-05
TRINITY_DN74047_c0_g1_i1	1	Acyl-CoA synthetase family member 2, mitochondrial;,AMP-binding enzyme,	3.96	0.000725086	0.042404	0.69	0.277852	0.739008	-3.28	0.0050722	0.071546	3.8	2.02686e-10	1.10535e-07	0.85	0.112994	1	-2.96	8.72622e-07	0.000188836
TRINITY_DN74081_c0_g2_i1	1	uncharacterized protein LOC110833169 [Zootermopsis nevadensis],	3.54	0.00145172	0.0697056	0.4	0.702925	0.949579	-3.14	0.0046852	0.067905	4.91	4.1319e-06	0.000614544	0.59	0.574424	1	-4.32	5.01792e-05	0.00463423
TRINITY_DN74081_c0_g6_i1	1	uncharacterized protein LOC110833169 [Zootermopsis nevadensis],	0	1		-4.08	0.0153607	0.208666	-4.04	0.016546	0.146997	4.81	0.0043241		-1.76	0.147679	1	-6.57	7.28601e-05	0.00609453
TRINITY_DN74126_c0_g1_i2	1	Nitric oxide synthase;,Nitric oxide synthase, oxygenase domain,nitric oxide synthase, salivary gland isoform X2 [Cryptotermes secundus],	6.59	0.00819952	0.221242	2.27	0.307105	0.764511	-4.32	0.0846012	0.365863	9.56	0.000121238	0.00797296	2.99	0.174364	1	-6.57	0.00836513	0.149029
TRINITY_DN74321_c0_g1_i1	1	Iron-sulfur protein NUBPL;,NUBPL iron-transfer P-loop NTPase,	5.36	0.00197628	0.0866436	6.2	0.000340766	0.0188248	0	1	1	2.69	0.0415518	0.360617	2.8	0.0326755	1	0.12	0.93252	1
TRINITY_DN74356_c0_g1_i1	1	Probable cytochrome P450 304a1;,Cytochrome P450,	-2.19	0.129505	0.807711	-1.84	0.190078	0.65165	0.35	0.724927	0.927685	5.69	1.17092e-12	1.03346e-09	0.42	0.439211	1	-5.27	4.97569e-11	5.34383e-08
TRINITY_DN74387_c2_g1_i1	1	PREDICTED: uncharacterized protein LOC105674340 isoform X1 [Linepithema humile],	1.8	0.0622815	0.626439	-0.14	0.877397	0.993161	-1.94	0.0428205	0.253406	2.1	0.0382458	0.345004	-1.25	0.181231	1	-3.35	0.000821696	0.0332127
TRINITY_DN74631_c4_g7_i3	1	Cytochrome P450 6j1;,Cytochrome P450,	3.57	0.0215271	0.380256	-0.61	0.661597	0.936963	-4.18	0.00675247	0.0852301	4.78	0.00074746	0.0291557	-0.35	0.798664	1	-5.13	0.000292231	0.016594
TRINITY_DN74954_c3_g2_i6	1	Transmembrane protein 53-B;,Eukaryotic protein of unknown function (DUF829),transmembrane protein 53-B [Zootermopsis nevadensis],	7.34	0.000556534	0.0352181	1.93	0.280575	0.741488	-5.42	0.0111131	0.11586	-0.26	0.884851	1	-0.37	0.836961	1	-0.11	0.951449	1
TRINITY_DN74974_c0_g1_i1	1	hypothetical protein CLF_113308 [Clonorchis sinensis],	1.95	0.203329	0.899658	-0.75	0.526422	0.887936	-2.7	0.0677764	0.32526	0.49	0.675334	0.98534	-3.87	0.000442103	0.260825	-4.36	0.000114365	0.00841176
TRINITY_DN74974_c0_g1_i12	1	hypothetical protein CLF_113308 [Clonorchis sinensis],	5.21	0.000710238	0.041735	3.87	0.00595522	0.121525	-1.34	0.39285	0.741193	0.44	0.751933	0.995219	-2.49	0.0716584	1	-2.93	0.0346669	0.332025
TRINITY_DN74974_c0_g3_i2	1	hypothetical protein TTRE_0000963301 [Trichuris trichiura],	2.47	0.185393	0.884695	0.27	0.858428	0.989535	-2.2	0.231063	0.593557	-2.05	0.312773	0.857886	-10.1	1.20329e-08	8.89401e-05	-8.05	1.19984e-06	0.000246757
TRINITY_DN74987_c0_g1_i1	1	Cuticle protein 1;,Cuticle protein 1, partial [Blattella germanica],	0	1	1	-1.57	0.344881	0.787472	-1.59	0.33912	0.698383	4.74	1.83027e-05	0.00198018	0.88	0.302352	1	-3.86	0.000509873	0.0241062
TRINITY_DN75007_c3_g1_i1	1	Choline transporter-like protein 1;,Plasma-membrane choline transporter,choline transporter-like protein 1 isoform X2 [Zootermopsis nevadensis],	0.46	0.55496	1	-1.14	0.0895409	0.487603	-1.6	0.0237722	0.181602	1.82	0.00167167	0.0498059	-0.01	0.991652	1	-1.82	0.00158011	0.0514247
TRINITY_DN75106_c5_g1_i1	1	uncharacterized protein LOC110839073 [Zootermopsis nevadensis],	-0.94	0.61959		-0.05	0.977029	1	0.88	0.622158	0.881959	5.04	0.00185397		-0.93	0.413339	1	-5.97	0.000194497	0.012487
TRINITY_DN75145_c0_g1_i5	1	Glucose dehydrogenase [FAD, quinone];,GMC oxidoreductase,Glucose dehydrogenase [FAD, quinone] [Blattella germanica],	5.34	0.000109863	0.0102207	0.9	0.253445	0.716291	-4.45	0.0012998	0.0297195	3.04	0.00585266	0.112039	-0.3	0.688931	1	-3.35	0.0022461	0.0650666
TRINITY_DN75375_c0_g1_i4	1	A-kinase anchor protein 2 C-terminus,uncharacterized protein LOC111873194 [Cryptotermes secundus],	-0.44	0.342101	0.976046	0.38	0.410339	0.827222	0.82	0.0750052	0.34309	0.75	0.104214	0.570929	-0.82	0.0742181	1	-1.57	0.000658545	0.0285872
TRINITY_DN75474_c0_g1_i1	1	Organic cation transporter-like protein;,hypothetical protein C0J52_04084 [Blattella germanica],	-2.74	0.00888455	0.232596	0.58	0.621375	0.922395	3.31	0.00106068	0.0259781	1.38	0.187995	0.72121	-0.24	0.793159	1	-1.62	0.117177	0.589563
TRINITY_DN75498_c0_g2_i1	1	Sodium-coupled monocarboxylate transporter 2;,Sodium:solute symporter family,sodium-coupled monocarboxylate transporter 2-like [Cryptotermes secundus],	0.09	0.95115	1	6.21	0.000871533	0.0359494	6.12	0.00104487	0.0256818	1.32	0.38227	0.89742	-0.02	0.989885	1	-1.34	0.374622	0.868784
TRINITY_DN75522_c0_g1_i1	1	Apolipophorins;,Lipoprotein amino terminal region,apolipophorins [Zootermopsis nevadensis],	3.56	0.000298924	0.02189	0.85	0.387187	0.813258	-2.72	0.00581884	0.0777352	4.56	3.25751e-06	0.000509341	0.18	0.853574	1	-4.38	7.83268e-06	0.00109724
TRINITY_DN75567_c0_g1_i20	1	Myosin heavy chain, muscle;,hypothetical protein B5V51_11784 [Heliothis virescens],	0	1	1	0	1	1	0	1	1	3.92	0.00550008	0.107354	-1.18	0.232564	1	-5.11	0.000261791	0.0153051
TRINITY_DN75629_c0_g2_i1	1	titin isoform X2 [Zootermopsis nevadensis],	1.68	0.500196	1	0.21	0.930207	1	-1.47	0.54088	0.842009	1.8	0.446812	0.929525	-5.45	0.00791122	1	-7.25	0.00129625	0.0449082
TRINITY_DN75642_c0_g1_i1	1	Calcyphosin-like protein;,EF-hand domain pair,calcyphosin-like protein isoform X3 [Zootermopsis nevadensis],	3.14	0.00257289	0.102729	0.37	0.633245	0.927413	-2.77	0.00736474	0.0902681	2.37	0.00124745	0.0413014	-0.59	0.410863	1	-2.96	5.43017e-05	0.00491558
TRINITY_DN75653_c0_g4_i7	1	Zinc finger protein 596;,Zinc finger, C2H2 type,zinc finger protein 239-like [Cryptotermes secundus],	4.48	0.00842993	0.225015	-0.32	0.796749	0.973169	-4.81	0.00407751	0.0621146	4.11	0.0163945	0.210955	-2.39	0.0568262	1	-6.5	9.12926e-05	0.00718204
TRINITY_DN75674_c3_g2_i2	1	Inter-alpha-trypsin inhibitor heavy chain H4;,Vault protein inter-alpha-trypsin domain,inter-alpha-trypsin inhibitor heavy chain H4-like [Zootermopsis nevadensis],	7.46	2.96879e-05	0.00383701	2.58	0.0597376	0.405711	-4.88	0.00668809	0.0848815	3.57	0.00807988	0.137037	0.71	0.596539	1	-2.87	0.033716	0.32746
TRINITY_DN75811_c3_g4_i2	1	hypothetical protein B7P43_G16713, partial [Cryptotermes secundus],	5.85	7.5658e-05	0.00778372	6.69	6.01186e-06	0.000894684	0	1	1	6.85	3.00343e-06	0.000477403	7.09	1.31406e-06	0.00379827	0	1	1
TRINITY_DN75851_c3_g2_i5	1	Flap endonuclease 1 {ECO:0000255|HAMAP-Rule:MF_03140};,XPG N-terminal domain,flap endonuclease 1 [Cryptotermes secundus],	7.53	0.000120331	0.0109817	-0.06	0.967602	1	-7.59	0.000103216	0.00488329	3.76	0.0214683	0.249627	0.72	0.647276	1	-3.04	0.0632459	0.449506
TRINITY_DN75884_c0_g1_i1	1	Zinc finger protein 2 homolog;,Zinc finger, C2H2 type,	-3.77	0.0536945	0.590736	-4.45	0.0212417	0.247784	-0.68	0.667546	0.901902	6.43	0.000864184	0.0323264	2.82	0.0801499	1	-3.61	0.0692239	0.469893
TRINITY_DN75884_c0_g2_i1	1	Zinc finger protein 436;,Zinc finger, C2H2 type,zinc finger protein 436-like isoform X1 [Zootermopsis nevadensis],	-2.21	0.1647	0.860767	-0.55	0.733353	0.957001	1.66	0.252292	0.617534	6.61	0.000173851	0.010329	1.25	0.351956	1	-5.37	0.00247062	0.0691749
TRINITY_DN75935_c0_g1_i2	1	GRIP and coiled-coil domain-containing protein 1;,GRIP domain,GRIP and coiled-coil domain-containing protein 1 [Cryptotermes secundus],	8.13	5.41205e-05	0.00611161	8.97	8.4632e-06	0.00117423	0	1	1	8.1	5.7337e-05	0.00462266	8.35	3.40036e-05	0.0448902	0	1	1
TRINITY_DN75978_c0_g1_i1	1	Maltase 2;,Solute carrier family 3 member 2 N-terminus,Maltase 1 [Blattella germanica],GH13,alpha-amylase (EC 3211); pullulanase (EC 32141); cyclomaltodextrin glucanotransferase (EC 24119); cyclomaltodextrinase (EC 32154); trehalose-6-phosphate hydrolase (EC 32193); oligo-alpha-glucosidase (EC 32110); maltogenic amylase (EC 321133); neopullulanase (EC 321135); alpha-glucosidase (EC 32120); maltot…	1.24	0.0814824	0.694753	0.08	0.901579	0.997691	-1.16	0.0952429	0.388813	3.97	6.57138e-09	2.50452e-06	0.97	0.100435	1	-3	1.30591e-05	0.00165123
TRINITY_DN76119_c0_g1_i1	1	Aspartic protease Bla g 2;,Eukaryotic aspartyl protease,	0.59	0.704994	1	-1.96	0.103406	0.517137	-2.55	0.0577005	0.298738	3.93	6.90075e-06	0.000912779	0.15	0.851165	1	-3.78	1.53995e-05	0.00188683
TRINITY_DN76119_c0_g1_i4	1	Aspartic protease Bla g 2;,Eukaryotic aspartyl protease,	0.38	0.781571	1	-0.4	0.732929	0.956935	-0.78	0.530668	0.836226	2.99	0.000383565	0.0181957	1.42	0.0810415	1	-1.57	0.0646549	0.454177
TRINITY_DN76153_c0_g1_i1	1	uncharacterized protein LOC111862023 isoform X2 [Cryptotermes secundus],	0.68	0.359083	0.978595	-0.47	0.502612	0.876973	-1.15	0.111065	0.421256	2.56	0.000280468	0.0146292	0.69	0.306675	1	-1.87	0.00826174	0.147819
TRINITY_DN76173_c3_g1_i3	1	ATP synthase mitochondrial F1 complex assembly factor 2;,ATP12 chaperone protein,ATP synthase mitochondrial F1 complex assembly factor 2 [Cryptotermes secundus],	1.68	0.104799	0.759228	-0.5	0.613123	0.919097	-2.18	0.0335451	0.22124	7.73	4.1461e-07	9.32579e-05	0.26	0.794406	1	-7.47	9.90218e-07	0.000209591
TRINITY_DN76181_c0_g2_i2	1	INO80 complex subunit E;,INO80 complex subunit E [Cryptotermes secundus],	-0.32	0.688703	1	-1.74	0.0185122	0.231012	-1.43	0.0492679	0.274567	2.51	0.000715613	0.0283005	1.17	0.0894952	1	-1.35	0.0747807	0.487186
TRINITY_DN76183_c1_g2_i2	1	Transposable element Tc1 transposase;,uncharacterized protein LOC107439439 [Parasteatoda tepidariorum],	4.85	9.11431e-05	0.0089108	-0.91	0.201812	0.665203	-5.75	2.81102e-06	0.000297312	2.12	0.00246804	0.0640859	-0.59	0.385091	1	-2.72	0.000102766	0.00776181
TRINITY_DN76327_c5_g2_i3	1	Hemolymph lipopolysaccharide-binding protein;,Lectin C-type domain,	6.36	0.000605979	0.0375028	1.75	0.231088	0.694137	-4.61	0.01349	0.130212	2.61	0.149771	0.664179	-1.26	0.400941	1	-3.86	0.0299787	0.307576
TRINITY_DN76412_c6_g1_i3	1	Hydroxysteroid dehydrogenase-like protein 1;,short chain dehydrogenase,hydroxysteroid dehydrogenase-like protein 1 isoform X2 [Cryptotermes secundus],	6.27	5.51999e-06	0.00102285	-0.5	0.493726	0.872921	-6.77	7.54456e-07	0.000100651	10.38	2.62613e-14	3.03716e-11	-0.33	0.630174	1	-10.71	3.84101e-15	9.28168e-12
TRINITY_DN76412_c6_g1_i4	1	Hydroxysteroid dehydrogenase-like protein 1;,short chain dehydrogenase,hydroxysteroid dehydrogenase-like protein 1 isoform X2 [Cryptotermes secundus],	7.39	2.32075e-08	9.55037e-06	0.12	0.841276	0.985389	-7.27	3.768e-08	8.10311e-06	11.5	2.92136e-18	5.7635e-15	-0.3	0.619157	1	-11.79	3.91025e-19	1.79034e-15
TRINITY_DN76438_c2_g2_i1	1	Ankyrin repeat, PH and SEC7 domain containing protein secG;,Ankyrin repeats (3 copies),	6.24	1.78379e-05	0.00256216	0.33	0.703532	0.949625	-5.91	4.57284e-05	0.00267014	4.47	2.3634e-06	0.000401346	0.63	0.453117	1	-3.84	5.13926e-05	0.00471603
TRINITY_DN76528_c6_g1_i1	1	hypothetical protein C0J52_05179, partial [Blattella germanica],	1.8	0.0269037	0.428047	0.7	0.342105	0.785622	-1.09	0.176639	0.526341	3.14	3.46262e-05	0.00319925	0.51	0.468249	1	-2.63	0.000536663	0.0250193
TRINITY_DN76610_c3_g2_i1	1	Uricase;,Uricase,Uricase [Blattella germanica],	3.08	0.166783	0.863316	8.61	0.000542744	0.0263623	5.53	0.0278565	0.199038	4.56	0.0386043	0.346514	5.27	0.0170073	1	0.71	0.748095	0.995775
TRINITY_DN76610_c3_g2_i2	1	Uricase;,Uricase,Uricase [Blattella germanica],	3.34	0.000344359	0.0244692	3.41	8.29246e-05	0.00674823	0.07	0.941431	1	6.89	6.66354e-08	1.8702e-05	2.31	0.0029559	0.821783	-4.59	0.000367532	0.0194481
TRINITY_DN76786_c0_g6_i1	1	Major facilitator superfamily domain-containing protein 6-A;,MFS_1 like family,uncharacterized protein LOC111868511 [Cryptotermes secundus],	-0.57	0.428148	0.997106	-0.61	0.377085	0.807882	-0.04	0.951321	1	2.16	0.00139582	0.0444583	-0.32	0.58651	1	-2.48	0.000215654	0.0133696
TRINITY_DN76800_c5_g6_i1	1	GA-binding protein subunit beta-1;,Ankyrin repeats (many copies),	2.75	0.0717644	0.663516	-1.01	0.318935	0.772016	-3.76	0.00985895	0.107746	6.3	1.37949e-06	0.000261393	-0.4	0.623334	1	-6.7	2.69465e-07	7.32329e-05
TRINITY_DN76842_c0_g1_i1	1	Multidrug resistance-associated protein 4;,ABC transporter transmembrane region,multidrug resistance-associated protein 4-like isoform X4 [Zootermopsis nevadensis],	-1.21	0.0441939	0.542243	-1.21	0.0410804	0.343692	0	0.993054	1	1.44	0.0127469	0.179704	-1.25	0.0252156	1	-2.69	2.68912e-06	0.000470693
TRINITY_DN76903_c0_g1_i1	1	7 transmembrane receptor (rhodopsin family),	1.79	0.220481		-0.56	0.610873	0.91842	-2.35	0.092017	0.38188	6.06	5.00241e-05		0.68	0.480584	1	-5.39	0.000339093	0.0183678
TRINITY_DN76936_c3_g1_i2	1	EGF and laminin G domain-containing protein isoform X1 [Cryptotermes secundus],	2.4	0.146382	0.835368	3.32	0.0447471	0.357094	0	1	1	3.53	0.00056476	0.0239654	0.61	0.475	1	-2.92	0.00457023	0.102182
TRINITY_DN77007_c3_g2_i1	1	Phosphopantothenate--cysteine ligase;,DNA / pantothenate metabolism flavoprotein,phosphopantothenate--cysteine ligase isoform X1 [Zootermopsis nevadensis],	0.27	0.496386	1	0.04	0.913898	0.999507	-0.23	0.565046	0.854044	2.12	1.03151e-07	2.77878e-05	1.49	0.000182627	0.143822	-0.64	0.11193	0.577939
TRINITY_DN77073_c0_g1_i3	1	Glutathione hydrolase 1 proenzyme;,Gamma-glutamyltranspeptidase,gamma-glutamyltranspeptidase 1-like isoform X5 [Zootermopsis nevadensis],	0.82	0.361068	0.978923	-0.02	0.980059	1	-0.84	0.333317	0.693804	4.68	3.32852e-08	1.01027e-05	0.46	0.519098	1	-4.22	6.62168e-07	0.000153202
TRINITY_DN77167_c0_g1_i2	1	Latrophilin Cirl {ECO:0000250|UniProtKB:A1Z7G7};,Galactose binding lectin domain,hypothetical protein B7P43_G07072 [Cryptotermes secundus],	-5.7	0.00902967	0.234581	1.82	0.461127	0.856057	7.52	0.000569291	0.0167901	2.33	0.206956	0.749132	0.27	0.881375	1	-2.05	0.265524	0.791406
TRINITY_DN77175_c2_g3_i1	1	transposable element tc3 transposase, partial [Lasius niger],	0.55	0.460833	1	-0.19	0.786383	0.970325	-0.73	0.305448	0.670912	1.9	0.011068	0.164949	-0.53	0.417615	1	-2.43	0.000980403	0.03726
TRINITY_DN77282_c3_g1_i3	1	uncharacterized protein LOC110831026 isoform X1 [Zootermopsis nevadensis],	1.81	0.34189	0.975962	-3.25	0.0320988	0.305477	-5.06	0.00172217	0.0359823	4.26	0.00422577	0.0909387	-0.43	0.702529	1	-4.69	0.0015852	0.0515713
TRINITY_DN77452_c0_g1_i10	1	Plexin-B;,IPT/TIG domain,plexin-B isoform X8 [Cryptotermes secundus],	8.23	2.80301e-06	0.00058031	3.09	0.0197767	0.239187	-5.14	0.00368882	0.0583831	-0.5	0.705806	0.990138	-0.01	0.991786	1	0.48	0.713279	0.990507
TRINITY_DN77476_c1_g3_i2	1	Ion transport peptide-like;,hypothetical protein TSAR_002290 [Trichomalopsis sarcophagae],	0.62	0.528879	1	0.9	0.351526	0.791347	0.28	0.773634	0.946722	3.83	0.000747606	0.0291557	0.71	0.452346	1	-3.12	0.00629576	0.125357
TRINITY_DN77476_c1_g3_i4	1	Ion transport peptide-like;,Crustacean CHH/MIH/GIH neurohormone family,ion transport peptide-like isoform X1 [Cryptotermes secundus],	0.49	0.353205	0.977265	-0.04	0.933526	1	-0.54	0.308047	0.673417	1.61	0.00242564	0.0634081	-0.17	0.747724	1	-1.77	0.000798978	0.0325705
TRINITY_DN77616_c1_g2_i1	1	Apolipophorins;,Apolipoprotein A1/A4/E domain,hypothetical protein B7P43_G07271 [Cryptotermes secundus],	6.25	2.02104e-05	0.00280098	1.81	0.0504277	0.376631	-4.43	0.00276218	0.048746	4.67	2.13099e-06	0.000370661	0.33	0.702339	1	-4.34	1.04892e-05	0.00139098
TRINITY_DN77616_c1_g2_i2	1	Apolipophorins;,von Willebrand factor type D domain,hypothetical protein B7P43_G07271 [Cryptotermes secundus],	2.87	0.000833059	0.0470766	1.49	0.0632841	0.417126	-1.38	0.109813	0.41862	4.37	1.18311e-07	3.05233e-05	0	0.996898	1	-4.37	1.19745e-07	3.70484e-05
TRINITY_DN77616_c1_g2_i4	1	Apolipophorins;,Apolipoprotein A1/A4/E domain,hypothetical protein B7P43_G07271 [Cryptotermes secundus],	3.05	2.28521e-05	0.00307806	0.77	0.28274	0.743475	-2.28	0.00153497	0.0333424	4.46	4.81086e-10	2.48233e-07	0.19	0.795615	1	-4.28	2.41996e-09	1.36798e-06
TRINITY_DN77618_c0_g1_i1	1	Uncharacterized protein ORF91;,Cell wall-associated hydrolase [Trichuris trichiura],	1.33	0.0551489	0.597068	0.83	0.22375	0.688088	-0.49	0.478108	0.803516	-0.84	0.220921	0.767654	-3.55	2.30714e-07	0.00097485	-2.71	7.57753e-05	0.00623644
TRINITY_DN77618_c0_g1_i2	1	Uncharacterized protein ORF91;,hypothetical protein TTRE_0000969201, partial [Trichuris trichiura],	-3.83	0.101888	0.751253	-6.2	0.00674013	0.130048	-2.37	0.244782	0.609304	0.55	0.799303	1	-6.35	0.00177319	0.616388	-6.9	0.000900489	0.0352073
TRINITY_DN77626_c0_g1_i7	1	Protein unc-80 homolog;,hypothetical protein C0J52_00775 [Blattella germanica],	2.35	0.0901321	0.721724	5.61	0.00110429	0.0423196	3.25	0.0709337	0.333387	6.02	0.000437741	0.0199475	0.47	0.709803	1	-5.55	0.00122532	0.0433412
TRINITY_DN77781_c2_g1_i8	1	Protein pinocchio {ECO:0000303|PubMed:15719418};,hypothetical protein L798_04000 [Zootermopsis nevadensis],	0	0.998757	1	0.27	0.445032	0.847051	0.27	0.444084	0.77954	1.37	9.46033e-05	0.00658962	1.01	0.00396381	0.972603	-0.36	0.305686	0.825113
TRINITY_DN78000_c3_g7_i1	1	hypothetical protein C0J52_11956 [Blattella germanica],	0.21	0.570651	1	1.85	7.19756e-07	0.000158116	1.65	1.15902e-05	0.000932095	0.64	0.086531	0.526088	0.54	0.145425	1	-0.1	0.78871	1
TRINITY_DN78089_c0_g1_i1	1	WD repeat-containing protein 26 isoform X2 [Zootermopsis nevadensis],	0.76	0.19956	0.896833	0.04	0.941701	1	-0.72	0.20728	0.566807	4.01	1.11972e-07	2.94544e-05	1.08	0.034226	1	-2.94	0.000133285	0.00941229
TRINITY_DN78121_c0_g1_i1	1	hypothetical protein C0J52_18189 [Blattella germanica],	0.47	0.0213972	0.379303	0.94	4.22812e-06	0.000688796	0.47	0.0226248	0.176636	0.02	0.905452	1	-0.3	0.146781	1	-0.32	0.116695	0.58838
TRINITY_DN78186_c4_g3_i3	1	hypothetical protein C0J52_25993 [Blattella germanica],	-0.59	0.557784	1	-0.75	0.429713	0.839207	-0.16	0.859843	0.979087	1.29	0.120855	0.609941	-1.88	0.009776	1	-3.18	7.54583e-05	0.00622213
TRINITY_DN78247_c1_g1_i2	1	Zinc finger protein 665;,Zinc finger, C2H2 type,	1.26	0.356547	0.977765	-0.16	0.899324	0.997338	-1.42	0.290734	0.657534	6.17	0.000338934	0.0167539	0.23	0.858097	1	-5.94	0.000561248	0.0257378
TRINITY_DN78276_c8_g1_i3	1	Hsc70-interacting protein;,Tetratricopeptide repeat,putative protein FAM10A4 [Cryptotermes secundus],	2.62	0.000454938	0.0302142	0.35	0.617381	0.920869	-2.27	0.00228622	0.0434691	2.23	0.00172671	0.0509566	1.09	0.117365	1	-1.14	0.111456	0.577306
TRINITY_DN78278_c0_g1_i2	1	Ras-related protein Rab-32;,ADP-ribosylation factor family,ras-related protein Rab-32 isoform X3 [Zootermopsis nevadensis],	1.91	0.0693523	0.653978	0.47	0.616821	0.920477	-1.44	0.168471	0.515137	2.89	0.0138862	0.188746	-0.86	0.35574	1	-3.75	0.00121874	0.0433028
TRINITY_DN78302_c0_g3_i3	1	26S proteasome regulatory subunit 6A;,Holliday junction DNA helicase ruvB N-terminus,26S proteasome regulatory subunit 6A-B [Cryptotermes secundus],	0.78	0.809106	1	22.87	3.01705e-11	2.49964e-08	22.09	1.40241e-10	6.41588e-08	0.39	0.905031	1	3.14	0.333898	1	2.75	0.396884	0.881716
TRINITY_DN78347_c2_g1_i2	1	carboxypeptidase D-like isoform X2 [Zootermopsis nevadensis],	1.89	0.272987	0.949153	0.9	0.579681	0.908614	-0.99	0.567362	0.855546	3.37	0.000153024	0.00937399	-0.91	0.236982	1	-4.28	1.27699e-06	0.000260162
TRINITY_DN78378_c1_g2_i6	1	Hexamerin;,Hemocyanin, all-alpha domain,Hexamerin [Blattella germanica],	3.96	0.000156265	0.0134729	2.38	0.0233218	0.259574	-1.59	0.129703	0.455189	3.73	0.000363621	0.0175854	0.9	0.389075	1	-2.83	0.00685135	0.131282
TRINITY_DN78563_c0_g1_i2	1	Venom carboxylesterase-6;,Carboxylesterase family,venom carboxylesterase-6-like [Cryptotermes secundus],CE10,arylesterase (EC 311-); carboxyl esterase (EC 3113); acetylcholinesterase (EC 3117); cholinesterase (EC 3118); sterol esterase (EC 31113); brefeldin A esterase (EC 311-)	3.93	8.29901e-05	0.00835858	1.16	0.18385	0.643436	-2.78	0.00559583	0.0758531	4.4	9.36567e-07	0.000187531	1.03	0.230313	1	-3.38	0.000173743	0.0115202
TRINITY_DN78676_c7_g1_i1	1	hypothetical protein C0J52_27890 [Blattella germanica],	2.08	0.0292112	0.447646	-0.06	0.928769	1	-2.14	0.0205388	0.167417	1.83	0.00114447	0.0390282	-0.16	0.76518	1	-1.99	0.000387747	0.0201091
TRINITY_DN78676_c7_g2_i1	1	hypothetical protein C0J52_02215 [Blattella germanica],	1.02	0.418231	0.991656	0.3	0.77347	0.967101	-0.71	0.556328	0.849973	3.72	0.0003759	0.0179417	-0.08	0.915082	1	-3.81	0.000267384	0.0154967
TRINITY_DN78701_c0_g1_i1	1	Ras-related and estrogen-regulated growth inhibitor-like protein;,hypothetical protein B7P43_G11668, partial [Cryptotermes secundus],K17198,Ras-related and estrogen-regulated growth inhibitor-like protein,	0.43	0.49926	1	0.39	0.525748	0.887723	-0.04	0.94878	1	1.76	0.0108717	0.163472	-0.73	0.220507	1	-2.49	0.000235379	0.0142692
TRINITY_DN78703_c3_g1_i6	1	Dynein regulatory complex subunit 5 {ECO:0000303|PubMed:28630322};,Leucine Rich repeat,T-complex-associated testis-expressed protein 1 [Cryptotermes secundus],	3.13	0.00198733	0.0868639	-0.4	0.639186	0.929325	-3.52	0.000425154	0.0136404	1.82	0.0388106	0.347588	0.32	0.703765	1	-1.5	0.0896197	0.527275
TRINITY_DN78706_c1_g2_i1	1	Alpha-aminoadipic semialdehyde synthase, mitochondrial;,Alanine dehydrogenase/PNT, N-terminal domain,alpha-aminoadipic semialdehyde synthase, mitochondrial isoform X1 [Cryptotermes secundus],	3.65	8.68901e-05	0.00861229	0.47	0.522193	0.886162	-3.19	0.00059063	0.0171766	4.7	1.73488e-09	7.65608e-07	0.18	0.792725	1	-4.52	7.27185e-09	3.34709e-06
TRINITY_DN78780_c1_g1_i2	1	Tenascin-X;,MORN repeat,	1.29	0.121207	0.794328	0.94	0.241458	0.70388	-0.36	0.670148	0.903341	4.12	8.42421e-05	0.00605658	0.93	0.240265	1	-3.19	0.00257059	0.0710819
TRINITY_DN78993_c2_g1_i1	1	hypothetical protein C0J52_00112 [Blattella germanica],	-0.14	0.84044	1	1.31	0.0800586	0.464117	1.45	0.0502572	0.277542	3.71	1.60336e-07	4.05849e-05	0.54	0.32729	1	-3.16	8.63069e-06	0.00118799
TRINITY_DN79007_c1_g1_i3	1	Cytochrome b;,cytochrome b (mitochondrion) [Tribolium castaneum],	0.96	0.280219	0.952979	1.16	0.178409	0.636828	0.2	0.82247	0.96487	2.73	0.00117317	0.0397645	1.84	0.0235813	1	-0.89	0.299854	0.820271
TRINITY_DN79030_c3_g1_i3	1	Dehydrogenase/reductase SDR family member 11;,short chain dehydrogenase,Farnesol dehydrogenase [Cryptotermes secundus],	1.62	0.0728082	0.666825	-0.03	0.973557	1	-1.65	0.0614216	0.308605	3.2	0.000150878	0.00928496	0.24	0.727536	1	-2.96	0.000466201	0.0226314
TRINITY_DN79043_c2_g2_i1	1	hypothetical protein C0J52_21723 [Blattella germanica],	-0.73	0.312816	0.967031	0.37	0.610862	0.91842	1.11	0.115274	0.429678	3.92	6.90876e-08	1.92293e-05	0.41	0.495563	1	-3.51	1.45115e-06	0.000288878
TRINITY_DN79069_c0_g1_i3	1	Galactosylgalactosylxylosylprotein 3-beta-glucuronosyltransferase I;,Glycosyltransferase family 43,Galactosylgalactosylxylosylprotein 3-beta-glucuronosyltransferase I [Cryptotermes secundus],GT43,?-glucuronyltransferase (EC 241135); UDP-Xyl: xylan ?-1,4-xylosyltransferase (EC 242-),	-0.11	0.936551		5.33	0.00306759		5.44	0.00244854	0.0453637	2.45	0.147711		0.65	0.654038	1	-1.8	0.293476
TRINITY_DN79152_c2_g8_i1	1	Ankyrin repeat and KH domain-containing protein mask;,Ankyrin repeats (many copies),	3.25	0.0278793	0.437532	1.07	0.293426	0.753134	-2.18	0.143013	0.476354	4.35	0.000166949	0.0100221	1.21	0.147088	1	-3.14	0.00731104	0.136678
TRINITY_DN79170_c4_g2_i2	1	Cytochrome P450 6j1;,Cytochrome P450,	4.19	8.59463e-05	0.00859181	2.21	0.0315209	0.302689	-1.97	0.0651381	0.318557	4.94	2.47359e-06	0.000412815	1.66	0.105558	1	-3.29	0.00176845	0.0556796
TRINITY_DN79194_c4_g4_i1	1	Inter-alpha-trypsin inhibitor heavy chain H4;,Vault protein inter-alpha-trypsin domain,inter-alpha-trypsin inhibitor heavy chain H4-like isoform X1 [Cryptotermes secundus],	4.56	4.13203e-05	0.00496717	1.59	0.117738	0.542874	-2.97	0.00770801	0.0927525	4.73	3.09608e-06	0.000487509	1.04	0.301433	1	-3.69	0.000272707	0.0156923
TRINITY_DN79226_c1_g3_i4	1	CD63 antigen;,Tetraspanin family,CD63 antigen-like isoform X1 [Zootermopsis nevadensis],	0.4	0.264956	0.944238	-0.46	0.197983	0.660775	-0.87	0.016255	0.145424	0.97	0.00694037	0.12398	-0.3	0.40623	1	-1.27	0.000415497	0.0209675
TRINITY_DN79238_c1_g2_i4	1	hypothetical protein C0J52_03557 [Blattella germanica],	1.57	0.00016715	0.0141033	-0.07	0.859176	0.989579	-1.65	7.50236e-05	0.00381329	1.32	0.00136859	0.0438487	0.35	0.38394	1	-0.97	0.0192256	0.241434
TRINITY_DN79291_c1_g1_i4	1	Zinc finger protein 501;,Zinc finger, C2H2 type,	2.56	0.000371752	0.0259754	-0.46	0.452794	0.851564	-3.02	2.00671e-05	0.00143213	1.52	0.0161343	0.208608	-0.55	0.360816	1	-2.07	0.000960883	0.0369541
TRINITY_DN79334_c1_g3_i3	1	D-arabinitol dehydrogenase 1;,Alcohol dehydrogenase GroES-like domain,D-arabinitol dehydrogenase 1-like [Cryptotermes secundus],	0.09	0.873004	1	0.64	0.232339	0.695723	0.55	0.300927	0.667177	2.19	4.61269e-05	0.00399755	-0.03	0.961513	1	-2.21	3.74113e-05	0.00364448
TRINITY_DN79409_c6_g1_i1	1	Alpha,alpha-trehalose-phosphate synthase [UDP-forming] A;,Glycosyltransferase family 20,hypothetical protein B7P43_G06177 [Cryptotermes secundus],GT20,?,?-trehalose-phosphate synthase [UDP-forming] (EC 24115); Glucosylglycerol-phosphate synthase (EC 241213); trehalose-6-P phosphatase (EC 31312); [retaining] GDP-valeniol: validamine 7-phosphate valeniolyltransferase (EC 2---),	-0.37	0.529973	1	-0.14	0.812332	0.978081	0.23	0.694901	0.914731	1.63	0.00535151	0.105486	-0.38	0.513829	1	-2.01	0.000591407	0.0266295
TRINITY_DN79453_c0_g1_i2	1	Large neutral amino acids transporter small subunit 1;,Amino acid permease,large neutral amino acids transporter small subunit 1 [Zootermopsis nevadensis],	6.28	0.00770202	0.213662	2.65	0.203421	0.666548	-3.63	0.127416	0.451033	9.04	2.65065e-05	0.0026577	2.57	0.205424	1	-6.47	0.00265382	0.0724619
TRINITY_DN79458_c6_g1_i2	1	Sialin;,Major Facilitator Superfamily,hypothetical protein B7P43_G12798 [Cryptotermes secundus],	1.16	0.117723	0.78727	0.31	0.67063	0.939966	-0.85	0.249953	0.614765	1.63	0.0244492	0.269294	-1.61	0.0245519	1	-3.24	7.29178e-06	0.0010348
TRINITY_DN79478_c2_g5_i1	1	Tankyrase;,Ankyrin repeats (3 copies),	3.16	0.0585871	0.612325	0.86	0.527531	0.888581	-2.31	0.16764	0.513645	7.59	9.26373e-07	0.000186046	1.36	0.183764	1	-6.23	6.16423e-05	0.00539482
TRINITY_DN79478_c2_g5_i2	1	Tankyrase;,Ankyrin repeats (3 copies),	2.63	0.00522054	0.16544	0.93	0.256582	0.719773	-1.7	0.0712741	0.334158	3.79	9.03324e-06	0.00112921	0.14	0.856261	1	-3.65	1.91657e-05	0.00222304
TRINITY_DN79522_c1_g1_i2	1	Glyceraldehyde-3-phosphate dehydrogenase 1;,Glyceraldehyde 3-phosphate dehydrogenase, C-terminal domain,glyceraldehyde-3-phosphate dehydrogenase [Myzus persicae],AMP_2012_YFGAP_(yellowfin_tuna_GAPDH-related_antimicrobial_peptide;_fish,_animals)	1.81	0.359308		-0.12	0.944756	1	-1.93	0.294207	0.660339	0.84	0.684646		-5.77	0.000668071	0.340838	-6.6	0.000104502	0.00785735
TRINITY_DN79525_c4_g1_i7	1	RNA-binding protein 48;,RNA-binding protein 48 [Zootermopsis nevadensis],	2.55	0.0413083	0.525285	0.1	0.929411	1	-2.45	0.0480744	0.270959	6.22	0.000111085	0.00745133	0.53	0.639711	1	-5.69	0.00041783	0.0210273
TRINITY_DN79557_c0_g1_i2	1	Acyl-CoA synthetase family member 2, mitochondrial;,AMP-binding enzyme,	0.09	0.863664	1	-0.25	0.622332	0.922829	-0.35	0.505004	0.821071	2.37	1.161e-05	0.00139068	-0.17	0.742802	1	-2.53	2.54271e-06	0.000450506
TRINITY_DN79559_c4_g2_i1	1	Receptor expression-enhancing protein 2;,TB2/DP1, HVA22 family,uncharacterized protein LOC111864597 isoform X3 [Cryptotermes secundus],	19.95	2.51821e-11	2.31393e-08	0.59	0.830395	0.982936	-19.36	9.24297e-11	4.3944e-08	-0.47	0.86315	1	0.18	0.946805	1	0.66	0.811033	1
TRINITY_DN79574_c3_g1_i1	1	Kinesin-like protein KIF20A;,K10402,kinesin family member 20,	1.92	0.233795	0.923741	0.08	0.949622	1	-1.84	0.233368	0.596322	4.18	0.00048067	0.0213079	1.07	0.235457	1	-3.11	0.0100994	0.166654
TRINITY_DN79585_c0_g1_i1	1	Glucose dehydrogenase [FAD, quinone];,GMC oxidoreductase,glucose dehydrogenase [FAD, quinone] [Cryptotermes secundus],	1.97	0.0093446	0.2388	2.78	0.000250365	0.0149691	0.8	0.29666	0.662853	0.09	0.909195	1	-2.28	0.00239962	0.734218	-2.37	0.00165851	0.0531036
TRINITY_DN79638_c2_g1_i7	1	Putative ankyrin repeat protein FPV162;,Ankyrin repeats (3 copies),	1.87	0.129698	0.807862	-0.46	0.628885	0.925683	-2.33	0.0494623	0.275072	4.22	5.70293e-05	0.00460893	0.51	0.549464	1	-3.71	0.000409941	0.0208063
TRINITY_DN79659_c2_g1_i2	1	Facilitated trehalose transporter Tret1 {ECO:0000250|UniProtKB:Q7PIR5};,Major Facilitator Superfamily,facilitated trehalose transporter Tret1-like [Zootermopsis nevadensis],	1.46	0.367849	0.980507	1.43	0.346647	0.788476	-0.03	0.984165	1	5.83	1.79575e-08	5.87586e-06	0.75	0.318397	1	-5.08	9.70532e-07	0.000206429
TRINITY_DN79714_c2_g1_i7	1	ETS homologous factor;,Sterile alpha motif (SAM)/Pointed domain,ETS homologous factor-like isoform X5 [Zootermopsis nevadensis],	1.12	0.363398		-1.04	0.340116	0.784661	-2.16	0.0671345	0.323717	4.53	0.00417143		-0.78	0.475306	1	-5.31	0.000654555	0.0284851
TRINITY_DN79810_c0_g5_i8	1	Cytochrome P450 6j1;,Cytochrome P450,	1.28	0.0153089	0.315652	1.25	0.0140235	0.197946	-0.03	0.954199	1	3.67	3.75305e-11	2.42064e-08	2.47	8.69691e-07	0.00274376	-1.19	0.0385931	0.350123
TRINITY_DN79921_c4_g2_i1	1	uncharacterized protein LOC107454602 [Parasteatoda tepidariorum],	2.1	0.00215626	0.0913116	0.87	0.134458	0.5729	-1.23	0.0721879	0.336571	3.29	3.79851e-08	1.13749e-05	0.99	0.0632891	1	-2.3	0.000135786	0.00949553
TRINITY_DN79921_c4_g2_i2	1	Cytochrome b5-related protein;,Cytochrome b5-like Heme/Steroid binding domain,cytochrome b5-related protein-like isoform X2 [Cryptotermes secundus],	1.69	0.000935061	0.051035	0.59	0.200974	0.664553	-1.1	0.0300774	0.208458	2.69	8.93546e-09	3.18815e-06	0.81	0.0630296	1	-1.88	6.54294e-05	0.00564672
TRINITY_DN79921_c4_g2_i5	1	Cytochrome b5-related protein;,Cytochrome b5-like Heme/Steroid binding domain,cytochrome b5-related protein-like isoform X2 [Cryptotermes secundus],	3.92	8.70409e-06	0.00144914	1.07	0.0478801	0.367791	-2.85	0.00128256	0.0294211	3.8	2.04325e-11	1.37057e-08	0.95	0.0516475	1	-2.85	5.785e-07	0.000137311
TRINITY_DN79965_c0_g3_i2	1	Ankyrin-1;,Ankyrin repeats (3 copies),	3.29	0.000867364	0.0483635	-0.32	0.672278	0.94051	-3.61	0.000214887	0.00840309	5.87	1.19519e-09	5.52903e-07	0.25	0.73152	1	-5.62	5.79992e-09	2.78758e-06
TRINITY_DN79974_c1_g2_i5	1	Aspartate aminotransferase, mitochondrial;,Aminotransferase class I and II,aspartate aminotransferase, mitochondrial isoform X1 [Zootermopsis nevadensis],	9.69	0.000237287	0.0183162	10.53	6.43172e-05	0.0056105	0	1	1	3.47	0.141913	0.651384	3.8	0.108352	1	0.32	0.89118	1
TRINITY_DN79974_c1_g2_i9	1	Aspartate aminotransferase, mitochondrial;,Aminotransferase class I and II,aspartate aminotransferase, mitochondrial isoform X1 [Zootermopsis nevadensis],	0.26	0.769024	1	2.57	0.00397377	0.095316	2.31	0.00964721	0.106279	3.01	0.0010661	0.0374997	1.09	0.209424	1	-1.92	0.038283	0.348473
TRINITY_DN80051_c1_g1_i1	1	Acetyltransferase (GNAT) family,	1.22	0.236883	0.925572	-0.11	0.89033	0.995822	-1.33	0.172877	0.521104	2.66	0.000119937	0.00791064	0.68	0.25594	1	-1.98	0.00464906	0.103192
TRINITY_DN80062_c0_g1_i2	1	Tenascin-X;,EB module,	0.9	0.499521		0.2	0.869342	0.991755	-0.7	0.591794	0.867329	5.54	0.000591259		0.01	0.995952	1	-5.54	0.000588003	0.026545
TRINITY_DN80125_c1_g1_i5	1	Zinc finger transcription factor family protein 17;,MULE transposase domain,	0.83	0.560939	1	6.78	0.000188565	0.0122783	5.95	0.00112955	0.0270768	1.45	0.323061	0.864633	-0.2	0.886107	1	-1.65	0.258271	0.783931
TRINITY_DN80129_c2_g1_i1	1	uncharacterized protein LOC110830321 isoform X6 [Zootermopsis nevadensis],	-0.36	0.380932	0.984535	-0.06	0.881689	0.994034	0.3	0.453703	0.786624	0.92	0.0337509	0.322728	-1.03	0.00972811	1	-1.95	3.59564e-06	0.000586858
TRINITY_DN80157_c0_g2_i7	1	Coiled-coil domain-containing protein 40 {ECO:0000305};,coiled-coil domain-containing protein 40-like isoform X1 [Cryptotermes secundus],	0.79	0.50651	1	-1.1	0.304874	0.763373	-1.89	0.0943177	0.386835	3.05	0.00617194	0.115482	-0.52	0.597719	1	-3.58	0.00126609	0.0442511
TRINITY_DN80337_c1_g1_i3	1	Probable cytochrome P450 304a1;,Cytochrome P450,probable cytochrome P450 304a1 isoform X2 [Cryptotermes secundus],	4.1	1.33375e-06	0.000316133	1	0.176178	0.633433	-3.11	0.000254029	0.00950854	4.99	2.00283e-11	1.35703e-08	0.36	0.622011	1	-4.63	4.76096e-10	3.4229e-07
TRINITY_DN80342_c0_g3_i1	1	Cuticle protein 6;,Insect cuticle protein,uncharacterized protein LOC110832424 [Zootermopsis nevadensis],	6.28	8.21706e-06	0.00138837	1	0.213071	0.676743	-5.28	0.000182349	0.00744034	3.67	2.90511e-06	0.000465081	2.55	0.00079775	0.385392	-1.12	0.159265	0.669903
TRINITY_DN80647_c0_g2_i1	1	Alpha-amylase A;,Alpha amylase, catalytic domain,hypothetical protein L798_07788, partial [Zootermopsis nevadensis],GH13,alpha-amylase (EC 3211); pullulanase (EC 32141); cyclomaltodextrin glucanotransferase (EC 24119); cyclomaltodextrinase (EC 32154); trehalose-6-phosphate hydrolase (EC 32193); oligo-alpha-glucosidase (EC 32110); maltogenic amylase (EC 321133); neopullulanase (EC 321135); alpha-g…	1.39	0.0514935	0.579619	1.03	0.103999	0.518286	-0.36	0.615955	0.879076	3.27	4.24911e-08	1.26676e-05	1.34	0.0106193	1	-1.93	0.00150406	0.0498257
TRINITY_DN80698_c0_g1_i1	1	GILT-like protein 1 {ECO:0000305};,Gamma interferon inducible lysosomal thiol reductase (GILT),	-0.12	0.872376	1	-1.28	0.0857028	0.47791	-1.16	0.118915	0.436002	3.26	4.85493e-05	0.00414852	-0.21	0.768235	1	-3.47	1.42547e-05	0.00177658
TRINITY_DN80774_c0_g3_i2	1	hypothetical protein L798_02768 [Zootermopsis nevadensis],	1.31	0.06626	0.641171	-0.88	0.173784	0.630339	-2.18	0.00158112	0.0340627	1.71	0.0114773	0.168756	0.71	0.273325	1	-1.01	0.141621	0.639131
TRINITY_DN80782_c0_g4_i5	1	Alpha-tocopherol transfer protein-like;,CRAL/TRIO domain,	4.07	0.00861885	0.227971	-0.53	0.611822	0.9188	-4.6	0.00221439	0.0425455	6	8.59484e-07	0.00017577	1.6	0.0793245	1	-4.41	0.000327988	0.017945
TRINITY_DN80826_c0_g1_i6	1	Cytochrome c;,cytochrome c [Cryptotermes secundus],	2.76	0.0298292	0.452688	0.1	0.906106	0.998024	-2.66	0.0327029	0.218323	3.75	0.00062867	0.0258236	0.93	0.22188	1	-2.83	0.0112232	0.17665
TRINITY_DN80892_c1_g1_i3	1	Myrosinase 1 {ECO:0000303|PubMed:11804799};,Glycosyl hydrolase family 1,myrosinase 1-like isoform X3 [Cryptotermes secundus],GH1,beta-glucosidase (EC 32121); beta-galactosidase (EC 32123); beta-mannosidase (EC 32125); beta-glucuronidase (EC 32131); beta-D-fucosidase (EC 32138); phlorizin hydrolase (EC 32162); exo-beta-1,4-glucanase (EC 32174); 6-phospho-beta-galactosidase (EC 32185); 6-phospho-be…	0.74	0.364722	0.979454	0.38	0.624676	0.923776	-0.37	0.649825	0.894127	1.94	0.0280729	0.29121	-1.25	0.0892364	1	-3.19	0.000208847	0.0130822
TRINITY_DN80895_c4_g2_i2	1	Apolipoprotein A1/A4/E domain,	2.84	6.50259e-05	0.00689069	0.52	0.457321	0.853861	-2.32	0.00111146	0.0267823	2.8	6.505e-05	0.00499819	0.38	0.587292	1	-2.42	0.000556832	0.025595
TRINITY_DN80945_c0_g1_i4	1	Methenyltetrahydrofolate synthase domain-containing protein;,5-formyltetrahydrofolate cyclo-ligase family,methenyltetrahydrofolate synthase domain-containing protein isoform X2 [Cryptotermes secundus],	-1.48	0.279892		4.51	0.0109804	0.172328	5.99	0.000495876	0.0152389	1.56	0.250022		1.68	0.212356	1	0.12	0.93247	1
TRINITY_DN80949_c1_g1_i1	1	tRNA-splicing endonuclease subunit Sen2;,tRNA intron endonuclease, catalytic C-terminal domain,	2.41	5.64551e-05	0.00625933	0.82	0.147969	0.593857	-1.58	0.00806897	0.0951134	2.06	0.000473131	0.0210875	1.1	0.0550529	1	-0.96	0.107223	0.568037
TRINITY_DN80978_c0_g2_i4	1	Alpha-aminoadipic semialdehyde dehydrogenase;,Aldehyde dehydrogenase family,alpha-aminoadipic semialdehyde dehydrogenase isoform X2 [Cryptotermes secundus],	-0.21	0.686155	1	-0.14	0.790341	0.971337	0.07	0.889019	0.988355	1.63	0.00185127	0.0531329	-0.13	0.808683	1	-1.76	0.000792717	0.0324064
TRINITY_DN80991_c3_g1_i3	1	uncharacterized protein LOC110282855 [Parasteatoda tepidariorum],	1.3	0.199058	0.896833	2.43	0.0180783	0.227966	1.13	0.29128	0.658076	4.27	0.00168305	0.0499579	1.85	0.0633987	1	-2.42	0.0836443	0.511591
TRINITY_DN80999_c0_g1_i1	1	Neurensin,trichohyalin-like isoform X1 [Cryptotermes secundus],	0.73	0.312369	0.966828	0.15	0.824941	0.981187	-0.58	0.418537	0.760425	2.89	0.000680653	0.0273971	-0.33	0.637984	1	-3.21	0.000140447	0.0097665
TRINITY_DN81047_c1_g1_i3	1	E3 ubiquitin-protein ligase RBBP6;,Zinc knuckle,E3 ubiquitin-protein ligase RBBP6 isoform X1 [Cryptotermes secundus],	-18.6	0.000303936	0.0221843	-20.17	8.65069e-05	0.00694233	-1.57	0.755	0.939625	21.61	2.58232e-05	0.00260086	2.81	0.575314	1	-18.8	0.000259075	0.0151974
TRINITY_DN81047_c1_g1_i9	1	E3 ubiquitin-protein ligase RBBP6 isoform X1 [Cryptotermes secundus],	0.52	0.223372	0.915765	0.5	0.239096	0.701662	-0.02	0.95612	1	1.9	1.08545e-05	0.00131189	0.59	0.163035	1	-1.32	0.00240439	0.0679329
TRINITY_DN81152_c2_g3_i1	1	Trypsin-1;,Trypsin,	4.86	0.00184397	0.0828839	1.59	0.15689	0.606431	-3.27	0.0395911	0.242446	3.56	0.00136194	0.0437529	1.24	0.213852	1	-2.32	0.0387476	0.350695
TRINITY_DN81235_c2_g1_i5	1	Pseudouridine-5'-phosphatase {ECO:0000312|HGNC:HGNC:16818};,Haloacid dehalogenase-like hydrolase,pseudouridine-5'-phosphatase-like [Zootermopsis nevadensis],	3.99	0.000259167	0.0195111	2.1	0.0495042	0.373822	-1.89	0.0843042	0.365229	1.3	0.226834	0.773857	0.55	0.610634	1	-0.76	0.483212	0.924724
TRINITY_DN81360_c2_g3_i2	1	Leucine-rich melanocyte differentiation-associated protein;,Leucine-rich repeat,leucine-rich melanocyte differentiation-associated protein-like isoform X1 [Zootermopsis nevadensis],	5.28	0.000277132	0.020655	-0.78	0.371789	0.804914	-6.06	2.28128e-05	0.00157134	5.42	2.94411e-05	0.00285422	-1.59	0.049764	1	-7.01	5.72226e-08	1.99918e-05
TRINITY_DN81432_c0_g1_i1	1	Facilitated trehalose transporter Tret1 {ECO:0000250|UniProtKB:Q7PIR5};,Sugar (and other) transporter,	3.75	0.00105137	0.0554193	2.51	0.00436678	0.101365	-1.24	0.297933	0.664152	4.85	2.93547e-08	9.074e-06	1.57	0.0395692	1	-3.28	0.000192929	0.012423
TRINITY_DN81468_c10_g1_i1	1	Scavenger receptor class B member 1;,CD36 family,	3.39	0.0267941	0.427012	1.09	0.314894	0.769444	-2.3	0.135743	0.465262	4.04	0.00042877	0.0196455	0.58	0.52721	1	-3.46	0.00265661	0.0724698
TRINITY_DN81481_c0_g2_i1	1	uncharacterized protein LOC111872874 [Cryptotermes secundus],	4.97	0.000464377	0.0306891	1.27	0.303096	0.762057	-3.69	0.009322	0.104234	1.37	0.265015	0.81743	0.63	0.605379	1	-0.74	0.549347	0.946699
TRINITY_DN81513_c1_g1_i1	1	Neuropeptide CCHamide-1 receptor {ECO:0000303|PubMed:21110953};,Serpentine type 7TM GPCR chemoreceptor Srsx,	4.93	0.000210434	0.0167782	0.03	0.959567	1	-4.9	0.000185622	0.00753158	2.18	0.000639682	0.0261319	-0.4	0.464437	1	-2.58	4.39646e-05	0.00414368
TRINITY_DN81530_c2_g1_i1	1	Probable cytochrome P450 49a1;,Cytochrome P450,probable cytochrome P450 301a1, mitochondrial [Cryptotermes secundus],	-1.31	0.0991034	0.744919	1.62	0.0551551	0.392355	2.92	0.000365764	0.012292	0.89	0.251487	0.801803	2.2	0.00649643	1	1.31	0.111535	0.577334
TRINITY_DN81575_c0_g1_i4	1	Facilitated trehalose transporter Tret1 {ECO:0000303|PubMed:20035867};,Sugar (and other) transporter,Facilitated trehalose transporter Tret1, partial [Cryptotermes secundus],	1	0.0212823	0.378305	-0.44	0.255253	0.718244	-1.44	0.000554789	0.0164954	1.91	2.65485e-06	0.000435568	-0.43	0.22458	1	-2.34	5.60759e-09	2.71012e-06
TRINITY_DN81582_c2_g1_i5	1	Phospholipid hydroperoxide glutathione peroxidase {ECO:0000250|UniProtKB:O70325};,Glutathione peroxidase,probable phospholipid hydroperoxide glutathione peroxidase isoform X1 [Cryptotermes secundus],	1.68	0.427017	0.996908	-1.31	0.526925	0.888129	-2.99	0.154733	0.494901	7.78	0.00107305	0.0375864	0.27	0.895644	1	-7.51	0.00159909	0.0518874
TRINITY_DN81606_c1_g1_i1	1	Argininosuccinate synthase {ECO:0000305};,Arginosuccinate synthase,Argininosuccinate synthase [Blattella germanica],	-0.07	0.911791	1	0.32	0.582584	0.9095	0.39	0.508587	0.823258	1.77	0.0029735	0.0721058	-0.32	0.585133	1	-2.08	0.000443586	0.0218758
TRINITY_DN81626_c8_g2_i3	1	Lamin-C;,Intermediate filament protein,lamin Dm0-like [Cryptotermes secundus],	8.01	3.30604e-09	1.64268e-06	-0.44	0.512763	0.882133	-8.46	3.94416e-10	1.54873e-07	8	3.48275e-09	1.44207e-06	0.09	0.89997	1	-7.92	5.05592e-09	2.55715e-06
TRINITY_DN81662_c0_g1_i1	1	Insect cuticle protein,	3.03	0.0187684	0.354933	-0.23	0.819483	0.979732	-3.26	0.0103761	0.110974	1.8	0.0965253	0.552218	-2.25	0.0212279	1	-4.04	0.000130607	0.00925988
TRINITY_DN81682_c2_g1_i13	1	Serine/threonine-protein kinase MRCK alpha;,Protein kinase domain,serine/threonine-protein kinase Genghis Khan isoform X5 [Zootermopsis nevadensis],	22.31	6.66624e-18	1.86316e-14	-0.08	0.973544	1	-22.39	4.97437e-18	1.50767e-14	-0.29	0.901373	1	-1.14	0.620464	1	-0.86	0.710448	0.990507
TRINITY_DN81682_c2_g1_i7	1	Serine/threonine-protein kinase MRCK alpha;,Protein kinase domain,serine/threonine-protein kinase Genghis Khan isoform X2 [Zootermopsis nevadensis],	7.82	4.91955e-05	0.00570923	1.8	0.240613	0.703011	-6.02	0.00182267	0.0374087	1.07	0.485311	0.945671	0.48	0.75257	1	-0.59	0.701737	0.990507
TRINITY_DN81747_c2_g1_i1	1	Sodium/potassium-transporting ATPase subunit beta-2;,sodium/potassium-transporting ATPase subunit beta-2 [Nilaparvata lugens],K01540,sodium/potassium-transporting ATPase subunit beta,	1.07	0.0350716	0.487067	0.69	0.174247	0.630805	-0.38	0.449556	0.783886	5.93	7.24617e-32	1.21515e-27	0.6	0.23415	1	-5.34	4.33719e-26	4.71632e-22
TRINITY_DN81800_c2_g2_i1	1	Bombesin receptor subtype-3;,Serpentine type 7TM GPCR chemoreceptor Srsx,	1.25	0.0010195	0.054404	-0.11	0.766152	0.965375	-1.35	0.000311494	0.0109779	1.09	0.00257674	0.065951	0.68	0.0588096	1	-0.41	0.258253	0.783931
TRINITY_DN81978_c0_g2_i1	1	Sensory neuron membrane protein 1 {ECO:0000303|PubMed:18342246};,CD36 family,	-0.14	0.753559	1	0.04	0.920111	1	0.18	0.672308	0.904245	1.87	9.653e-06	0.00118941	-0.68	0.0885077	1	-2.55	1.28252e-09	7.85707e-07
TRINITY_DN82019_c1_g1_i1	1	Tenascin-X;,Cysteine rich repeat,von Willebrand factor D and EGF domain-containing protein-like [Zootermopsis nevadensis],	0.22	0.691541	1	-0.14	0.79761	0.973404	-0.36	0.511838	0.824963	1.26	0.0221395	0.254066	-0.68	0.202936	1	-1.94	0.000384801	0.0200329
TRINITY_DN82037_c1_g1_i9	1	Dipeptidase 1;,dipeptidase 1-like [Zootermopsis nevadensis],	0.21	0.555042	1	0.35	0.324352	0.775321	0.14	0.696839	0.915457	0.66	0.0685999	0.471272	-0.66	0.0673796	1	-1.32	0.000270349	0.0156151
TRINITY_DN82081_c1_g2_i4	1	Cyclin-C;,cyclin-C [Zootermopsis nevadensis],K15161,cyclin-C,	4.93	0.00926688	0.237887	-1.78	0.230833	0.694137	-6.71	0.000321935	0.0112334	2.58	0.0789199	0.502429	0.74	0.609743	1	-1.84	0.210732	0.73855
TRINITY_DN82090_c2_g1_i9	1	Inactive histone-lysine N-methyltransferase 2E {ECO:0000305};,PHD-finger,uncharacterized protein LOC110832728 [Zootermopsis nevadensis],	22.09	1.69426e-05	0.00251114	0.88	0.859984	0.989609	-21.21	3.62702e-05	0.00225498	-0.24	0.961101	1	-0.39	0.937541	1	-0.15	0.976397	1
TRINITY_DN82142_c2_g1_i10	1	15-hydroxyprostaglandin dehydrogenase [NAD(+)];,short chain dehydrogenase,15-hydroxyprostaglandin dehydrogenase [NAD(+)]-like [Cryptotermes secundus],	1.63	0.000234639	0.0181535	0.64	0.144457	0.588194	-0.98	0.0262322	0.192321	2.91	4.2691e-11	2.67629e-08	0.85	0.0550278	1	-2.07	2.89965e-06	0.000503491
TRINITY_DN82142_c2_g1_i2	1	15-hydroxyprostaglandin dehydrogenase [NAD(+)];,short chain dehydrogenase,15-hydroxyprostaglandin dehydrogenase [NAD(+)]-like [Cryptotermes secundus],	0.76	0.0534983	0.589545	0.36	0.358172	0.795102	-0.4	0.311293	0.675884	2.2	2.33054e-08	7.36574e-06	0.18	0.653357	1	-2.02	2.79758e-07	7.51142e-05
TRINITY_DN82166_c2_g2_i12	1	Ataxin-2 C-terminal region,microtubule-associated protein 4-like [Zootermopsis nevadensis],	-7	0.0109364	0.261633	-9.4	0.000617953	0.0288245	-2.4	0.334161	0.69447	1.26	0.613059	0.979203	-3.12	0.208744	1	-4.38	0.0782695	0.496635
TRINITY_DN82169_c0_g1_i3	1	nocturnin isoform X1 [Cryptotermes secundus],	2.93	0.053844	0.591529	3.77	0.0130826	0.190158	0	1	1	4.95	4.40896e-11	2.73837e-08	1.04	0.110565	1	-3.91	2.17494e-07	6.18314e-05
TRINITY_DN82252_c1_g2_i2	1	Interferon-related developmental regulator 2;,Interferon-related developmental regulator (IFRD),interferon-related developmental regulator 2 [Zootermopsis nevadensis],	-0.21	0.543125	1	0.66	0.0572849	0.398257	0.87	0.0119967	0.121417	2.07	4.71749e-09	1.89485e-06	-0.09	0.795307	1	-2.16	9.55444e-10	6.20276e-07
TRINITY_DN82456_c0_g1_i7	1	Ki-ras-induced actin-interacting protein-IP3R-interacting domain,	0.3	0.84628	1	0.03	0.985706	1	-0.27	0.860178	0.979209	8.43	1.41602e-05	0.00160989	-1.87	0.225463	1	-10.3	1.09016e-07	3.41137e-05
TRINITY_DN82518_c1_g1_i3	1	KH domain-containing, RNA-binding, signal transduction-associated protein 3-like isoform X2 [Zootermopsis nevadensis],	-0.33	0.696507	1	-1.4	0.0909857	0.491073	-1.07	0.192551	0.548209	3	0.000687672	0.0275225	0.98	0.223009	1	-2.02	0.023684	0.270956
TRINITY_DN82591_c1_g1_i7	1	Flavin-containing monooxygenase FMO GS-OX-like 2;,Flavin-binding monooxygenase-like,flavin-containing monooxygenase FMO GS-OX-like 4 isoform X2 [Cryptotermes secundus],	0.01	0.981912	1	0.3	0.609476	0.917895	0.29	0.625618	0.883288	1.99	0.000855024	0.0321019	0.71	0.222127	1	-1.28	0.0330327	0.324446
TRINITY_DN82626_c3_g1_i1	1	Tyrosine-protein phosphatase non-receptor type 13;,FERM central domain,FERM and PDZ domain-containing protein 2-like [Cryptotermes secundus],	-0.15	0.784047	1	-0.37	0.481768	0.867334	-0.22	0.670979	0.903642	2.39	4.11754e-06	0.000614544	0.65	0.191576	1	-1.74	0.000830696	0.0334559
TRINITY_DN82675_c6_g2_i13	1	Zinc finger protein 37;,Zinc finger, C2H2 type,	0.92	0.137063	0.821912	0.78	0.199853	0.66327	-0.14	0.823611	0.965296	1.98	0.00147282	0.0460148	0.5	0.41069	1	-1.48	0.0175137	0.229557
TRINITY_DN82687_c0_g1_i2	1	Gelsolin, cytoplasmic;,Gelsolin repeat,gelsolin-like [Cryptotermes secundus],	3.29	0.0034792	0.127251	1.6	0.0544505	0.389961	-1.69	0.141382	0.474311	4.71	9.02588e-08	2.46113e-05	0.55	0.451717	1	-4.16	2.38593e-06	0.000429729
TRINITY_DN82687_c0_g1_i4	1	Gelsolin, cytoplasmic;,Gelsolin repeat,gelsolin-like [Cryptotermes secundus],	3.92	3.24921e-06	0.000656477	0.74	0.318849	0.771922	-3.18	0.000156852	0.00663443	4.54	1.11856e-09	5.24693e-07	1.45	0.046847	1	-3.09	3.42272e-05	0.00339513
TRINITY_DN82733_c4_g2_i1	1	Juvenile hormone acid O-methyltransferase {ECO:0000303|PubMed:18549957, ECO:0000305};,	0.02	0.991097	1	5.99	0.000762597	0.0330711	5.97	0.000793186	0.0211113	2.71	0.0719836	0.481407	1.04	0.449336	1	-1.67	0.27359	0.798173
TRINITY_DN82745_c1_g1_i3	1	Polypeptide N-acetylgalactosaminyltransferase 2;,Glycosyl transferase family 2,polypeptide N-acetylgalactosaminyltransferase 2 [Cryptotermes secundus],GT27,polypeptide ?-N-acetylgalactosaminyltransferase (EC 24141),	0.52	0.161159	0.856315	0.35	0.326448	0.776153	-0.17	0.650402	0.894454	0.92	0.00870192	0.143101	-0.53	0.119328	1	-1.46	3.03209e-05	0.00309954
TRINITY_DN82745_c2_g1_i3	1	Glutamate dehydrogenase, mitochondrial;,Glu/Leu/Phe/Val dehydrogenase, dimerisation domain,glutamate dehydrogenase, mitochondrial isoform X1 [Zootermopsis nevadensis],	4.05	0.00670366	0.194241	-0.66	0.494816	0.873116	-4.71	0.00110471	0.0266529	0.94	0.249342	0.799782	1.04	0.200115	1	0.1	0.900601	1
TRINITY_DN82855_c2_g1_i1	1	Leucine-rich repeat-containing protein 15;,Leucine rich repeats (6 copies),	2.08	0.0917503	0.725501	1.56	0.153273	0.601742	-0.52	0.679656	0.907705	3.95	0.000513331	0.0223447	0.69	0.472586	1	-3.27	0.00426689	0.0979651
TRINITY_DN82857_c1_g1_i6	1	Zinc finger CCCH domain-containing protein 3 {ECO:0000250|UniProtKB:Q8IXZ2};,	3.17	0.00488355	0.158987	-0.33	0.718307	0.953455	-3.51	0.00166192	0.0351054	1.43	0.1247	0.617077	0.72	0.429204	1	-0.7	0.451034	0.909775
TRINITY_DN82906_c0_g1_i2	1	Solute carrier family 35 member G1;,EamA-like transporter family,hypothetical protein B7P43_G08826 [Cryptotermes secundus],	6.45	0.00437566	0.148173	8.26	0.000265345	0.0155862	1.81	0.478612	0.803809	4.56	0.0197994	0.236655	-0.12	0.951557	1	-4.68	0.0168358	0.224287
TRINITY_DN82957_c2_g1_i4	1	Schwannomin-interacting protein 1 {ECO:0000312|HGNC:HGNC:15678};,Schwannomin-interacting protein 1,hypothetical protein B7P43_G10600 [Cryptotermes secundus],	1.06	0.507498	1	0.52	0.730531	0.956538	-0.54	0.732092	0.930575	5.81	0.00136884	0.0438487	-0.49	0.724991	1	-6.31	0.000493936	0.0235588
TRINITY_DN82957_c2_g1_i8	1	Schwannomin-interacting protein 1 {ECO:0000303|PubMed:18550753};,Schwannomin-interacting protein 1,hypothetical protein B7P43_G10600 [Cryptotermes secundus],	-3.3	0.0270304	0.429554	-2.56	0.0862723	0.479351	0.74	0.574907	0.859557	4.94	0.00541456	0.106136	-1.57	0.241667	1	-6.51	0.000203833	0.0129105
TRINITY_DN82988_c0_g2_i1	1	Myrosinase 1 {ECO:0000303|PubMed:11804799};,Glycosyl hydrolase family 1,myrosinase 1-like [Zootermopsis nevadensis],GH1,beta-glucosidase (EC 32121); beta-galactosidase (EC 32123); beta-mannosidase (EC 32125); beta-glucuronidase (EC 32131); beta-D-fucosidase (EC 32138); phlorizin hydrolase (EC 32162); exo-beta-1,4-glucanase (EC 32174); 6-phospho-beta-galactosidase (EC 32185); 6-phospho-beta-glucos…	-0.17	0.725599	1	0.05	0.922173	1	0.22	0.64994	0.894222	1.8	0.000419156	0.0193238	0.11	0.81481	1	-1.69	0.000941328	0.0363298
TRINITY_DN82988_c0_g4_i1	1	Lactase-phlorizin hydrolase;,K01229,lactase-phlorizin hydrolase [EC:321108 32162],	0.26	0.640973	1	0.22	0.667386	0.93894	-0.03	0.952975	1	2.39	0.0004436	0.0201734	0.08	0.875394	1	-2.31	0.000674246	0.0290801
TRINITY_DN83053_c0_g1_i2	1	DNA/RNA non-specific endonuclease,	3.57	0.00328834	0.122202	3.59	0.00160859	0.0540921	0.02	0.988292	1	7.37	6.09167e-12	4.64338e-09	1.63	0.107334	1	-5.74	8.6203e-08	2.82983e-05
TRINITY_DN83078_c0_g1_i1	1	Domain of unknown function (DUF4728),	5.82	5.72331e-09	2.7422e-06	5.5	6.52093e-11	5.02014e-08	-0.32	0.773118	0.946614	3.22	5.2867e-06	0.000744632	2.44	0.000456446	0.266251	-0.78	0.275684	0.799675
TRINITY_DN83120_c5_g1_i1	1	Ankyrin repeat and SOCS box protein 8;,Ankyrin repeats (3 copies),	-1.8	0.330341	0.973629	-5.87	0.000134853	0.00963156	-4.08	0.00445161	0.0657094	3.74	0.000912229	0.033529	0.04	0.964727	1	-3.7	0.00103953	0.0389123
TRINITY_DN83121_c1_g1_i3	1	Peptidoglycan-recognition protein SB1;,peptidoglycan-recognition protein SD-like [Cryptotermes secundus],	2.57	0.297039	0.961292	0.56	0.818775	0.979673	-2.01	0.414007	0.757303	9.74	0.000305188	0.0155322	3.7	0.129335	1	-6.04	0.0254818	0.281812
TRINITY_DN83124_c0_g1_i1	1	uncharacterized protein LOC110840366 [Zootermopsis nevadensis],	-1.86	0.203665	0.899658	-0.61	0.689699	0.945615	1.25	0.298432	0.664704	5.33	4.06228e-11	2.57065e-08	-1.08	0.027808	1	-6.41	1.46694e-15	3.6461e-12
TRINITY_DN83169_c2_g1_i3	1	hypothetical protein L798_14172, partial [Zootermopsis nevadensis],	-0.31	0.480163	1	0.25	0.577746	0.907905	0.56	0.204092	0.562851	2.95	4.92462e-11	2.97598e-08	0.03	0.950662	1	-2.93	7.21028e-11	7.2097e-08
TRINITY_DN83172_c1_g1_i2	1	WD domain, G-beta repeat,uncharacterized protein LOC111875619 isoform X1 [Cryptotermes secundus],	6.79	0.000957717	0.0518915	0.04	0.981119	1	-6.75	0.00100515	0.024943	1.35	0.423239	0.917376	1.05	0.532525	1	-0.3	0.8592	1
TRINITY_DN83238_c2_g1_i9	1	uncharacterized protein LOC111865308 [Cryptotermes secundus],	1.04	0.645744	1	0.15	0.947292	1	-0.89	0.693787	0.914179	10.4	4.50208e-05	0.00391687	1.26	0.579039	1	-9.15	0.000334598	0.0182094
TRINITY_DN83280_c0_g3_i1	1	Cytochrome P450 6a2;,Cytochrome P450,putative cytochrome P450 6a14 [Cryptotermes secundus],	0.53	0.128728	0.806412	1.21	0.000523367	0.0256858	0.68	0.0538492	0.288133	-0.33	0.345641	0.878317	-0.44	0.212728	1	-0.1	0.764449	0.998539
TRINITY_DN83322_c3_g3_i4	1	hypothetical protein C0J52_04166 [Blattella germanica],	0	1	1	0	1	1	0	1	1	4.72	7.55295e-05	0.00557356	1.23	0.163613	1	-3.49	0.00377825	0.0906955
TRINITY_DN83333_c0_g1_i5	1	Uncharacterized protein KIAA0232;,Domain of unknown function (DUF4603),	-19.01	0.000220815	0.0172834	-16.25	0.00170357	0.0560086	2.76	0.585383	0.864303	21.78	2.22658e-05	0.00232488	0.34	0.945697	1	-21.44	2.99052e-05	0.00306581
TRINITY_DN83447_c3_g4_i4	1	Trypsin-1;,Trypsin,uncharacterized protein LOC111874075 [Cryptotermes secundus],	5.63	0.000288373	0.0212334	0.73	0.486531	0.869414	-4.9	0.00157131	0.0338813	6.71	2.51628e-06	0.000417789	1.12	0.256755	1	-5.59	9.12811e-05	0.00718204
TRINITY_DN83447_c3_g5_i1	1	Trypsin-1;,Trypsin,	3.19	0.0470413	0.557318	1.2	0.361422	0.797716	-1.99	0.224236	0.585659	3.7	0.00267577	0.0673996	-0.58	0.529228	1	-4.28	0.000466336	0.0226314
TRINITY_DN83447_c3_g6_i1	1	Trypsin-7;,Trypsin,uncharacterized protein LOC111874075 [Cryptotermes secundus],	0.84	0.389375	0.986425	-0.4	0.637528	0.928776	-1.24	0.179688	0.53059	4.43	5.44106e-05	0.00449477	0.64	0.388678	1	-3.78	0.000597573	0.0268044
TRINITY_DN83449_c0_g1_i1	1	Reticulophagy regulator 3;,reticulophagy regulator 3-like [Cryptotermes secundus],	0.02	0.967012	1	-0.35	0.397674	0.820056	-0.37	0.374433	0.727299	1.32	0.000791816	0.0304724	0.6	0.114124	1	-0.72	0.0705234	0.474525
TRINITY_DN83455_c0_g1_i12	1	Protein unc-13 homolog 4B {ECO:0000305|PubMed:27323327};,C2 domain,protein unc-13 homolog 4B isoform X1 [Zootermopsis nevadensis],	0.43	0.763249	1	0.38	0.786409	0.970325	-0.05	0.971685	1	6.82	0.000134159	0.00859699	1.09	0.422696	1	-5.72	0.00141314	0.0476116
TRINITY_DN83476_c0_g1_i1	1	Hemocyanin A chain;,Hemocyanin, all-alpha domain,Hemocyanin A chain [Cryptotermes secundus],	1.92	0.114895	0.783761	-0.1	0.931172	1	-2.03	0.0958092	0.390211	2.97	0.013294	0.184179	-0.99	0.407251	1	-3.96	0.000962207	0.0369723
TRINITY_DN83636_c6_g1_i19	1	Bromodomain adjacent to zinc finger domain protein 2B;,Methyl-CpG binding domain,LOW QUALITY PROTEIN: bromodomain adjacent to zinc finger domain protein 2B-like [Zootermopsis nevadensis],	2.82	0.124095	0.799578	8.35	0.000100651	0.00768737	5.53	0.0110752	0.115686	7.19	0.000807066	0.0308821	1.86	0.306518	1	-5.34	0.0134978	0.196324
TRINITY_DN83644_c0_g1_i1	1	hypothetical protein L798_00352, partial [Zootermopsis nevadensis],	2.8	0.0698231	0.655323	0.9	0.467536	0.859118	-1.9	0.220669	0.58187	6.56	1.06055e-07	2.83425e-05	0.17	0.809634	1	-6.39	2.25877e-07	6.40055e-05
TRINITY_DN83644_c0_g2_i1	1	Domain of unknown function (DUF389),uncharacterized protein LOC110838385 [Zootermopsis nevadensis],	1.89	0.0195168	0.362952	0.82	0.230615	0.693863	-1.07	0.186658	0.53991	5.26	1.1275e-17	1.99028e-14	0.34	0.558069	1	-4.92	1.18771e-15	3.0389e-12
TRINITY_DN83644_c0_g2_i4	1	Domain of unknown function (DUF389),uncharacterized protein LOC110838385 [Zootermopsis nevadensis],	-2.84	0.0644857	0.636433	-1.03	0.542298	0.895186	1.81	0.199492	0.556355	5.68	1.08245e-07	2.86991e-05	0	0.996548	1	-5.68	1.08059e-07	3.39362e-05
TRINITY_DN83644_c0_g3_i1	1	uncharacterized protein LOC111872400 [Cryptotermes secundus],	0.08	0.932016	1	0.23	0.77785	0.968184	0.16	0.849485	0.975086	4.43	2.56662e-12	2.15205e-09	0.44	0.441241	1	-3.99	3.02927e-10	2.39568e-07
TRINITY_DN83644_c0_g4_i1	1	hypothetical protein L798_00352, partial [Zootermopsis nevadensis],	0.85	0.640849	1	1.77	0.330729	0.778882	0	1	1	7.55	6.79131e-08	1.89811e-05	0.47	0.540983	1	-7.08	4.31898e-07	0.000106437
TRINITY_DN83751_c1_g1_i3	1	Farnesol dehydrogenase {ECO:0000305};,short chain dehydrogenase,Farnesol dehydrogenase [Blattella germanica],	2.6	0.0233891	0.396872	0.86	0.314523	0.769338	-1.74	0.129318	0.454601	4.02	2.02639e-06	0.000354899	2.31	0.00210565	0.681559	-1.72	0.0489573	0.395886
TRINITY_DN83813_c0_g1_i2	1	calcium-binding protein P-like [Cryptotermes secundus],	0	1		-3.98	0.0405089	0.342002	-3.96	0.0416825	0.24955	3.68	0.0629722		-2.96	0.0648737	1	-6.64	0.000538437	0.0250483
TRINITY_DN83831_c4_g1_i5	1	DDB1- and CUL4-associated factor 5;,WD domain, G-beta repeat,DDB1- and CUL4-associated factor 5 [Zootermopsis nevadensis],	0.04	0.8781	1	-0.33	0.24571	0.7084	-0.37	0.188306	0.542264	1.4	8.17831e-07	0.000168278	0.51	0.0701679	1	-0.89	0.00170685	0.054242
TRINITY_DN83833_c0_g3_i1	1	Uncharacterized protein KIAA0513;,Myotubularin protein,uncharacterized protein KIAA0513 [Cryptotermes secundus],	-0.1	0.824885	1	0.35	0.432591	0.84078	0.45	0.307805	0.673147	1.84	2.72103e-05	0.00270283	-0.36	0.351057	1	-2.21	3.92341e-07	9.89301e-05
TRINITY_DN83841_c0_g1_i6	1	Facilitated trehalose transporter Tret1 {ECO:0000303|PubMed:20035867};,Major Facilitator Superfamily,hypothetical protein C0J52_14835 [Blattella germanica],	-0.24	0.822877	1	1.19	0.276262	0.737475	1.44	0.188732	0.542869	4.04	0.000652249	0.0265805	0.99	0.361575	1	-3.06	0.0102657	0.167992
TRINITY_DN83940_c0_g1_i2	1	Dehydrogenase/reductase SDR family member 11;,uncharacterized protein LOC110828104 [Zootermopsis nevadensis],	0.08	0.956457	1	-1.88	0.197379	0.659904	-1.96	0.179098	0.529938	7.46	5.40647e-05	0.0044788	-0.89	0.53079	1	-8.35	5.94438e-06	0.000879454
TRINITY_DN83963_c0_g1_i1	1	Solute carrier family 22 member 21;,Sugar (and other) transporter,solute carrier family 22 member 5-like [Zootermopsis nevadensis],	-0.29	0.636581	1	0.33	0.597548	0.9139	0.62	0.316467	0.680596	1.25	0.0460999	0.380242	-1.1	0.0753218	1	-2.35	0.000167697	0.0112133
TRINITY_DN83971_c1_g1_i2	1	Arylsulfatase I;,Sulfatase,arylsulfatase B-like isoform X1 [Zootermopsis nevadensis],	1.27	0.206838	0.902896	2.12	0.0355737	0.320978	0.85	0.443141	0.778857	3.32	0.000427285	0.0196172	1.48	0.062175	1	-1.84	0.0571042	0.428062
TRINITY_DN84022_c0_g1_i2	1	hypothetical protein CRE_23800 [Caenorhabditis remanei],	1.82	0.0258102	0.418896	-0.14	0.852605	0.98852	-1.96	0.0154404	0.14101	0.78	0.324558	0.865945	-2.58	0.000781983	0.379904	-3.36	1.68273e-05	0.00200803
TRINITY_DN84267_c0_g5_i1	1	Actin, clone 403;,Actin,actin, clone 403-like [Cryptotermes secundus],	1.41	0.0150709	0.313562	0.26	0.635926	0.928323	-1.15	0.0445177	0.259389	-0.12	0.818416	1	-2.83	5.48103e-08	0.000313904	-2.71	1.94706e-07	5.64602e-05
TRINITY_DN84309_c0_g1_i1	1	Angiotensin-converting enzyme;,Angiotensin-converting enzyme,Angiotensin-converting enzyme [Cryptotermes secundus],	0.72	0.263273	0.942913	1.43	0.0239737	0.263476	0.72	0.280125	0.646263	3.77	9.02302e-09	3.20236e-06	-0.12	0.813548	1	-3.89	2.66129e-09	1.46527e-06
TRINITY_DN84377_c0_g2_i3	1	Nocturnin {ECO:0000303|PubMed:8962150};,Endonuclease/Exonuclease/phosphatase family,nocturnin isoform X1 [Zootermopsis nevadensis],	-1.11	0.200491	0.897562	-0.75	0.385191	0.812338	0.36	0.66333	0.900084	4.12	6.3553e-05	0.00494562	0.6	0.466868	1	-3.52	0.000663441	0.0287281
TRINITY_DN84460_c0_g1_i4	1	MFS-type transporter SLC18B1;,Major Facilitator Superfamily,MFS-type transporter SLC18B1-like [Zootermopsis nevadensis],	3.63	0.000199613	0.0162693	1.22	0.140725	0.582334	-2.41	0.013687	0.131462	4.56	1.64348e-07	4.14442e-05	0.04	0.962994	1	-4.52	2.04804e-07	5.84558e-05
TRINITY_DN84534_c0_g3_i1	1	Dipeptidyl peptidase 1;,Cathepsin C exclusion domain,dipeptidyl peptidase 1-like [Cryptotermes secundus],	1.77	0.00235637	0.0967025	-0.23	0.680119	0.942207	-2	0.000537405	0.0161518	3.06	3.02696e-08	9.28054e-06	-0.27	0.618806	1	-3.33	1.58335e-09	9.43428e-07
TRINITY_DN84566_c3_g1_i1	1	60S ribosomal protein L17;,Ribosomal protein L22p/L17e,60S ribosomal protein L17 [Zootermopsis nevadensis],	11.4	6.90229e-06	0.00122296	6.95	0.00215928	0.0653906	-4.45	0.0814555	0.359002	6.04	0.00769843	0.132935	6.04	0.00762478	1	0	0.999091	1
TRINITY_DN84682_c1_g4_i2	1	E3 ubiquitin-protein ligase SIAH1B;,Seven in absentia protein family,E3 ubiquitin-protein ligase sina-like isoform X1 [Zootermopsis nevadensis],	-3.51	0.0687434		2.62	0.241026		6.14	0.00216552	0.0418845	3.73	0.0678464		-0.6	0.726627	1	-4.33	0.0317402
TRINITY_DN84694_c1_g1_i9	1	Ets DNA-binding protein pokkuri;,Sterile alpha motif (SAM)/Pointed domain,ets DNA-binding protein pokkuri [Cryptotermes secundus],	18.89	0.000238364	0.018363	24.57	1.75147e-06	0.000339707	0	1	1	21.29	3.40934e-05	0.00315872	22.98	7.67423e-06	0.0146518	0	1	1
TRINITY_DN84697_c8_g2_i1	1	Retrovirus-related Pol polyprotein from transposon 176;,hypothetical protein B7P43_G04084, partial [Cryptotermes secundus],	0.17	0.865752	1	-0.5	0.564887	0.904453	-0.67	0.454317	0.786999	3.84	3.64575e-07	8.31802e-05	0.52	0.399363	1	-3.32	1.15775e-05	0.00150752
TRINITY_DN84741_c0_g1_i2	1	Methyl farnesoate epoxidase {ECO:0000305};,Cytochrome P450,methyl farnesoate epoxidase-like [Cryptotermes secundus],	2.25	0.00616789	0.18371	1.28	0.103245	0.516984	-0.97	0.239571	0.603755	4.99	7.79018e-10	3.87074e-07	-0.21	0.784518	1	-5.2	1.47216e-10	1.30681e-07
TRINITY_DN84777_c3_g1_i3	1	Sodium-coupled monocarboxylate transporter 1;,Sodium:solute symporter family,sodium-coupled monocarboxylate transporter 1-like isoform X1 [Cryptotermes secundus],	1.21	0.142298	0.83126	0.38	0.620705	0.922222	-0.83	0.305816	0.67136	2.57	0.00161322	0.0488848	1.09	0.142758	1	-1.48	0.0735315	0.483685
TRINITY_DN84819_c0_g3_i5	1	Coiled-coil domain-containing protein 47;,Protein of unknown function (DUF1682),Coiled-coil domain-containing protein 47 [Blattella germanica],	2.06	6.52902e-07	0.000173104	0.5	0.200675	0.664156	-1.56	0.000159801	0.00673273	2.69	9.6498e-12	6.88606e-09	1.15	0.00294083	0.818936	-1.54	0.000101696	0.00771559
TRINITY_DN84829_c0_g2_i1	1	Angiopoietin-1 receptor;,	0	0.99965	1	-1	0.554901	0.900258	-1	0.554567	0.849021	6.43	2.83023e-05	0.00277959	2.37	0.0218989	1	-4.06	0.00931028	0.158872
TRINITY_DN84892_c0_g1_i5	1	Protein daughterless;,Helix-loop-helix DNA-binding domain,transcription factor 12 [Cryptotermes secundus],	21.17	2.70637e-08	1.07419e-05	1.23	0.734233	0.957147	-19.94	1.65356e-07	2.79887e-05	2.25	0.535333	0.961665	1.48	0.683149	1	-0.77	0.831881	1
TRINITY_DN85216_c0_g1_i1	1	Putative fatty acyl-CoA reductase CG8306 {ECO:0000250|UniProtKB:Q8WVX9, ECO:0000312|EMBL:AAF579772};,NAD dependent epimerase/dehydratase family,putative fatty acyl-CoA reductase CG8306 [Zootermopsis nevadensis],	1.31	1.0919e-05	0.00173561	0.79	0.00757561	0.139447	-0.52	0.0790482	0.353094	1.82	2.89726e-09	1.2071e-06	-0.51	0.0839145	1	-2.33	2.16821e-14	4.71548e-11
TRINITY_DN85318_c3_g1_i5	1	ATP synthase subunit beta, mitochondrial {ECO:0000305};,ATP synthase alpha/beta family, nucleotide-binding domain,ATP synthase subunit beta, mitochondrial [Cryptotermes secundus],	1.26	0.00534357	0.167493	-0.17	0.684963	0.943792	-1.43	0.00132922	0.0302058	1.65	0.000123716	0.00808835	1.03	0.0157791	1	-0.63	0.148383	0.651441
TRINITY_DN85361_c4_g1_i2	1	Facilitated trehalose transporter Tret1 {ECO:0000250|UniProtKB:Q7PIR5};,Major Facilitator Superfamily,Solute carrier family 2, facilitated glucose transporter member 8 [Zootermopsis nevadensis],	-0.09	0.897547	1	2.06	0.00512187	0.110727	2.15	0.00340308	0.0555089	2.44	0.00107075	0.0375843	0.32	0.644462	1	-2.12	0.00454925	0.101972
TRINITY_DN85415_c0_g2_i1	1	Allergen Cr-PI;,Hemocyanin, copper containing domain,LOW QUALITY PROTEIN: uncharacterized protein LOC110827782 [Zootermopsis nevadensis],	3.59	0.00110091	0.0573345	1.15	0.292294	0.751738	-2.44	0.0266996	0.194252	4.15	0.00015173	0.00932027	1.36	0.21413	1	-2.79	0.0108675	0.173746
TRINITY_DN85415_c0_g2_i3	1	Allergen Cr-PI;,Hemocyanin, copper containing domain,LOW QUALITY PROTEIN: uncharacterized protein LOC110827782 [Zootermopsis nevadensis],	0.63	0.768163	1	-2.17	0.304496	0.762977	-2.8	0.186764	0.540117	8.37	0.000323528	0.0162073	-0.66	0.755035	1	-9.03	0.000105072	0.00788655
TRINITY_DN85415_c0_g2_i4	1	Allergen Cr-PI;,LOW QUALITY PROTEIN: uncharacterized protein LOC110827782 [Zootermopsis nevadensis],	3.61	0.0115978	0.270688	0.72	0.59079	0.911276	-2.89	0.0431351	0.254575	4.83	0.00036306	0.0175709	0.9	0.495647	1	-3.93	0.00375894	0.0906073
TRINITY_DN85415_c0_g3_i1	1	Hexamerin;,Hemocyanin, all-alpha domain,Allergen Cr-PI [Blattella germanica],	3.75	0.000405797	0.0276212	1.05	0.31984	0.772583	-2.7	0.0108226	0.113995	4.06	0.000112768	0.00753463	1.21	0.247994	1	-2.85	0.00678685	0.13053
TRINITY_DN85415_c0_g3_i2	1	Allergen Cr-PI;,Allergen Cr-PI [Blattella germanica],	2.55	0.0246458	0.407399	0.66	0.547259	0.896743	-1.89	0.096052	0.390636	4.2	0.000147826	0.00912735	0.83	0.448687	1	-3.37	0.00231925	0.0664335
TRINITY_DN85491_c0_g1_i1	1	Acyl-CoA Delta(11) desaturase;,Fatty acid desaturase,(11Z)-hexadec-11-enoyl-CoA conjugase-like [Cryptotermes secundus],	0.45	0.432417	0.998703	0.71	0.211741	0.675675	0.26	0.645149	0.892063	4.49	1.22728e-13	1.2863e-10	0.19	0.732196	1	-4.29	1.30324e-12	1.92157e-09
TRINITY_DN85499_c7_g1_i1	1	Fatty acyl-CoA reductase wat {ECO:0000305};,NAD dependent epimerase/dehydratase family,fatty acyl-CoA reductase wat-like [Zootermopsis nevadensis],	-0.04	0.908054	1	0.24	0.498757	0.875224	0.28	0.427844	0.767062	1.53	1.22411e-05	0.00144561	-0.59	0.0885516	1	-2.12	1.26088e-09	7.77925e-07
TRINITY_DN85509_c2_g1_i3	1	U-actitoxin-Avd3l {ECO:0000303|PubMed:22683676};,Thyroglobulin type-1 repeat,Amyloid beta A4 protein [Cryptotermes secundus],	20.72	6.99938e-15	1.34144e-11	-0.17	0.943004	1	-20.89	3.88526e-15	5.88786e-12	2.17	0.363516	0.888106	0.86	0.718228	1	-1.31	0.583638	0.959995
TRINITY_DN85537_c0_g1_i1	1	Uncharacterized serpin-like protein MM_2675;,Serpin (serine protease inhibitor),	4.41	1.43981e-05	0.00219001	1.73	0.0422481	0.347493	-2.68	0.00884149	0.100944	4.2	8.70561e-07	0.000177242	1.62	0.0505153	1	-2.58	0.00262116	0.071942
TRINITY_DN85537_c0_g3_i1	1	Leukocyte elastase inhibitor;,K13963,serpin B,	4.94	0.000553268	0.0351441	1.34	0.120648	0.548904	-3.6	0.0123537	0.123678	4.56	6.16241e-07	0.000131226	1.51	0.0576212	1	-3.05	0.000940607	0.0363188
TRINITY_DN85537_c0_g4_i2	1	Serpin B4;,Serpin (serine protease inhibitor),	4.7	7.34901e-05	0.00758395	2.92	0.00321245	0.0838824	-1.79	0.140453	0.472586	4.23	2.35824e-05	0.00241875	1.51	0.1104	1	-2.71	0.00690366	0.132081
TRINITY_DN85548_c1_g2_i10	1	Pogo transposable element with ZNF domain;,Zinc finger, C2H2 type,uncharacterized protein LOC111862331 isoform X2 [Cryptotermes secundus],	8.98	5.95802e-05	0.00646686	2.77	0.146119	0.591005	-6.2	0.00563616	0.0761655	0.7	0.713228	0.990885	-0.41	0.831421	1	-1.11	0.561666	0.951337
TRINITY_DN85603_c2_g2_i1	1	Serine hydroxymethyltransferase, cytosolic;,Serine hydroxymethyltransferase,serine hydroxymethyltransferase, cytosolic isoform X1 [Cryptotermes secundus],	0.05	0.906966	1	0.51	0.265991	0.728295	0.45	0.32012	0.683605	2.27	1.0804e-06	0.000211904	0.41	0.361518	1	-1.86	6.48917e-05	0.00561579
TRINITY_DN85626_c3_g2_i1	1	Spermine oxidase;,FAD binding domain,	0.88	0.275047	0.949679	-0.22	0.75103	0.961619	-1.1	0.149883	0.487829	2.23	0.000629698	0.02585	-0.04	0.946071	1	-2.27	0.00048268	0.0231221
TRINITY_DN85638_c0_g1_i1	1	Insect cuticle protein,putative mediator of RNA polymerase II transcription subunit 12 [Cryptotermes secundus],	3.1	6.41836e-05	0.00685047	-0.1	0.874794	0.992768	-3.2	3.08115e-05	0.00197544	1.03	0.110436	0.586963	-0.78	0.215521	1	-1.81	0.00468435	0.103691
TRINITY_DN85689_c1_g4_i1	1	Phosphatidylinositol 3-kinase regulatory subunit gamma;,SH2 domain,phosphatidylinositol 3-kinase regulatory subunit gamma-like [Zootermopsis nevadensis],	-22.62	1.19493e-10	9.73428e-08	-21.32	1.27978e-09	6.74736e-07	1.3	0.695341	0.914809	1.34	0.684904	0.987342	-0.13	0.968978	1	-1.47	0.656563	0.98285
TRINITY_DN85753_c5_g1_i5	1	THAP domain-containing protein 1;,THAP domain,	4.44	0.0164186		0.58	0.694939	0.947258	-3.86	0.0360815	0.230731	4.73	0.0100065		-1.07	0.453482	1	-5.81	0.00139458	0.0472338
TRINITY_DN85825_c4_g3_i1	1	Peroxidase;,Animal haem peroxidase,peroxidase-like [Zootermopsis nevadensis],	2.71	0.000595287	0.0369729	-0.43	0.515808	0.883353	-3.14	5.33821e-05	0.00298067	2.48	0.000271937	0.0142842	-0.3	0.638382	1	-2.79	4.17472e-05	0.00397784
TRINITY_DN85970_c4_g2_i1	1	Cytochrome P450 4g15;,Cytochrome P450,cytochrome P450 4g15 [Cryptotermes secundus],	-0.28	0.812248	1	-2.29	0.0268976	0.279592	-2.01	0.0419898	0.250554	2.74	0.000206097	0.0117038	0.13	0.858126	1	-2.62	0.000400266	0.0205309
TRINITY_DN86080_c1_g1_i2	1	uncharacterized protein LOC111692566 isoform X2 [Anoplophora glabripennis],	0.38	0.754473	1	-0.03	0.976048	1	-0.41	0.720324	0.925703	3.37	0.00135672	0.043648	1.3	0.152964	1	-2.07	0.0526902	0.411391
TRINITY_DN86239_c0_g1_i1	1	Transposable element Tcb1 transposase;,Transposase,	4.6	0.00580793	0.176923	1.84	0.158932	0.608906	-2.76	0.106926	0.413306	6.53	6.16217e-05	0.00484579	1.32	0.256388	1	-5.21	0.00153838	0.0505558
TRINITY_DN86241_c2_g4_i3	1	Hydroxyacid oxidase 1;,FMN-dependent dehydrogenase,peroxisomal (S)-2-hydroxy-acid oxidase GLO5 isoform X1 [Zootermopsis nevadensis],	2.67	0.0127443	0.285829	0.21	0.771126	0.966636	-2.46	0.019345	0.16123	3.3	6.40604e-06	0.000859408	0.36	0.55339	1	-2.95	5.99441e-05	0.00530433
TRINITY_DN86304_c0_g1_i12	1	ankyrin-3-like [Cryptotermes secundus],	0	1	1	0	1	1	0	1	1	7.01	1.78897e-06	0.000323452	1.28	0.157067	1	-5.72	0.000107855	0.00804686
TRINITY_DN86374_c1_g1_i5	1	Putative oxidoreductase GLYR1 homolog;,NAD binding domain of 6-phosphogluconate dehydrogenase,Putative oxidoreductase GLYR1-like protein, partial [Zootermopsis nevadensis],	-22.52	7.83183e-07	0.000199971	-19.09	2.90765e-05	0.00316577	3.43	0.436871	0.774173	0.33	0.940958	1	-2.45	0.578749	1	-2.78	0.529358	0.939382
TRINITY_DN86395_c3_g1_i3	1	Glucose dehydrogenase [FAD, quinone];,GMC oxidoreductase,Glucose dehydrogenase [FAD, quinone] [Blattella germanica],	-0.08	0.900701	1	-0.41	0.498628	0.875122	-0.33	0.581328	0.862709	1.93	0.00152717	0.0470338	0.37	0.539478	1	-1.56	0.0103939	0.169326
TRINITY_DN86413_c0_g2_i3	1	Histone-lysine N-methyltransferase ASH1L;,SET domain,uncharacterized protein LOC110835718, partial [Zootermopsis nevadensis],	0.23	0.897544	1	0.36	0.838373	0.984864	0.13	0.940289	1	8.56	5.81811e-05	0.00467946	1.77	0.3202	1	-6.79	0.00146633	0.0488923
TRINITY_DN86464_c0_g1_i11	1	Lopap;,	6.06	4.04361e-05	0.00488716	6.95	2.50529e-06	0.000454047	0	1	1	4.3	0.000426592	0.0196127	0.96	0.290782	1	-3.34	0.00669486	0.13003
TRINITY_DN86470_c2_g1_i3	1	Protein-S-isoprenylcysteine O-methyltransferase;,protein-S-isoprenylcysteine O-methyltransferase isoform X1 [Zootermopsis nevadensis],	5.02	0.000467684	0.0308469	0.57	0.512094	0.881848	-4.44	0.0018443	0.0376588	0.86	0.33635	0.872944	0.57	0.507769	1	-0.29	0.752878	0.996807
TRINITY_DN86544_c1_g1_i1	1	hypothetical protein C0J52_26099 [Blattella germanica],	0.48	0.569347	1	1.82	0.038432	0.332808	1.34	0.139254	0.470922	5.07	2.67149e-06	0.000436005	0.8	0.258286	1	-4.27	8.16502e-05	0.00658295
TRINITY_DN86583_c3_g1_i1	1	uncharacterized protein LOC110830013 [Zootermopsis nevadensis],	0.86	0.25658	0.939048	0.15	0.824562	0.981111	-0.71	0.333381	0.693906	2.3	0.00101276	0.0362147	0.61	0.323076	1	-1.69	0.0165997	0.222299
TRINITY_DN86583_c3_g5_i1	1	uncharacterized protein LOC110830013 [Zootermopsis nevadensis],	1.17	0.01162	0.270829	0.96	0.0349095	0.318208	-0.21	0.651115	0.894772	1.45	0.00123587	0.0411005	0.78	0.0802039	1	-0.67	0.135998	0.628365
TRINITY_DN86624_c0_g3_i1	1	Esterase FE4;,Carboxylesterase family,CE10,arylesterase (EC 311-); carboxyl esterase (EC 3113); acetylcholinesterase (EC 3117); cholinesterase (EC 3118); sterol esterase (EC 31113); brefeldin A esterase (EC 311-)	4.28	0.00323489	0.121021	0.05	0.956061	1	-4.23	0.00327047	0.0542773	4.15	1.85566e-05	0.00200441	0.93	0.255088	1	-3.22	0.000963457	0.0369877
TRINITY_DN86702_c2_g1_i1	1	Lipid storage droplets surface-binding protein 1;,Perilipin family,lipid storage droplets surface-binding protein 1 isoform X3 [Zootermopsis nevadensis],	-0.04	0.957066	1	0.54	0.428234	0.838373	0.57	0.397226	0.744524	2.82	4.30935e-05	0.00380846	-0.3	0.651551	1	-3.12	5.79315e-06	0.000863315
TRINITY_DN86702_c2_g1_i2	1	Lipid storage droplets surface-binding protein 1;,Perilipin family,lipid storage droplets surface-binding protein 1 isoform X3 [Zootermopsis nevadensis],	0.78	0.148629	0.837368	0.79	0.139674	0.580732	0.01	0.983197	1	3.32	5.41446e-09	2.14906e-06	1.01	0.0583633	1	-2.31	5.57257e-05	0.00501318
TRINITY_DN86775_c1_g1_i1	1	protein spire-like isoform X1 [Cryptotermes secundus],	0.27	0.586379	1	1.21	0.013529	0.193861	0.94	0.0557004	0.293522	5.17	4.01271e-12	3.20434e-09	0.42	0.368849	1	-4.75	1.96455e-10	1.64329e-07
TRINITY_DN86775_c1_g3_i2	1	Protein spire;,protein spire-like isoform X2 [Cryptotermes secundus],	0.11	0.814238	1	0.43	0.342865	0.786053	0.33	0.478423	0.803675	0.43	0.361925	0.887229	-1.17	0.0101086	1	-1.61	0.000543661	0.0252104
TRINITY_DN86796_c0_g1_i3	1	Uncharacterized transporter slc-172 {ECO:0000305};,Major Facilitator Superfamily,	0	1	1	0	1	1	0	1	1	7.72	0.00113143	0.0387016	0.94	0.647749	1	-6.78	0.00430952	0.0985738
TRINITY_DN86823_c1_g2_i5	1	hypothetical protein ALC62_13306, partial [Cyphomyrmex costatus],	0.25	0.685415	1	0.78	0.190101	0.65165	0.53	0.376855	0.729345	3.34	4.91451e-10	2.51646e-07	-0.11	0.816321	1	-3.45	1.17778e-10	1.07851e-07
TRINITY_DN86837_c0_g2_i1	1	hypothetical protein L798_09883 [Zootermopsis nevadensis],	3.84	5.50764e-05	0.00619868	0.31	0.741601	0.9591	-3.53	0.000206718	0.00816666	4.71	4.77376e-07	0.000105109	0.82	0.380182	1	-3.89	3.17293e-05	0.00320212
TRINITY_DN86860_c0_g1_i1	1	Tyrosine 3-monooxygenase;,Biopterin-dependent aromatic amino acid hydroxylase,Tyrosine 3-monooxygenase [Blattella germanica],	4.39	1.10573e-07	3.76498e-05	0.22	0.771494	0.966768	-4.17	4.48661e-07	6.51419e-05	1.99	0.0102123	0.157782	0.06	0.939668	1	-1.94	0.0126033	0.189035
TRINITY_DN86878_c2_g1_i7	1	Gelsolin, cytoplasmic;,Gelsolin repeat,gelsolin, cytoplasmic isoform X3 [Cryptotermes secundus],	-5.28	0.000360497	0.025374	-6.12	2.70722e-05	0.00300012	-0.84	0.359026	0.715147	7.12	1.01605e-06	0.000201046	-1.13	0.190649	1	-8.24	1.3211e-08	5.552e-06
TRINITY_DN87042_c4_g1_i1	1	Protein lethal(2)essential for life;,Hsp20/alpha crystallin family,alpha-crystallin B chain isoform X1 [Zootermopsis nevadensis],	-0.17	0.919881	1	0.09	0.95828	1	0.25	0.878414	0.984961	5.21	0.00186695	0.0534036	-0.2	0.902717	1	-5.41	0.00123028	0.0433902
TRINITY_DN87128_c4_g1_i15	1	hypothetical protein B7P43_G08789, partial [Cryptotermes secundus],	-0.74	0.559987	1	1.05	0.41557	0.830964	1.78	0.159654	0.501798	5.39	0.00145962	0.0457301	-2.55	0.0371685	1	-7.94	2.07328e-06	0.000385832
TRINITY_DN87128_c4_g1_i8	1	MAP7 (E-MAP-115) family,ensconsin isoform X12 [Cryptotermes secundus],	-0.44	0.661665	1	0.42	0.675419	0.941298	0.87	0.39156	0.740271	5.17	6.39757e-07	0.000135374	0.34	0.740164	1	-4.84	3.22545e-06	0.00054273
TRINITY_DN87296_c3_g1_i2	1	hypothetical protein C0J52_08602, partial [Blattella germanica],	-1.55	0.101899	0.751253	1.09	0.306961	0.764508	2.64	0.00669054	0.0848878	1.74	0.0847578	0.520886	-1.66	0.0396852	1	-3.39	0.000454859	0.0222051
TRINITY_DN87358_c0_g1_i2	1	Transient receptor potential cation channel protein painless;,Ankyrin repeats (3 copies),	5.2	0.000583054	0.0364153	0.03	0.97202	1	-5.17	0.00059357	0.0172208	1.94	0.0596522	0.437393	0.59	0.545751	1	-1.35	0.192449	0.715925
TRINITY_DN87427_c1_g2_i3	1	Cytochrome P450 4C1;,Cytochrome P450,	3.15	0.0106501	0.257437	0.6	0.42332	0.835536	-2.55	0.0375571	0.235751	2.86	7.70059e-05	0.00567003	0.78	0.214649	1	-2.08	0.00443471	0.100211
TRINITY_DN87454_c1_g1_i1	1	RNA-binding protein 28;,RNA recognition motif (aka RRM, RBD, or RNP domain),RNA-binding protein 28 isoform X1 [Cryptotermes secundus],	0.83	0.0243493	0.404784	-0.25	0.495312	0.873358	-1.08	0.00330691	0.0546494	1.23	0.000868532	0.0324204	0.2	0.591142	1	-1.03	0.00517775	0.110291
TRINITY_DN87540_c4_g2_i2	1	Sodium/potassium-transporting ATPase subunit beta-2;,Sodium / potassium ATPase beta chain,sodium/potassium-transporting ATPase subunit beta-2 [Cryptotermes secundus],	3.46	0.0227648	0.390641	4.3	0.00456632	0.103751	0	1	1	6.48	4.59016e-06	0.000666447	-0.19	0.815916	1	-6.66	2.30576e-06	0.000418757
TRINITY_DN87540_c4_g2_i3	1	Sodium/potassium-transporting ATPase subunit beta-2;,Sodium / potassium ATPase beta chain,sodium/potassium-transporting ATPase subunit beta-2 [Cryptotermes secundus],	1.35	0.00655098	0.190911	1.04	0.0351718	0.319318	-0.31	0.530298	0.835894	6.29	2.20903e-37	1.48177e-32	0.74	0.131504	1	-5.55	1.60155e-29	3.48309e-25
TRINITY_DN87554_c0_g2_i2	1	ATP synthase subunit a;,ATP6 gene product (mitochondrion) [Anopheles gambiae],K02126,F-type H+-transporting ATPase subunit a,	1.36	0.00407444	0.140879	0.52	0.260125	0.723159	-0.84	0.0765999	0.347133	1.48	0.00127938	0.0420471	1.55	0.000743132	0.365884	0.07	0.883217	1
TRINITY_DN87574_c1_g4_i2	1	GPI transamidase component PIG-S;,Phosphatidylinositol-glycan biosynthesis class S protein,GPI transamidase component PIG-S [Cryptotermes secundus],	3.17	0.000359439	0.0253433	0.8	0.307025	0.764508	-2.37	0.00757356	0.0917264	2.88	0.00144333	0.0454107	0.69	0.384537	1	-2.19	0.0164186	0.220929
TRINITY_DN87584_c1_g1_i4	1	Translation initiation factor eIF-2B subunit delta;,Initiation factor 2 subunit family,	0.27	0.714802	1	0.22	0.766925	0.965375	-0.05	0.944462	1	2.94	7.44253e-05	0.00552147	-0.35	0.633826	1	-3.29	9.37151e-06	0.00126789
TRINITY_DN87593_c7_g2_i1	1	Lipase 3;,Partial alpha/beta-hydrolase lipase region,Lipase 3 [Cryptotermes secundus],	0.79	0.220607	0.913	0.91	0.153745	0.60241	0.11	0.861924	0.97995	2.55	0.000193101	0.0111855	-0.53	0.393071	1	-3.08	5.9645e-06	0.000880934
TRINITY_DN87607_c0_g1_i2	1	serine/arginine repetitive matrix protein 2-like [Zootermopsis nevadensis],	-5.25	0.00223919	0.0936411	-5.53	0.00116158	0.0437016	-0.28	0.825711	0.966042	3.34	0.0157635	0.205557	0.16	0.895755	1	-3.18	0.0216301	0.258436
TRINITY_DN87780_c2_g3_i1	1	uncharacterized protein LOC111874830 [Cryptotermes secundus],	-0.54	0.618284	1	0	0.997605	1	0.54	0.597712	0.869702	4.87	0.000983891	0.0354899	-0.14	0.87558	1	-5.02	0.000668556	0.0288921
TRINITY_DN87780_c2_g5_i1	1	Group 7 allergen,	1.74	0.134695	0.81758	0.74	0.419175	0.833131	-1	0.387197	0.736944	3.85	0.000387436	0.0183146	0.44	0.54579	1	-3.41	0.00176997	0.0556854
TRINITY_DN87833_c0_g1_i1	1	nucleolar protein 12 [Cryptotermes secundus],	2.45	0.0128181	0.286214	0.77	0.291873	0.751316	-1.68	0.0872876	0.371505	2.27	0.00126993	0.0418374	1.02	0.114879	1	-1.25	0.0817912	0.506172
TRINITY_DN87917_c0_g3_i1	1	Protein obstructor-E {ECO:0000303|PubMed:28076349};,Chitin binding Peritrophin-A domain,protein obstructor-E [Zootermopsis nevadensis],CBM14,Modules of approx 70 residues The chitin-binding function has been demonstrated in several cases These modules are found attached to a number of chitinase catalytic domains, but also in non-catalytic proteins either in isolation or as multiple repeats; chiti…	1.75	0.000224217	0.0174884	0.3	0.509873	0.88063	-1.45	0.00221022	0.042499	1.63	0.000372671	0.0178491	1.03	0.0244039	1	-0.61	0.188424	0.710701
TRINITY_DN87926_c0_g3_i1	1	Facilitated trehalose transporter Tret1 {ECO:0000250|UniProtKB:Q7PIR5};,Major Facilitator Superfamily,facilitated trehalose transporter Tret1-like [Zootermopsis nevadensis],	6.17	1.79779e-05	0.00256648	3.87	0.000238433	0.0144745	-2.3	0.141283	0.474138	4.89	4.48988e-07	0.000100057	2.75	0.00100721	0.443893	-2.14	0.0311185	0.31372
TRINITY_DN88092_c1_g1_i1	1	hypothetical protein C0J52_04229 [Blattella germanica],	-0.32	0.579393	1	0.22	0.701477	0.948775	0.53	0.345779	0.703939	2.08	0.000198167	0.0113709	-0.55	0.316259	1	-2.63	2.37841e-06	0.000429263
TRINITY_DN88117_c3_g2_i4	1	Coronin-7;,Domain of unknown function (DUF1899),coronin-7 isoform X4 [Cryptotermes secundus],	0.29	0.9268	1	22.95	1.2511e-11	1.15784e-08	22.66	2.27708e-11	1.29152e-08	2.36	0.459928	0.93437	0.7	0.824868	1	-1.66	0.604169	0.966261
TRINITY_DN88200_c1_g3_i1	1	Ejaculatory bulb-specific protein 3;,Insect pheromone-binding family, A10/OS-D,ejaculatory bulb-specific protein 3-like [Zootermopsis nevadensis],	-0.05	0.914657	1	0.56	0.201283	0.66482	0.6	0.165974	0.511187	2.27	1.85252e-07	4.59376e-05	0.02	0.963653	1	-2.26	2.32684e-07	6.50864e-05
TRINITY_DN88240_c4_g1_i2	1	hypothetical protein C0J52_23917 [Blattella germanica],	-0.04	0.955729	1	-1.23	0.0809731	0.466805	-1.19	0.0910032	0.379659	2.86	4.51863e-06	0.000658915	-0.79	0.172267	1	-3.65	4.01745e-09	2.13104e-06
TRINITY_DN88262_c1_g3_i2	1	GTPase-activating Rap/Ran-GAP domain-like protein 3;,Rap/ran-GAP,GTPase-activating Rap/Ran-GAP domain-like protein 3 [Cryptotermes secundus],	-0.56	0.479743	1	-0.38	0.62211	0.922765	0.17	0.819738	0.964267	4.05	6.10934e-07	0.00013051	0.59	0.414814	1	-3.46	2.15323e-05	0.00242011
TRINITY_DN88264_c1_g2_i1	1	Allergen Cr-PI;,Hexamerin [Cryptotermes secundus],	3.51	0.00222479	0.0931638	1.37	0.226521	0.690436	-2.14	0.0627226	0.312126	4.18	0.000234151	0.0128215	1.78	0.116544	1	-2.4	0.0346653	0.332025
TRINITY_DN88264_c1_g2_i2	1	Allergen Cr-PI;,Hemocyanin, ig-like domain,hypothetical protein L798_01880 [Zootermopsis nevadensis],	4.49	0.000653505	0.0393154	1.61	0.208504	0.67261	-2.87	0.0291731	0.204513	4.01	0.00178889	0.0520134	1.98	0.121986	1	-2.03	0.114148	0.582581
TRINITY_DN88264_c1_g2_i3	1	Allergen Cr-PI;,Hemocyanin, ig-like domain,hypothetical protein L798_01880 [Zootermopsis nevadensis],	4.02	0.00019176	0.0157558	1.25	0.243351	0.705839	-2.77	0.0101109	0.109361	3.92	0.000242483	0.0131916	1.22	0.253615	1	-2.7	0.0114213	0.178675
TRINITY_DN88264_c1_g2_i4	1	Allergen Cr-PI;,Hemocyanin, ig-like domain,hypothetical protein L798_01880 [Zootermopsis nevadensis],	3.21	0.00172807	0.0790152	1.24	0.224268	0.688463	-1.97	0.0544323	0.289816	4.11	5.64596e-05	0.00458498	1.12	0.270621	1	-2.99	0.00342765	0.085049
TRINITY_DN88264_c1_g3_i3	1	Allergen Cr-PI;,Hemocyanin, all-alpha domain,	3.68	1.89921e-05	0.00266518	1.13	0.190046	0.65165	-2.55	0.00300901	0.0514071	4.16	1.32135e-06	0.000253963	1.07	0.213941	1	-3.09	0.000325874	0.0178867
TRINITY_DN88293_c0_g1_i2	1	Heat shock protein 70 B2;,Hsp70 protein,heat shock 70 kDa protein cognate 2-like [Cryptotermes secundus],	6.29	7.60255e-06	0.00132366	7.13	3.8808e-07	9.59098e-05	0	1	1	4.93	1.8497e-06	0.000329985	8.04	7.7074e-09	6.13508e-05	3.11	0.046235	0.384046
TRINITY_DN88396_c0_g1_i2	1	Facilitated trehalose transporter Tret1 {ECO:0000250|UniProtKB:Q7PIR5};,Sugar (and other) transporter,Facilitated trehalose transporter Tret1 [Blattella germanica],	0.95	0.0189472	0.356805	0.01	0.978535	1	-0.94	0.0187538	0.158292	0.7	0.0686514	0.471297	-0.53	0.159135	1	-1.23	0.00126107	0.0441467
TRINITY_DN88548_c1_g1_i4	1	Probable chitinase 2;,Glycosyl hydrolases family 18,probable chitinase 2 [Cryptotermes secundus],GH18,chitinase (EC 32114); endo-beta-N-acetylglucosaminidase (EC 32196); xylanase inhibitor; concanavalin B; narbonin,	2.99	2.12144e-07	6.58806e-05	0.01	0.979909	1	-2.98	1.97512e-07	3.25787e-05	1.97	7.90752e-05	0.00575918	-0.9	0.0687932	1	-2.87	8.54753e-09	3.85272e-06
TRINITY_DN88620_c0_g1_i10	1	Fatty acid-binding protein, muscle;,Lipocalin / cytosolic fatty-acid binding protein family,fatty acid-binding protein, muscle isoform X2 [Cryptotermes secundus],	0.05	0.926234	1	1.51	0.00491654	0.107842	1.46	0.0065383	0.0837476	1.82	0.000717312	0.0283368	-0.75	0.157919	1	-2.58	1.67621e-06	0.000323323
TRINITY_DN88629_c0_g1_i3	1	Protein Wnt-7b;,wnt family,protein Wnt-7b [Cryptotermes secundus],	2.87	0.00496795	0.16083	0.48	0.456	0.853093	-2.39	0.0182663	0.155842	6.96	9.43579e-10	4.52096e-07	0.05	0.916856	1	-6.9	1.25762e-09	7.77925e-07
TRINITY_DN88640_c0_g1_i2	1	uncharacterized protein LOC110840089 isoform X2 [Zootermopsis nevadensis],	-0.98	0.209199	0.904083	0.28	0.72211	0.954131	1.27	0.0902371	0.377759	3.04	0.0017995	0.0521982	-0.39	0.564517	1	-3.43	0.000368694	0.0194622
TRINITY_DN88640_c0_g5_i1	1	uncharacterized protein LOC110840089 isoform X1 [Zootermopsis nevadensis],	-0.57	0.331186	0.974156	1.49	0.0146227	0.202979	2.05	0.000617694	0.0177613	1.81	0.00306562	0.073599	-0.19	0.739094	1	-2	0.00102109	0.0383871
TRINITY_DN88717_c2_g2_i1	1	Sarcosine dehydrogenase, mitochondrial;,FAD dependent oxidoreductase,sarcosine dehydrogenase, mitochondrial-like [Zootermopsis nevadensis],	1.81	0.0286414	0.443647	0.99	0.212612	0.676461	-0.82	0.322712	0.685483	2.93	0.000289786	0.0150335	1.06	0.17448	1	-1.87	0.0211757	0.25548
TRINITY_DN88731_c4_g1_i1	1	uncharacterized protein LOC111055897 [Nilaparvata lugens],	1.35	0.0717563	0.663516	0.16	0.799767	0.973963	-1.19	0.102985	0.405059	1.99	0.00141529	0.0447806	0.43	0.450329	1	-1.56	0.0128185	0.190755
TRINITY_DN88809_c4_g1_i1	1	Twitchin {ECO:0000303|PubMed:7190524};,Immunoglobulin domain,twitchin [Zootermopsis nevadensis],	1.99	0.527625	1	0.54	0.864745	0.990608	-1.45	0.644368	0.891768	23.03	6.91563e-12	5.04225e-09	-0.68	0.829486	1	-23.7	1.64105e-12	2.34033e-09
TRINITY_DN88809_c4_g1_i18	1	twitchin [Zootermopsis nevadensis],	2.27	0.000798183	0.0456464	1.8	0.00470436	0.104935	-0.47	0.494508	0.814492	2.43	0.00014808	0.00912953	1.14	0.0630255	1	-1.29	0.0466083	0.385601
TRINITY_DN88811_c1_g1_i8	1	PHD finger protein 3;,PHD-finger,death-inducer obliterator 1 isoform X1 [Zootermopsis nevadensis],	-6.31	0.11262	0.777806	-3.72	0.34987	0.790594	2.59	0.501029	0.818531	20.83	2.18781e-07	5.27891e-05	-1.79	0.641281	1	-22.62	1.7744e-08	7.08075e-06
TRINITY_DN88821_c0_g1_i2	1	1-phosphatidylinositol 4,5-bisphosphate phosphodiesterase {ECO:0000305};,Phosphoinositide-specific phospholipase C, efhand-like,1-phosphatidylinositol 4,5-bisphosphate phosphodiesterase isoform X1 [Cryptotermes secundus],	2.68	0.189205	0.887505	-0.43	0.827841	0.982205	-3.12	0.126303	0.448978	9.33	5.26887e-05	0.00441781	1.11	0.575256	1	-8.21	0.000372004	0.0195804
TRINITY_DN88850_c3_g4_i4	1	Protein cappuccino;,Formin Homology 2 Domain,formin-2 [Cryptotermes secundus],	7.8	0.0079756	0.217814	9.6	0.00109254	0.0420576	1.8	0.569526	0.856429	2.52	0.407672	0.9093	-4.23	0.132355	1	-6.75	0.0218611	0.259946
TRINITY_DN88850_c3_g4_i6	1	Protein cappuccino;,Formin Homology 2 Domain,hypothetical protein B7P43_G07384 [Cryptotermes secundus],	1.67	0.0304575	0.458346	0.93	0.221427	0.685992	-0.74	0.338306	0.697748	3.08	0.000186621	0.010952	-0.53	0.491025	1	-3.61	1.13826e-05	0.00148457
TRINITY_DN88879_c0_g6_i1	1	Glucose dehydrogenase [FAD, quinone];,GMC oxidoreductase,Glucose dehydrogenase [FAD, quinone] [Blattella germanica],	-0.48	0.457735	1	-0.85	0.187748	0.648484	-0.37	0.566358	0.854864	1.42	0.0290652	0.296896	-0.68	0.291269	1	-2.11	0.00122571	0.0433412
TRINITY_DN88914_c1_g1_i2	1	NF-kappa-B inhibitor cactus;,Ankyrin repeats (3 copies),NF-kappa-B inhibitor cactus isoform X2 [Cryptotermes secundus],	6.9	0.000124463	0.0112517	0.95	0.486277	0.869353	-5.94	0.000948483	0.0238829	-0.14	0.919576	1	0.14	0.919229	1	0.27	0.839602	1
TRINITY_DN89156_c0_g1_i1	1	uncharacterized protein LOC110830363 [Zootermopsis nevadensis],	0.6	0.41641	0.991125	0.85	0.239901	0.702385	0.25	0.734648	0.931412	2.35	0.000602257	0.0251076	1.71	0.0113408	1	-0.64	0.355149	0.85755
TRINITY_DN89185_c1_g1_i2	1	Probable cytochrome P450 304a1;,Cytochrome P450,probable cytochrome P450 304a1 [Cryptotermes secundus],	2.45	0.13418	0.816139	3.31	0.0431712	0.350662	0	1	1	6.01	2.45894e-05	0.00248834	0.89	0.282008	1	-5.11	0.000349002	0.0187181
TRINITY_DN89185_c1_g1_i3	1	Probable cytochrome P450 304a1;,Cytochrome P450,probable cytochrome P450 304a1 [Cryptotermes secundus],	0.76	0.430762	0.997729	0.84	0.372269	0.805244	0.08	0.931995	1	4.03	0.00047441	0.0211164	-1.87	0.0377416	1	-5.91	2.40038e-07	6.65521e-05
TRINITY_DN89248_c2_g1_i5	1	Inositol oxygenase;,Myo-inositol oxygenase,inositol oxygenase [Cryptotermes secundus],	1.28	0.00175265	0.0798128	0.68	0.0871581	0.481349	-0.59	0.14667	0.482376	1.87	2.45064e-06	0.00041096	0.47	0.23643	1	-1.41	0.000405702	0.0206808
TRINITY_DN89289_c4_g1_i1	1	Aldose 1-epimerase;,Aldose 1-epimerase,	1.28	0.0797943	0.689392	0.12	0.844093	0.986036	-1.15	0.103973	0.407152	3.68	6.1618e-05	0.00484579	-0.37	0.531134	1	-4.05	9.01234e-06	0.00122693
TRINITY_DN89413_c0_g1_i16	1	Coiled-coil domain-containing protein CG32809;,uncharacterized protein LOC111867726 isoform X4 [Cryptotermes secundus],	0	1	1	-6.33	0.0117265	0.178405	-6.36	0.0113882	0.11769	7.38	0.00330313	0.0775795	-1.19	0.590616	1	-8.57	0.000632886	0.0278627
TRINITY_DN89509_c0_g1_i4	1	Microtubule-associated protein futsch;,hypothetical protein C0J52_15920, partial [Blattella germanica],	0.22	0.720851	1	0.32	0.599357	0.914135	0.1	0.867438	0.981682	2.48	3.61611e-05	0.00330015	0.36	0.550867	1	-2.12	0.00040466	0.0206808
TRINITY_DN89537_c1_g2_i6	1	Transposable element P transposase;,Transposase protein,	-0.86	0.417187	0.991125	-1.97	0.0458199	0.36083	-1.11	0.217834	0.578561	2.21	0.0458875	0.379262	-1.48	0.0822266	1	-3.69	0.000595407	0.0267681
TRINITY_DN89574_c3_g1_i4	1	3-ketoacyl-CoA thiolase, mitochondrial;,Thiolase, N-terminal domain,3-ketoacyl-CoA thiolase, mitochondrial [Cryptotermes secundus],	13.82	2.59383e-06	0.000547135	14.66	6.10546e-07	0.00013904	0	1	1	10.32	0.000446253	0.0202572	4.27	0.11439	1	-6.06	0.0399337	0.356412
TRINITY_DN89638_c0_g2_i1	1	Bone morphogenetic protein 6;,TGF-beta propeptide,hypothetical protein C0J52_02733 [Blattella germanica],	-4.35	0.0126195		1.82	0.382348		6.17	0.000404601	0.0131506	2.63	0.112962		0.54	0.697198	1	-2.09	0.211796
TRINITY_DN89645_c1_g2_i4	1	RE1-silencing transcription factor;,	24.25	2.73365e-14	4.95588e-11	2.13	0.471524	0.861012	-22.12	3.93643e-12	2.74666e-09	1.39	0.638418	0.981901	-0.56	0.849372	1	-1.96	0.509399	0.932527
TRINITY_DN89665_c0_g1_i10	1	Monocarboxylate transporter 12;,Major Facilitator Superfamily,uncharacterized protein LOC110839016 [Zootermopsis nevadensis],	-0.58	0.50094	1	-0.75	0.374931	0.806908	-0.18	0.833051	0.968636	8.87	7.12676e-10	3.59435e-07	0.46	0.58195	1	-8.41	5.14692e-09	2.56332e-06
TRINITY_DN89694_c0_g2_i2	1	Elongation of very long chain fatty acids protein AAEL008004;,GNS1/SUR4 family,elongation of very long chain fatty acids protein AAEL008004-like [Zootermopsis nevadensis],	-0.48	0.177722	0.875946	-0.27	0.439673	0.844497	0.21	0.54774	0.84598	0.84	0.0146164	0.195736	-0.41	0.218526	1	-1.25	0.000245424	0.0146535
TRINITY_DN89707_c7_g2_i1	1	Cytochrome c oxidase subunit 1;,K02256,cytochrome c oxidase subunit 1 [EC:1931],	-0.06	0.933498	1	0.17	0.791259	0.971597	0.23	0.725156	0.92777	2.44	0.0010106	0.0361733	0.11	0.859216	1	-2.33	0.00168225	0.0536847
TRINITY_DN89957_c4_g1_i1	1	Apolipoprotein D;,apolipoprotein D [Cryptotermes secundus],	4.52	0.00331237	0.122755	1.16	0.286841	0.746771	-3.36	0.0303288	0.209228	5.6	5.13821e-05	0.00434081	1.03	0.273377	1	-4.58	0.000993372	0.0376378
TRINITY_DN89967_c3_g1_i25	1	Neurofibromin;,GTPase-activator protein for Ras-like GTPase,neurofibromin isoform X3 [Zootermopsis nevadensis],	0	1	1	-19.46	0.000153241	0.010586	-19.5	0.000148733	0.00635475	4.63	0.358415	0.885354	1.56	0.755791	1	-3.07	0.542403	0.943799
TRINITY_DN90018_c2_g1_i1	1	Cytochrome P450 6k1;,Cytochrome P450,	-2.92	0.0587561	0.612585	0.86	0.646977	0.932112	3.78	0.0144352	0.135676	6.81	3.80622e-06	0.000576329	-0.47	0.603575	1	-7.27	7.40076e-07	0.00016636
TRINITY_DN90129_c8_g1_i1	1	Mucin-like,	2.65	0.027512	0.433713	1.52	0.13999	0.581294	-1.13	0.355647	0.712454	6.03	5.93956e-05	0.00473543	-1.45	0.121607	1	-7.49	5.65113e-07	0.000135057
TRINITY_DN90352_c0_g1_i3	1	Anoctamin-1;,Dimerisation domain of Ca+-activated chloride-channel, anoctamin,anoctamin-4-like [Zootermopsis nevadensis],	-0.29	0.79977	1	6.33	9.77116e-05	0.0075908	6.63	4.3372e-05	0.00256968	2.22	0.0671518	0.466006	0.98	0.392577	1	-1.24	0.312153	0.830703
TRINITY_DN90362_c0_g1_i1	1	Craniofacial development protein 2;,PREDICTED: uncharacterized protein LOC109541399 [Dendroctonus ponderosae],	0.65	0.338743	0.974643	0.63	0.321689	0.773872	-0.02	0.974859	1	2.18	0.000152005	0.00932862	0.69	0.190042	1	-1.48	0.0106373	0.171755
TRINITY_DN90619_c0_g1_i2	1	Neurotrypsin;,Chitin binding Peritrophin-A domain,uncharacterized protein LOC110841538 isoform X1 [Zootermopsis nevadensis],CBM14,Modules of approx 70 residues The chitin-binding function has been demonstrated in several cases These modules are found attached to a number of chitinase catalytic domains, but also in non-catalytic proteins either in isolation or as multiple repeats; chitin binding (…	3.36	0.000178122	0.0147749	0.13	0.853349	0.988587	-3.23	0.000274474	0.0100493	3.37	2.61452e-06	0.000431963	-0.04	0.953445	1	-3.41	1.95875e-06	0.000367236
TRINITY_DN90658_c0_g1_i1	1	acetyl-CoA carboxylase [Zootermopsis nevadensis],	2.84	0.0322159	0.469675	5.56	0.000123355	0.00894995	2.73	0.114832	0.428836	3.22	0.000983848	0.0354899	0.59	0.468161	1	-2.63	0.0074164	0.137914
TRINITY_DN90710_c5_g2_i3	1	NudC domain-containing protein 1;,CS domain,NudC domain-containing protein 1 [Blattella germanica],	-5.87	4.23804e-05	0.00504936	-5.24	0.00024563	0.0147774	0.62	0.462638	0.792599	0.62	0.451437	0.931366	0.76	0.354158	1	0.14	0.86543	1
TRINITY_DN90804_c3_g1_i1	1	Probable RNA-directed DNA polymerase from transposon BS;,Endonuclease-reverse transcriptase,	5.59	5.56995e-05	0.00621666	-0.83	0.266251	0.728561	-6.42	2.62835e-06	0.000281575	2.67	0.000598821	0.0250123	0.88	0.21692	1	-1.79	0.0225913	0.263633
TRINITY_DN90936_c4_g1_i1	1	Histone-lysine N-methyltransferase SETMAR {ECO:0000305};,hypothetical protein B7P43_G06980, partial [Cryptotermes secundus],K11433,histone-lysine N-methyltransferase SETMAR [EC:21143],	0.72	0.551783	1	0.52	0.643683	0.930751	-0.2	0.865321	0.98106	4.56	1.88217e-05	0.00202652	1.7	0.0674674	1	-2.86	0.00797152	0.144532
TRINITY_DN90985_c0_g1_i1	1	Multidrug resistance-associated protein 4;,ABC transporter,	-0.84	0.252913	0.935838	2.7	0.00323204	0.0841566	3.54	7.26391e-05	0.00373746	4.12	0.00264278	0.0669321	-0.4	0.590931	1	-4.52	0.000871124	0.0345122
TRINITY_DN91017_c0_g1_i1	1	Discoidin domain-containing receptor 2;,Protein tyrosine kinase,discoidin domain-containing receptor tyrosine kinase B-like isoform X1 [Zootermopsis nevadensis],	-0.44	0.456384	1	0.67	0.256639	0.719815	1.11	0.0582589	0.300223	1.76	0.00192602	0.0545581	-0.44	0.435225	1	-2.2	0.000106158	0.00796121
TRINITY_DN91023_c1_g2_i4	1	LINE-1 retrotransposable element ORF2 protein;,Endonuclease-reverse transcriptase,	3.74	7.93859e-06	0.0013619	4.75	1.96701e-08	7.53814e-06	1	0.264374	0.630756	4.58	2.06938e-08	6.7058e-06	3.85	1.28156e-06	0.00372515	-0.73	0.383461	0.874241
TRINITY_DN91112_c2_g1_i3	1	Solute carrier family 23 member 2 {ECO:0000250|UniProtKB:Q9UGH3};,Permease family,uncharacterized protein LOC110839742 [Zootermopsis nevadensis],	7.19	7.60532e-06	0.00132366	7.91	7.69598e-07	0.000167794	0.72	0.670132	0.903333	8.51	2.33892e-08	7.36574e-06	2.61	0.0865915	1	-5.9	0.000106882	0.00799486
TRINITY_DN91112_c2_g1_i7	1	Solute carrier family 23 member 2 {ECO:0000250|UniProtKB:Q9UGH3};,Permease family,Solute carrier family 23 member 1 [Zootermopsis nevadensis],	5.18	0.03366	0.479334	7.02	0.00402674	0.09613	1.84	0.496737	0.816125	7.44	0.000910314	0.0334954	3.87	0.0699485	1	-3.57	0.112374	0.579097
TRINITY_DN91112_c2_g1_i9	1	hypothetical protein G5I_00939 [Acromyrmex echinatior],	4	0.121192	0.794328	4.88	0.0585623	0.402143	0	1	1	8.11	0.00139317	0.0444158	2.27	0.315953	1	-5.85	0.0217115	0.259016
TRINITY_DN91120_c0_g1_i1	1	Atrial natriuretic peptide-converting enzyme;,SEA domain,uncharacterized protein LOC110834838 isoform X1 [Zootermopsis nevadensis],	0.99	0.0846195	0.70446	0.28	0.617842	0.920972	-0.71	0.214645	0.574874	0.37	0.510343	0.954151	-1.56	0.00541185	1	-1.93	0.000597278	0.0268044
TRINITY_DN91189_c0_g1_i6	1	Solute carrier organic anion transporter family member 4C1;,Organic Anion Transporter Polypeptide (OATP) family,solute carrier organic anion transporter family member 3A1 [Cryptotermes secundus],	1.67	0.264725	0.944072	8.5	6.4972e-06	0.000945168	6.84	0.000312911	0.0110158	1.92	0.198233	0.736598	7.94	2.56487e-05	0.0368628	6.01	0.00155388	0.0509523
TRINITY_DN91227_c1_g5_i1	1	Protein sidekick-1 {ECO:0000303|PubMed:15213259};,Fibronectin type III domain,	-2.49	0.14374	0.832551	-0.99	0.581741	0.909014	1.49	0.350638	0.708447	7.14	1.85563e-06	0.000330164	2.58	0.00946332	1	-4.56	0.00293854	0.0767434
TRINITY_DN91234_c0_g2_i6	1	GATOR complex protein DEPDC5 {ECO:0000305};,Vacuolar membrane-associated protein Iml1,GATOR complex protein DEPDC5 [Cryptotermes secundus],	-0.91	0.506742	1	5.76	0.00127294	0.0464112	6.67	0.000165644	0.00692179	2.21	0.115113	0.598305	1.65	0.227681	1	-0.56	0.695684	0.990507
TRINITY_DN91236_c2_g1_i6	1	Myelin expression factor 2;,RNA recognition motif (aka RRM, RBD, or RNP domain),myelin expression factor 2 isoform X1 [Zootermopsis nevadensis],	1.98	0.0013869	0.0673644	-0.78	0.187346	0.647947	-2.76	6.97469e-06	0.000618903	1.52	0.0121269	0.174193	-0.26	0.655172	1	-1.78	0.00315252	0.0804244
TRINITY_DN91382_c0_g1_i3	1	hypothetical protein C0J52_05337 [Blattella germanica],	-1.44	0.0650248	0.636925	1	0.208623	0.672728	2.45	0.00183214	0.0375112	0	0.998994	1	-0.88	0.25922	1	-0.88	0.260051	0.785752
TRINITY_DN91397_c3_g2_i2	1	Citrate lyase subunit beta-like protein [Blattella germanica],	0.88	0.489005		5.86	0.000457464	0.0234371	4.98	0.00346824	0.0561751	2.47	0.0666529		1.71	0.174769	1	-0.76	0.587697	0.961527
TRINITY_DN91406_c1_g1_i4	1	E3 UFM1-protein ligase 1 homolog;,E3 UFM1-protein ligase 1,E3 UFM1-protein ligase 1 homolog [Cryptotermes secundus],	0.2	0.791077	1	-0.28	0.707993	0.950854	-0.47	0.520312	0.830044	1.89	0.0198724	0.237274	-0.85	0.246293	1	-2.75	0.000622584	0.0275554
TRINITY_DN91455_c2_g1_i1	1	Bromodomain-containing protein 8;,bromodomain-containing protein 8 [Zootermopsis nevadensis],	1.28	0.00345481	0.126566	-0.08	0.84493	0.986269	-1.36	0.00170047	0.03562	0.64	0.132405	0.632723	0.49	0.245064	1	-0.15	0.729469	0.991877
TRINITY_DN91471_c0_g1_i6	1	hypothetical protein B7P43_G11745, partial [Cryptotermes secundus],	-3.71	0.000721796	0.0422852	-2.13	0.0556118	0.393698	1.58	0.0407841	0.24649	3.02	7.35561e-05	0.00547618	1.5	0.0340501	1	-1.52	0.0494251	0.398031
TRINITY_DN91514_c3_g1_i3	1	Ubiquitin-conjugating enzyme E2 4;,F-box-like,uncharacterized protein LOC110838910 isoform X1 [Zootermopsis nevadensis],	0.31	0.84497	1	6.15	0.00140515	0.0494293	5.85	0.00247642	0.045723	1.29	0.438048	0.925438	-0.7	0.654746	1	-1.99	0.225513	0.752666
TRINITY_DN91578_c4_g1_i4	1	conserved hypothetical protein, partial [Trichinella spiralis],	0.93	0.420574	0.993083	0.84	0.461012	0.855986	-0.09	0.937852	1	-1.5	0.1789	0.708119	-4.95	8.53875e-06	0.0157222	-3.45	0.00182728	0.0568255
TRINITY_DN91743_c4_g1_i4	1	von Willebrand factor A domain-containing protein 8;,hypothetical protein B7P43_G04705, partial [Cryptotermes secundus],	-2.63	0.117782		3.21	0.112388	0.533802	5.84	0.00172366	0.0360057	3.03	0.0697634		-0.2	0.888075	1	-3.24	0.0520429	0.408265
TRINITY_DN91826_c2_g3_i3	1	zinc finger MYM-type protein 1-like [Zootermopsis nevadensis],	-0.28	0.58084	1	0.98	0.0578193	0.399883	1.26	0.0135146	0.130384	1.3	0.0101403	0.157235	-0.38	0.422178	1	-1.68	0.000795565	0.0325075
TRINITY_DN91833_c7_g2_i6	1	Cyclin G {ECO:0000303|PubMed:18667003};,Cyclin, N-terminal domain,Cyclin G [Blattella germanica],	0	1		-4.8	0.00454349	0.103632	-4.81	0.00442371	0.0653736	4.65	0.00660132		-1.57	0.212599	1	-6.22	0.000219199	0.0135522
TRINITY_DN91837_c0_g1_i1	1	Transcriptional regulator ATRX;,	0.36	0.15883	0.852522	-0.31	0.224662	0.688618	-0.67	0.00847313	0.0983189	0.77	0.00277313	0.0690354	-0.12	0.635182	1	-0.89	0.000523041	0.0245553
TRINITY_DN91939_c3_g1_i2	1	Cytochrome P450 4C1;,hypothetical protein B7P43_G10180 [Cryptotermes secundus],	3.74	0.0147253	0.309346	0.72	0.491528	0.871575	-3.02	0.0482369	0.271294	5.24	0.000488114	0.0215264	0.52	0.587095	1	-4.72	0.00175446	0.0554563
TRINITY_DN92026_c11_g2_i1	1	Aquaporin AQPcic;,Major intrinsic protein,aquaporin AQPAnG [Cryptotermes secundus],	-0.01	0.991956	1	0.95	0.189817	0.651289	0.95	0.186455	0.539591	2.8	9.37474e-05	0.0065504	-0.21	0.770908	1	-3	2.7153e-05	0.00286444
TRINITY_DN92074_c1_g2_i1	1	Mitochondrial import receptor subunit TOM70;,hypothetical protein B7P43_G00871 [Cryptotermes secundus],K17768,mitochondrial import receptor subunit TOM70,	-0.12	0.72094	1	-0.43	0.187475	0.64803	-0.31	0.33855	0.69794	1.29	6.47286e-05	0.00499513	0.25	0.435865	1	-1.05	0.00124483	0.043776
TRINITY_DN92074_c1_g3_i1	1	mitochondrial import receptor subunit TOM70 [Zootermopsis nevadensis],	-0.62	0.392593	0.986763	-0.6	0.38841	0.813997	0.02	0.974427	1	2.39	0.00121681	0.0407292	0.61	0.321439	1	-1.77	0.0175206	0.229575
TRINITY_DN92171_c3_g1_i9	1	Dynactin subunit 1;,CAP-Gly domain,LOW QUALITY PROTEIN: dynactin subunit 1-like [Zootermopsis nevadensis],	6.07	0.0197405	0.365074	-2.37	0.307527	0.764974	-8.44	0.00113782	0.0271695	7.96	0.00213931	0.0585716	-0.75	0.745576	1	-8.71	0.000776184	0.0319778
TRINITY_DN92214_c3_g1_i9	1	Vacuolar protein sorting-associated protein 52 homolog;,Vps52 / Sac2 family,Vacuolar protein sorting-associated protein 52 [Blattella germanica],	1.1	0.158648	0.852194	0.8	0.25835	0.721622	-0.3	0.699003	0.916098	2.77	0.000634795	0.0259861	0.52	0.42254	1	-2.26	0.0058521	0.119702
TRINITY_DN92226_c0_g1_i2	1	Apolipophorins;,von Willebrand factor type D domain,	2.55	7.22861e-06	0.001276	1.93	0.000526864	0.0258072	-0.62	0.280184	0.646264	4.25	4.86384e-14	5.43761e-11	0.84	0.12739	1	-3.41	1.51356e-09	9.1437e-07
TRINITY_DN92261_c5_g1_i2	1	Domain of unknown function (DUF4816),uncharacterized protein LOC110827695 [Zootermopsis nevadensis],	-1.88	0.328837	0.973057	-4.24	0.0109307	0.171899	-2.36	0.129694	0.455184	4.14	0.012761	0.179729	-2.22	0.0600587	1	-6.36	0.000102074	0.00772957
TRINITY_DN92397_c1_g1_i1	1	Adipocyte plasma membrane-associated protein;,LOW QUALITY PROTEIN: adipocyte plasma membrane-associated protein-like [Zootermopsis nevadensis],K21407,adipocyte plasma membrane-associated protein,	1.64	0.00242976	0.0987777	1.63	0.000967475	0.0388567	0	0.996637	1	1.66	0.00142866	0.0450971	2.4	1.25773e-05	0.0212662	0.75	0.215366	0.743496
TRINITY_DN92411_c7_g3_i3	1	hypothetical protein C0J52_27702 [Blattella germanica],	2.02	0.0198935	0.366474	-1.05	0.179387	0.638069	-3.07	0.00031362	0.0110328	2.36	0.00342135	0.0793834	-0.01	0.991	1	-2.37	0.00327032	0.0822954
TRINITY_DN92444_c1_g1_i2	1	PREDICTED: protein PRRC2C isoform X7 [Polistes canadensis],	3.51	0.000176654	0.0147383	0.62	0.426747	0.837387	-2.89	0.00195848	0.0391824	1.32	0.0888371	0.532822	0.71	0.35106	1	-0.61	0.436826	0.902761
TRINITY_DN92467_c3_g1_i10	1	Domain of unknown function (DUF4817),hypothetical protein C0J52_00776 [Blattella germanica],	0.75	0.283352	0.954281	0.81	0.213868	0.677609	0.06	0.935859	1	1.94	0.00101864	0.0363061	-0.53	0.314436	1	-2.47	2.31625e-05	0.00254683
TRINITY_DN92661_c3_g1_i1	1	Protein lethal(2)essential for life;,Hsp20/alpha crystallin family,protein lethal(2)essential for life-like [Cryptotermes secundus],	5.94	0.00042204	0.0283663	1.38	0.264456	0.727249	-4.55	0.00711582	0.088198	6.49	0.000107649	0.00733826	-0.42	0.728115	1	-6.91	3.59591e-05	0.00353867
TRINITY_DN92874_c7_g3_i9	1	Probable RNA-directed DNA polymerase from transposon BS;,Reverse transcriptase (RNA-dependent DNA polymerase),	-2.04	0.078776	0.685229	2.22	0.0862288	0.479351	4.26	0.000667657	0.0187629	1.48	0.205582	0.747233	-0.17	0.883185	1	-1.65	0.157943	0.668246
TRINITY_DN92875_c10_g1_i1	1	Retrovirus-related Pol polyprotein from type-2 retrotransposable element R2DM;,Reverse transcriptase (RNA-dependent DNA polymerase),	0.7	0.728202	1	7.42	0.0013903	0.0492054	6.72	0.00387198	0.0600995	2.05	0.313526	0.858221	0.91	0.650438	1	-1.14	0.576638	0.957012
TRINITY_DN92976_c2_g2_i1	1	hypothetical protein C0J52_08782 [Blattella germanica],	4.95	9.81851e-05	0.00941232	1.68	0.0361207	0.32303	-3.27	0.0106325	0.112715	4.07	2.62733e-06	0.000433012	1.22	0.111237	1	-2.86	0.00107036	0.0397075
TRINITY_DN93086_c1_g1_i1	1	Titin;,hypothetical protein B7P43_G03475, partial [Cryptotermes secundus],	4.12	2.83006e-12	3.3899e-09	1.19	0.0291443	0.290418	-2.93	7.04374e-07	9.51473e-05	2.78	3.98022e-07	8.98941e-05	1.47	0.00674255	1	-1.31	0.0173329	0.228046
TRINITY_DN93086_c2_g1_i1	1	hypothetical protein B7P43_G03475, partial [Cryptotermes secundus],	2.49	0.000214193	0.016943	1.12	0.0897791	0.488168	-1.37	0.0416673	0.24949	1.18	0.0747941	0.490137	1.14	0.0832772	1	-0.04	0.957954	1
TRINITY_DN93086_c2_g1_i2	1	hypothetical protein B7P43_G03475, partial [Cryptotermes secundus],	3.63	3.3127e-06	0.000665297	1.46	0.0500287	0.375751	-2.17	0.00560262	0.0759238	1.1	0.138792	0.645939	0.78	0.291752	1	-0.32	0.668922	0.98664
TRINITY_DN93216_c7_g1_i6	1	hypothetical protein L798_12405, partial [Zootermopsis nevadensis],	0.91	0.654928	1	0.74	0.708349	0.95087	-0.17	0.932024	1	6.69	0.00221326	0.0599054	-0.8	0.66661	1	-7.48	0.000604014	0.0270154
TRINITY_DN93252_c8_g1_i3	1	Sialin;,Major Facilitator Superfamily,sialin isoform X2 [Cryptotermes secundus],	-5.35	0.00119788	0.0608263	-4.72	0.00418091	0.0985663	0.63	0.596766	0.869293	6.24	0.000138488	0.00876252	-0.37	0.75135	1	-6.61	5.23634e-05	0.00478198
TRINITY_DN93256_c15_g2_i1	1	Hemolymph lipopolysaccharide-binding protein;,Lectin C-type domain,hemolymph lipopolysaccharide-binding protein-like [Zootermopsis nevadensis],	2.67	0.00172541	0.0789473	0.54	0.455831	0.853093	-2.13	0.0119867	0.12134	4.18	2.48039e-08	7.73859e-06	1.05	0.125402	1	-3.13	3.27919e-05	0.00327141
TRINITY_DN93275_c17_g1_i6	1	Transposable element Tc1 transposase;,	3.99	0.00797029	0.217814	-1.01	0.296634	0.75605	-5	0.000551671	0.0164655	1.93	0.033235	0.319852	-0.69	0.40659	1	-2.63	0.00345509	0.0854374

## Sheet: 1.Cluster.Revigo
transcript_id	Annotation	term_ID	value=-log10(GO.pvalue)	description	REVIGORepresentative	log2FoldChange.FNM	pvalue.FNM	padj.FNM	log2FoldChange.FWM	pvalue.FWM	padj.FWM	log2FoldChange.NWM	pvalue.NWM	padj.NWM	log2FoldChange.FNH	pvalue.FNH	padj.FNH	log2FoldChange.FWH	pvalue.FWH	padj.FWH	log2FoldChange.NWH	pvalue.NWH	padj.NWH
TRINITY_DN52494_c0_g1_i1	Stearoyl-CoA desaturase 5	GO:0006629	7.401	lipid metabolic process	lipid metabolic process	0	1	1	0	1	1	0	1	1	4.56	0.00045636	0.0205521	0.39	0.642674	1	-4.16	0.00138563	0.0470307
TRINITY_DN66478_c0_g1_i2	Acyl-CoA Delta(11) desaturase	GO:0006629	7.401	lipid metabolic process	lipid metabolic process	4.02	1.54162e-07	4.97791e-05	1.72	0.0179451	0.227101	-2.3	0.00276278	0.048746	3.22	8.72519e-06	0.00110428	1.05	0.146215	1	-2.17	0.00269795	0.0729557
TRINITY_DN66478_c0_g1_i3	Acyl-CoA Delta(11) desaturase	GO:0006629	7.401	lipid metabolic process	lipid metabolic process	3.84	0.000176311	0.014728	2.77	0.00549266	0.115516	-1.07	0.299629	0.666019	3.88	9.264e-05	0.00649332	1.64	0.0971225	1	-2.24	0.0240131	0.273283
TRINITY_DN66478_c0_g1_i5	Acyl-CoA Delta(11) desaturase	GO:0006629	7.401	lipid metabolic process	lipid metabolic process	4.59	8.32737e-06	0.00139996	2.91	0.00378528	0.0923424	-1.68	0.104046	0.40732	4	6.55747e-05	0.00503274	1.34	0.179711	1	-2.66	0.00795196	0.144298
TRINITY_DN66478_c0_g1_i6	Acyl-CoA Delta(11) desaturase	GO:0006629	7.401	lipid metabolic process	lipid metabolic process	3.85	9.45702e-05	0.0091538	3.76	0.00011299	0.00839395	-0.09	0.927388	1	4.71	1.06489e-06	0.000209475	2.06	0.0317937	1	-2.65	0.00607895	0.122546
TRINITY_DN67183_c0_g1_i2	Cytochrome b5-related protein	GO:0006629	7.401	lipid metabolic process	lipid metabolic process	4.06	0.0083928	0.22456	2.1	0.0884667	0.48462	-1.95	0.232855	0.595842	3.37	0.00155536	0.0477267	1.01	0.271318	1	-2.36	0.0284878	0.299485
TRINITY_DN69366_c1_g1_i1	Acyl-CoA Delta(11) desaturase	GO:0006629	7.401	lipid metabolic process	lipid metabolic process	2.87	0.0628777	0.628571	2.77	0.072888	0.445329	-0.1	0.954641	1	4.82	1.9065e-06	0.000337426	0.23	0.749706	1	-4.59	5.79559e-06	0.000863315
TRINITY_DN79921_c4_g2_i2	Cytochrome b5-related protein	GO:0006629	7.401	lipid metabolic process	lipid metabolic process	1.69	0.000935061	0.051035	0.59	0.200974	0.664553	-1.1	0.0300774	0.208458	2.69	8.93546e-09	3.18815e-06	0.81	0.0630296	1	-1.88	6.54294e-05	0.00564672
TRINITY_DN79921_c4_g2_i5	Cytochrome b5-related protein	GO:0006629	7.401	lipid metabolic process	lipid metabolic process	3.92	8.70409e-06	0.00144914	1.07	0.0478801	0.367791	-2.85	0.00128256	0.0294211	3.8	2.04325e-11	1.37057e-08	0.95	0.0516475	1	-2.85	5.785e-07	0.000137311
TRINITY_DN82142_c2_g1_i10	15-hydroxyprostaglandin dehydrogenase [NAD(+)]	GO:0006629	7.401	lipid metabolic process	lipid metabolic process	1.63	0.000234639	0.0181535	0.64	0.144457	0.588194	-0.98	0.0262322	0.192321	2.91	4.2691e-11	2.67629e-08	0.85	0.0550278	1	-2.07	2.89965e-06	0.000503491
TRINITY_DN82142_c2_g1_i2	15-hydroxyprostaglandin dehydrogenase [NAD(+)]	GO:0006629	7.401	lipid metabolic process	lipid metabolic process	0.76	0.0534983	0.589545	0.36	0.358172	0.795102	-0.4	0.311293	0.675884	2.2	2.33054e-08	7.36574e-06	0.18	0.653357	1	-2.02	2.79758e-07	7.51142e-05
TRINITY_DN85216_c0_g1_i1	Putative fatty acyl-CoA reductase CG8306 {ECO:0000250|UniProtKB:Q8WVX9, ECO:0000312|EMBL:AAF579772}	GO:0006629	7.401	lipid metabolic process	lipid metabolic process	1.31	1.0919e-05	0.00173561	0.79	0.00757561	0.139447	-0.52	0.0790482	0.353094	1.82	2.89726e-09	1.2071e-06	-0.51	0.0839145	1	-2.33	2.16821e-14	4.71548e-11
TRINITY_DN85491_c0_g1_i1	Acyl-CoA Delta(11) desaturase	GO:0006629	7.401	lipid metabolic process	lipid metabolic process	0.45	0.432417	0.998703	0.71	0.211741	0.675675	0.26	0.645149	0.892063	4.49	1.22728e-13	1.2863e-10	0.19	0.732196	1	-4.29	1.30324e-12	1.92157e-09
TRINITY_DN87593_c7_g2_i1	Lipase 3	GO:0006629	7.401	lipid metabolic process	lipid metabolic process	0.79	0.220607	0.913	0.91	0.153745	0.60241	0.11	0.861924	0.97995	2.55	0.000193101	0.0111855	-0.53	0.393071	1	-3.08	5.9645e-06	0.000880934
TRINITY_DN88821_c0_g1_i2	1-phosphatidylinositol 4,5-bisphosphate phosphodiesterase {ECO:0000305}	GO:0006629	7.401	lipid metabolic process	lipid metabolic process	2.68	0.189205	0.887505	-0.43	0.827841	0.982205	-3.12	0.126303	0.448978	9.33	5.26887e-05	0.00441781	1.11	0.575256	1	-8.21	0.000372004	0.0195804
TRINITY_DN63691_c0_g1_i1	Phosphoglucomutase/phosphomannomutase {ECO:0000303|PubMed:15342576}	GO:0005975	10.388	carbohydrate metabolic process	lipid metabolic process	5.59	3.44505e-05	0.00430329	9.12	8.92238e-08	2.89621e-05	3.53	0.0485542	0.272236	5.08	4.99458e-05	0.00424622	4.59	0.000222947	0.165283	-0.49	0.698712	0.990507
TRINITY_DN65237_c0_g1_i1	Probable chitinase 10 {ECO:0000312|FlyBase:FBgn0250907}	GO:0005975	10.388	carbohydrate metabolic process	lipid metabolic process	0.62	0.469895	1	-0.46	0.562252	0.903132	-1.08	0.190517	0.545099	1.48	0.0591278	0.435508	-1.13	0.129473	1	-2.61	0.000761173	0.031644
TRINITY_DN65624_c0_g1_i3	Probable chitinase 2	GO:0005975	10.388	carbohydrate metabolic process	lipid metabolic process	0.95	0.359565	0.97875	-0.6	0.481691	0.867286	-1.55	0.108312	0.415936	2.11	0.00709588	0.125801	-0.41	0.560984	1	-2.53	0.00119309	0.0427201
TRINITY_DN65918_c0_g1_i1	Myrosinase 1 {ECO:0000303|PubMed:11804799}	GO:0005975	10.388	carbohydrate metabolic process	lipid metabolic process	0.36	0.489657	1	-0.35	0.496791	0.874067	-0.71	0.169287	0.516443	3.49	7.11994e-10	3.59435e-07	0.46	0.36615	1	-3.03	9.36953e-08	3.04136e-05
TRINITY_DN66675_c0_g1_i2	Beta-1,3-glucan-binding protein {ECO:0000312|EMBL:AAM212131}	GO:0005975	10.388	carbohydrate metabolic process	lipid metabolic process	-0.35	0.652882	1	1.21	0.145146	0.589151	1.57	0.0539612	0.2884	4.78	1.04055e-07	2.79192e-05	-0.78	0.218188	1	-5.56	5.33432e-10	3.71239e-07
TRINITY_DN71531_c3_g1_i4	Phosphoglycerate kinase	GO:0005975	10.388	carbohydrate metabolic process	lipid metabolic process	0.8	0.251777	0.934879	0.52	0.450016	0.850286	-0.28	0.687783	0.911221	3.44	9.09354e-07	0.000183728	1.06	0.117012	1	-2.37	0.000719512	0.0303847
TRINITY_DN71531_c3_g1_i7	Phosphoglycerate kinase	GO:0005975	10.388	carbohydrate metabolic process	lipid metabolic process	1.8	0.00240327	0.0979383	1.11	0.0531273	0.385808	-0.7	0.242838	0.607365	1.89	0.000990836	0.0355799	1.66	0.00340478	0.894681	-0.22	0.700944	0.990507
TRINITY_DN71715_c0_g1_i1	Glycerol kinase 3 {ECO:0000305}	GO:0005975	10.388	carbohydrate metabolic process	lipid metabolic process	4.27	0.000611019	0.0376709	1.14	0.231738	0.695085	-3.14	0.0121399	0.12229	2.34	0.0217164	0.251544	0.61	0.524299	1	-1.74	0.0906705	0.529803
TRINITY_DN73854_c4_g1_i1	Acidic mammalian chitinase	GO:0005975	10.388	carbohydrate metabolic process	lipid metabolic process	3.49	0.0355565		0.52	0.687048	0.94476	-2.97	0.0694885	0.329498	4.27	0.00706751		-0.76	0.483084	1	-5.03	0.00136669	0.0465513
TRINITY_DN75978_c0_g1_i1	Maltase 2	GO:0005975	10.388	carbohydrate metabolic process	lipid metabolic process	1.24	0.0814824	0.694753	0.08	0.901579	0.997691	-1.16	0.0952429	0.388813	3.97	6.57138e-09	2.50452e-06	0.97	0.100435	1	-3	1.30591e-05	0.00165123
TRINITY_DN79409_c6_g1_i1	Alpha,alpha-trehalose-phosphate synthase [UDP-forming] A	GO:0005975	10.388	carbohydrate metabolic process	lipid metabolic process	-0.37	0.529973	1	-0.14	0.812332	0.978081	0.23	0.694901	0.914731	1.63	0.00535151	0.105486	-0.38	0.513829	1	-2.01	0.000591407	0.0266295
TRINITY_DN80647_c0_g2_i1	Alpha-amylase A	GO:0005975	10.388	carbohydrate metabolic process	lipid metabolic process	1.39	0.0514935	0.579619	1.03	0.103999	0.518286	-0.36	0.615955	0.879076	3.27	4.24911e-08	1.26676e-05	1.34	0.0106193	1	-1.93	0.00150406	0.0498257
TRINITY_DN80892_c1_g1_i3	Myrosinase 1 {ECO:0000303|PubMed:11804799}	GO:0005975	10.388	carbohydrate metabolic process	lipid metabolic process	0.74	0.364722	0.979454	0.38	0.624676	0.923776	-0.37	0.649825	0.894127	1.94	0.0280729	0.29121	-1.25	0.0892364	1	-3.19	0.000208847	0.0130822
TRINITY_DN82988_c0_g2_i1	Myrosinase 1 {ECO:0000303|PubMed:11804799}	GO:0005975	10.388	carbohydrate metabolic process	lipid metabolic process	-0.17	0.725599	1	0.05	0.922173	1	0.22	0.64994	0.894222	1.8	0.000419156	0.0193238	0.11	0.81481	1	-1.69	0.000941328	0.0363298
TRINITY_DN82988_c0_g4_i1	Lactase-phlorizin hydrolase	GO:0005975	10.388	carbohydrate metabolic process	lipid metabolic process	0.26	0.640973	1	0.22	0.667386	0.93894	-0.03	0.952975	1	2.39	0.0004436	0.0201734	0.08	0.875394	1	-2.31	0.000674246	0.0290801
TRINITY_DN88548_c1_g1_i4	Probable chitinase 2	GO:0005975	10.388	carbohydrate metabolic process	lipid metabolic process	2.99	2.12144e-07	6.58806e-05	0.01	0.979909	1	-2.98	1.97512e-07	3.25787e-05	1.97	7.90752e-05	0.00575918	-0.9	0.0687932	1	-2.87	8.54753e-09	3.85272e-06
TRINITY_DN89248_c2_g1_i5	Inositol oxygenase	GO:0005975	10.388	carbohydrate metabolic process	lipid metabolic process	1.28	0.00175265	0.0798128	0.68	0.0871581	0.481349	-0.59	0.14667	0.482376	1.87	2.45064e-06	0.00041096	0.47	0.23643	1	-1.41	0.000405702	0.0206808
TRINITY_DN89289_c4_g1_i1	Aldose 1-epimerase	GO:0005975	10.388	carbohydrate metabolic process	lipid metabolic process	1.28	0.0797943	0.689392	0.12	0.844093	0.986036	-1.15	0.103973	0.407152	3.68	6.1618e-05	0.00484579	-0.37	0.531134	1	-4.05	9.01234e-06	0.00122693
TRINITY_DN71531_c3_g1_i4	Phosphoglycerate kinase	GO:0006733	1.523	(obsolete) oxidoreduction coenzyme metabolic process	(obsolete) oxidoreduction coenzyme metabolic process	0.8	0.251777	0.934879	0.52	0.450016	0.850286	-0.28	0.687783	0.911221	3.44	9.09354e-07	0.000183728	1.06	0.117012	1	-2.37	0.000719512	0.0303847
TRINITY_DN71531_c3_g1_i7	Phosphoglycerate kinase	GO:0006733	1.523	(obsolete) oxidoreduction coenzyme metabolic process	(obsolete) oxidoreduction coenzyme metabolic process	1.8	0.00240327	0.0979383	1.11	0.0531273	0.385808	-0.7	0.242838	0.607365	1.89	0.000990836	0.0355799	1.66	0.00340478	0.894681	-0.22	0.700944	0.990507
TRINITY_DN70515_c0_g1_i1	Vitellogenin-6	GO:0006869	3.514	lipid transport	lipid transport	-0.51	0.751075	1	-1.61	0.267748	0.729357	-1.09	0.414382	0.757571	4.08	0.00131123	0.0425932	-0.11	0.909139	1	-4.19	0.000937634	0.0362723
TRINITY_DN75522_c0_g1_i1	Apolipophorins	GO:0006869	3.514	lipid transport	lipid transport	3.56	0.000298924	0.02189	0.85	0.387187	0.813258	-2.72	0.00581884	0.0777352	4.56	3.25751e-06	0.000509341	0.18	0.853574	1	-4.38	7.83268e-06	0.00109724
TRINITY_DN77616_c1_g2_i1	Apolipophorins	GO:0006869	3.514	lipid transport	lipid transport	6.25	2.02104e-05	0.00280098	1.81	0.0504277	0.376631	-4.43	0.00276218	0.048746	4.67	2.13099e-06	0.000370661	0.33	0.702339	1	-4.34	1.04892e-05	0.00139098
TRINITY_DN77616_c1_g2_i4	Apolipophorins	GO:0006869	3.514	lipid transport	lipid transport	3.05	2.28521e-05	0.00307806	0.77	0.28274	0.743475	-2.28	0.00153497	0.0333424	4.46	4.81086e-10	2.48233e-07	0.19	0.795615	1	-4.28	2.41996e-09	1.36798e-06
TRINITY_DN80895_c4_g2_i2	Apolipoprotein A1/A4/E domain,	GO:0006869	3.514	lipid transport	lipid transport	2.84	6.50259e-05	0.00689069	0.52	0.457321	0.853861	-2.32	0.00111146	0.0267823	2.8	6.505e-05	0.00499819	0.38	0.587292	1	-2.42	0.000556832	0.025595
TRINITY_DN71510_c0_g1_i1	Vacuolar protein sorting-associated protein 28 homolog	GO:0032511	2.109	late endosome to vacuole transport via multivesicular body sorting pathway	lipid transport	0.23	0.778995	1	-0.91	0.263012	0.725877	-1.14	0.161899	0.504926	4.56	7.34928e-05	0.00547618	0.57	0.483825	1	-3.99	0.000538923	0.0250575
TRINITY_DN81747_c2_g1_i1	Sodium/potassium-transporting ATPase subunit beta-2	GO:0010248	2.097	establishment or maintenance of transmembrane electrochemical gradient	lipid transport	1.07	0.0350716	0.487067	0.69	0.174247	0.630805	-0.38	0.449556	0.783886	5.93	7.24617e-32	1.21515e-27	0.6	0.23415	1	-5.34	4.33719e-26	4.71632e-22
TRINITY_DN81747_c2_g1_i1	Sodium/potassium-transporting ATPase subunit beta-2	GO:0006813	3.207	potassium ion transport	lipid transport	1.07	0.0350716	0.487067	0.69	0.174247	0.630805	-0.38	0.449556	0.783886	5.93	7.24617e-32	1.21515e-27	0.6	0.23415	1	-5.34	4.33719e-26	4.71632e-22
TRINITY_DN87540_c4_g2_i2	Sodium/potassium-transporting ATPase subunit beta-2	GO:0006813	3.207	potassium ion transport	lipid transport	3.46	0.0227648	0.390641	4.3	0.00456632	0.103751	0	1	1	6.48	4.59016e-06	0.000666447	-0.19	0.815916	1	-6.66	2.30576e-06	0.000418757
TRINITY_DN87540_c4_g2_i3	Sodium/potassium-transporting ATPase subunit beta-2	GO:0006813	3.207	potassium ion transport	lipid transport	1.35	0.00655098	0.190911	1.04	0.0351718	0.319318	-0.31	0.530298	0.835894	6.29	2.20903e-37	1.48177e-32	0.74	0.131504	1	-5.55	1.60155e-29	3.48309e-25
TRINITY_DN87554_c0_g2_i2	ATP synthase subunit a	GO:0006813	3.207	potassium ion transport	lipid transport	1.36	0.00407444	0.140879	0.52	0.260125	0.723159	-0.84	0.0765999	0.347133	1.48	0.00127938	0.0420471	1.55	0.000743132	0.365884	0.07	0.883217	1
TRINITY_DN89707_c7_g2_i1	Cytochrome c oxidase subunit 1	GO:0006813	3.207	potassium ion transport	lipid transport	-0.06	0.933498	1	0.17	0.791259	0.971597	0.23	0.725156	0.92777	2.44	0.0010106	0.0361733	0.11	0.859216	1	-2.33	0.00168225	0.0536847
TRINITY_DN81747_c2_g1_i1	Sodium/potassium-transporting ATPase subunit beta-2	GO:0006812	1.455	cation transport	lipid transport	1.07	0.0350716	0.487067	0.69	0.174247	0.630805	-0.38	0.449556	0.783886	5.93	7.24617e-32	1.21515e-27	0.6	0.23415	1	-5.34	4.33719e-26	4.71632e-22
TRINITY_DN87540_c4_g2_i2	Sodium/potassium-transporting ATPase subunit beta-2	GO:0006812	1.455	cation transport	lipid transport	3.46	0.0227648	0.390641	4.3	0.00456632	0.103751	0	1	1	6.48	4.59016e-06	0.000666447	-0.19	0.815916	1	-6.66	2.30576e-06	0.000418757
TRINITY_DN87540_c4_g2_i3	Sodium/potassium-transporting ATPase subunit beta-2	GO:0006812	1.455	cation transport	lipid transport	1.35	0.00655098	0.190911	1.04	0.0351718	0.319318	-0.31	0.530298	0.835894	6.29	2.20903e-37	1.48177e-32	0.74	0.131504	1	-5.55	1.60155e-29	3.48309e-25
TRINITY_DN87554_c0_g2_i2	ATP synthase subunit a	GO:0006812	1.455	cation transport	lipid transport	1.36	0.00407444	0.140879	0.52	0.260125	0.723159	-0.84	0.0765999	0.347133	1.48	0.00127938	0.0420471	1.55	0.000743132	0.365884	0.07	0.883217	1
TRINITY_DN89707_c7_g2_i1	Cytochrome c oxidase subunit 1	GO:0006812	1.455	cation transport	lipid transport	-0.06	0.933498	1	0.17	0.791259	0.971597	0.23	0.725156	0.92777	2.44	0.0010106	0.0361733	0.11	0.859216	1	-2.33	0.00168225	0.0536847
TRINITY_DN56992_c0_g1_i1	Facilitated trehalose transporter Tret1 {ECO:0000250|UniProtKB:Q7PIR5}	GO:0006812	1.455	cation transport	lipid transport	1.27	0.315687		3.61	0.0172474	0.222381	2.34	0.153775	0.493688	5.08	0.000401225		0.33	0.696045	1	-4.75	0.00096548	0.0370392
TRINITY_DN64185_c0_g1_i1	Facilitated trehalose transporter Tret1 {ECO:0000250|UniProtKB:Q7PIR5}	GO:0006812	1.455	cation transport	lipid transport	3.05	0.0195381	0.362952	1.93	0.0791234	0.461516	-1.12	0.404246	0.7502	3.99	0.000268488	0.0141359	0.77	0.438224	1	-3.22	0.00340101	0.0847262
TRINITY_DN67686_c0_g1_i4	Solute carrier family 23 member 1	GO:0006812	1.455	cation transport	lipid transport	-0.18	0.763505	1	1.97	0.00237099	0.0694009	2.15	0.000832958	0.0218416	5.62	1.39227e-06	0.000263073	0.89	0.132101	1	-4.72	5.32594e-05	0.00484644
TRINITY_DN69404_c0_g1_i22	Syntaxin-binding protein 5	GO:0006812	1.455	cation transport	lipid transport	-1.28	0.396925	0.988271	3.52	0.0242778	0.265193	4.8	0.00204473	0.0403575	0.65	0.664641	0.983322	1.04	0.492151	1	0.38	0.800064	1
TRINITY_DN69822_c6_g1_i16	Serine/arginine repetitive matrix protein 1	GO:0006812	1.455	cation transport	lipid transport	0.87	0.52143	1	2.37	0.0852718	0.476586	1.51	0.282182	0.648306	6.51	0.000191561	0.0111348	0.96	0.464074	1	-5.54	0.00155724	0.0510009
TRINITY_DN70515_c0_g1_i1	Vitellogenin-6	GO:0006812	1.455	cation transport	lipid transport	-0.51	0.751075	1	-1.61	0.267748	0.729357	-1.09	0.414382	0.757571	4.08	0.00131123	0.0425932	-0.11	0.909139	1	-4.19	0.000937634	0.0362723
TRINITY_DN71029_c5_g2_i1	Synaptic vesicle glycoprotein 2B	GO:0006812	1.455	cation transport	lipid transport	0.61	0.392367	0.986763	-0.76	0.28319	0.743719	-1.37	0.0537793	0.287904	2.63	0.000209448	0.0118161	-0.07	0.917118	1	-2.71	0.00013818	0.00963969
TRINITY_DN71510_c0_g1_i1	Vacuolar protein sorting-associated protein 28 homolog	GO:0006812	1.455	cation transport	lipid transport	0.23	0.778995	1	-0.91	0.263012	0.725877	-1.14	0.161899	0.504926	4.56	7.34928e-05	0.00547618	0.57	0.483825	1	-3.99	0.000538923	0.0250575
TRINITY_DN75498_c0_g2_i1	Sodium-coupled monocarboxylate transporter 2	GO:0006812	1.455	cation transport	lipid transport	0.09	0.95115	1	6.21	0.000871533	0.0359494	6.12	0.00104487	0.0256818	1.32	0.38227	0.89742	-0.02	0.989885	1	-1.34	0.374622	0.868784
TRINITY_DN75522_c0_g1_i1	Apolipophorins	GO:0006812	1.455	cation transport	lipid transport	3.56	0.000298924	0.02189	0.85	0.387187	0.813258	-2.72	0.00581884	0.0777352	4.56	3.25751e-06	0.000509341	0.18	0.853574	1	-4.38	7.83268e-06	0.00109724
TRINITY_DN76786_c0_g6_i1	Major facilitator superfamily domain-containing protein 6-A	GO:0006812	1.455	cation transport	lipid transport	-0.57	0.428148	0.997106	-0.61	0.377085	0.807882	-0.04	0.951321	1	2.16	0.00139582	0.0444583	-0.32	0.58651	1	-2.48	0.000215654	0.0133696
TRINITY_DN76842_c0_g1_i1	Multidrug resistance-associated protein 4	GO:0006812	1.455	cation transport	lipid transport	-1.21	0.0441939	0.542243	-1.21	0.0410804	0.343692	0	0.993054	1	1.44	0.0127469	0.179704	-1.25	0.0252156	1	-2.69	2.68912e-06	0.000470693
TRINITY_DN77616_c1_g2_i1	Apolipophorins	GO:0006812	1.455	cation transport	lipid transport	6.25	2.02104e-05	0.00280098	1.81	0.0504277	0.376631	-4.43	0.00276218	0.048746	4.67	2.13099e-06	0.000370661	0.33	0.702339	1	-4.34	1.04892e-05	0.00139098
TRINITY_DN77616_c1_g2_i4	Apolipophorins	GO:0006812	1.455	cation transport	lipid transport	3.05	2.28521e-05	0.00307806	0.77	0.28274	0.743475	-2.28	0.00153497	0.0333424	4.46	4.81086e-10	2.48233e-07	0.19	0.795615	1	-4.28	2.41996e-09	1.36798e-06
TRINITY_DN79453_c0_g1_i2	Large neutral amino acids transporter small subunit 1	GO:0006812	1.455	cation transport	lipid transport	6.28	0.00770202	0.213662	2.65	0.203421	0.666548	-3.63	0.127416	0.451033	9.04	2.65065e-05	0.0026577	2.57	0.205424	1	-6.47	0.00265382	0.0724619
TRINITY_DN79458_c6_g1_i2	Sialin	GO:0006812	1.455	cation transport	lipid transport	1.16	0.117723	0.78727	0.31	0.67063	0.939966	-0.85	0.249953	0.614765	1.63	0.0244492	0.269294	-1.61	0.0245519	1	-3.24	7.29178e-06	0.0010348
TRINITY_DN79574_c3_g1_i1	Kinesin-like protein KIF20A	GO:0006812	1.455	cation transport	lipid transport	1.92	0.233795	0.923741	0.08	0.949622	1	-1.84	0.233368	0.596322	4.18	0.00048067	0.0213079	1.07	0.235457	1	-3.11	0.0100994	0.166654
TRINITY_DN79659_c2_g1_i2	Facilitated trehalose transporter Tret1 {ECO:0000250|UniProtKB:Q7PIR5}	GO:0006812	1.455	cation transport	lipid transport	1.46	0.367849	0.980507	1.43	0.346647	0.788476	-0.03	0.984165	1	5.83	1.79575e-08	5.87586e-06	0.75	0.318397	1	-5.08	9.70532e-07	0.000206429
TRINITY_DN80895_c4_g2_i2	Apolipoprotein A1/A4/E domain,	GO:0006812	1.455	cation transport	lipid transport	2.84	6.50259e-05	0.00689069	0.52	0.457321	0.853861	-2.32	0.00111146	0.0267823	2.8	6.505e-05	0.00499819	0.38	0.587292	1	-2.42	0.000556832	0.025595
TRINITY_DN81432_c0_g1_i1	Facilitated trehalose transporter Tret1 {ECO:0000250|UniProtKB:Q7PIR5}	GO:0006812	1.455	cation transport	lipid transport	3.75	0.00105137	0.0554193	2.51	0.00436678	0.101365	-1.24	0.297933	0.664152	4.85	2.93547e-08	9.074e-06	1.57	0.0395692	1	-3.28	0.000192929	0.012423
TRINITY_DN81575_c0_g1_i4	Facilitated trehalose transporter Tret1 {ECO:0000303|PubMed:20035867}	GO:0006812	1.455	cation transport	lipid transport	1	0.0212823	0.378305	-0.44	0.255253	0.718244	-1.44	0.000554789	0.0164954	1.91	2.65485e-06	0.000435568	-0.43	0.22458	1	-2.34	5.60759e-09	2.71012e-06
TRINITY_DN83841_c0_g1_i6	Facilitated trehalose transporter Tret1 {ECO:0000303|PubMed:20035867}	GO:0006812	1.455	cation transport	lipid transport	-0.24	0.822877	1	1.19	0.276262	0.737475	1.44	0.188732	0.542869	4.04	0.000652249	0.0265805	0.99	0.361575	1	-3.06	0.0102657	0.167992
TRINITY_DN83963_c0_g1_i1	Solute carrier family 22 member 21	GO:0006812	1.455	cation transport	lipid transport	-0.29	0.636581	1	0.33	0.597548	0.9139	0.62	0.316467	0.680596	1.25	0.0460999	0.380242	-1.1	0.0753218	1	-2.35	0.000167697	0.0112133
TRINITY_DN84460_c0_g1_i4	MFS-type transporter SLC18B1	GO:0006812	1.455	cation transport	lipid transport	3.63	0.000199613	0.0162693	1.22	0.140725	0.582334	-2.41	0.013687	0.131462	4.56	1.64348e-07	4.14442e-05	0.04	0.962994	1	-4.52	2.04804e-07	5.84558e-05
TRINITY_DN84777_c3_g1_i3	Sodium-coupled monocarboxylate transporter 1	GO:0006812	1.455	cation transport	lipid transport	1.21	0.142298	0.83126	0.38	0.620705	0.922222	-0.83	0.305816	0.67136	2.57	0.00161322	0.0488848	1.09	0.142758	1	-1.48	0.0735315	0.483685
TRINITY_DN85361_c4_g1_i2	Facilitated trehalose transporter Tret1 {ECO:0000250|UniProtKB:Q7PIR5}	GO:0006812	1.455	cation transport	lipid transport	-0.09	0.897547	1	2.06	0.00512187	0.110727	2.15	0.00340308	0.0555089	2.44	0.00107075	0.0375843	0.32	0.644462	1	-2.12	0.00454925	0.101972
TRINITY_DN86796_c0_g1_i3	Uncharacterized transporter slc-172 {ECO:0000305}	GO:0006812	1.455	cation transport	lipid transport	0	1	1	0	1	1	0	1	1	7.72	0.00113143	0.0387016	0.94	0.647749	1	-6.78	0.00430952	0.0985738
TRINITY_DN87358_c0_g1_i2	Transient receptor potential cation channel protein painless	GO:0006812	1.455	cation transport	lipid transport	5.2	0.000583054	0.0364153	0.03	0.97202	1	-5.17	0.00059357	0.0172208	1.94	0.0596522	0.437393	0.59	0.545751	1	-1.35	0.192449	0.715925
TRINITY_DN87926_c0_g3_i1	Facilitated trehalose transporter Tret1 {ECO:0000250|UniProtKB:Q7PIR5}	GO:0006812	1.455	cation transport	lipid transport	6.17	1.79779e-05	0.00256648	3.87	0.000238433	0.0144745	-2.3	0.141283	0.474138	4.89	4.48988e-07	0.000100057	2.75	0.00100721	0.443893	-2.14	0.0311185	0.31372
TRINITY_DN88396_c0_g1_i2	Facilitated trehalose transporter Tret1 {ECO:0000250|UniProtKB:Q7PIR5}	GO:0006812	1.455	cation transport	lipid transport	0.95	0.0189472	0.356805	0.01	0.978535	1	-0.94	0.0187538	0.158292	0.7	0.0686514	0.471297	-0.53	0.159135	1	-1.23	0.00126107	0.0441467
TRINITY_DN89665_c0_g1_i10	Monocarboxylate transporter 12	GO:0006812	1.455	cation transport	lipid transport	-0.58	0.50094	1	-0.75	0.374931	0.806908	-0.18	0.833051	0.968636	8.87	7.12676e-10	3.59435e-07	0.46	0.58195	1	-8.41	5.14692e-09	2.56332e-06
TRINITY_DN91112_c2_g1_i3	Solute carrier family 23 member 2 {ECO:0000250|UniProtKB:Q9UGH3}	GO:0006812	1.455	cation transport	lipid transport	7.19	7.60532e-06	0.00132366	7.91	7.69598e-07	0.000167794	0.72	0.670132	0.903333	8.51	2.33892e-08	7.36574e-06	2.61	0.0865915	1	-5.9	0.000106882	0.00799486
TRINITY_DN91112_c2_g1_i7	Solute carrier family 23 member 2 {ECO:0000250|UniProtKB:Q9UGH3}	GO:0006812	1.455	cation transport	lipid transport	5.18	0.03366	0.479334	7.02	0.00402674	0.09613	1.84	0.496737	0.816125	7.44	0.000910314	0.0334954	3.87	0.0699485	1	-3.57	0.112374	0.579097
TRINITY_DN91189_c0_g1_i6	Solute carrier organic anion transporter family member 4C1	GO:0006812	1.455	cation transport	lipid transport	1.67	0.264725	0.944072	8.5	6.4972e-06	0.000945168	6.84	0.000312911	0.0110158	1.92	0.198233	0.736598	7.94	2.56487e-05	0.0368628	6.01	0.00155388	0.0509523
TRINITY_DN92026_c11_g2_i1	Aquaporin AQPcic	GO:0006812	1.455	cation transport	lipid transport	-0.01	0.991956	1	0.95	0.189817	0.651289	0.95	0.186455	0.539591	2.8	9.37474e-05	0.0065504	-0.21	0.770908	1	-3	2.7153e-05	0.00286444
TRINITY_DN93252_c8_g1_i3	Sialin	GO:0006812	1.455	cation transport	lipid transport	-5.35	0.00119788	0.0608263	-4.72	0.00418091	0.0985663	0.63	0.596766	0.869293	6.24	0.000138488	0.00876252	-0.37	0.75135	1	-6.61	5.23634e-05	0.00478198
TRINITY_DN89707_c7_g2_i1	Cytochrome c oxidase subunit 1	GO:0015990	2.095	electron transport coupled proton transport	lipid transport	-0.06	0.933498	1	0.17	0.791259	0.971597	0.23	0.725156	0.92777	2.44	0.0010106	0.0361733	0.11	0.859216	1	-2.33	0.00168225	0.0536847
TRINITY_DN71510_c0_g1_i1	Vacuolar protein sorting-associated protein 28 homolog	GO:0072666	1.71	establishment of protein localization to vacuole	lipid transport	0.23	0.778995	1	-0.91	0.263012	0.725877	-1.14	0.161899	0.504926	4.56	7.34928e-05	0.00547618	0.57	0.483825	1	-3.99	0.000538923	0.0250575
TRINITY_DN52494_c0_g1_i1	Stearoyl-CoA desaturase 5	GO:0008150	48.902	biological_process	biological_process	0	1	1	0	1	1	0	1	1	4.56	0.00045636	0.0205521	0.39	0.642674	1	-4.16	0.00138563	0.0470307
TRINITY_DN56992_c0_g1_i1	Facilitated trehalose transporter Tret1 {ECO:0000250|UniProtKB:Q7PIR5}	GO:0008150	48.902	biological_process	biological_process	1.27	0.315687		3.61	0.0172474	0.222381	2.34	0.153775	0.493688	5.08	0.000401225		0.33	0.696045	1	-4.75	0.00096548	0.0370392
TRINITY_DN59661_c0_g1_i1	Cytochrome P450 6j1	GO:0008150	48.902	biological_process	biological_process	0.9	0.630728		2.71	0.146446	0.59145	1.81	0.354383	0.711332	4.8	0.00249431		-0.31	0.777655	1	-5.1	0.00124387	0.0437734
TRINITY_DN62117_c0_g1_i1	Acyl-CoA synthetase family member 2, mitochondrial	GO:0008150	48.902	biological_process	biological_process	3.6	0.000783327	0.0451021	0.06	0.930902	1	-3.54	0.000845789	0.0220396	4.12	3.75847e-09	1.53726e-06	0.04	0.944696	1	-4.08	5.44874e-09	2.67798e-06
TRINITY_DN63500_c0_g1_i1	Dipeptidase 1	GO:0008150	48.902	biological_process	biological_process	0.13	0.729107	1	0.4	0.286485	0.746479	0.27	0.474991	0.801022	0.71	0.063315	0.451271	-0.56	0.129468	1	-1.27	0.000767306	0.0317556
TRINITY_DN63691_c0_g1_i1	Phosphoglucomutase/phosphomannomutase {ECO:0000303|PubMed:15342576}	GO:0008150	48.902	biological_process	biological_process	5.59	3.44505e-05	0.00430329	9.12	8.92238e-08	2.89621e-05	3.53	0.0485542	0.272236	5.08	4.99458e-05	0.00424622	4.59	0.000222947	0.165283	-0.49	0.698712	0.990507
TRINITY_DN64185_c0_g1_i1	Facilitated trehalose transporter Tret1 {ECO:0000250|UniProtKB:Q7PIR5}	GO:0008150	48.902	biological_process	biological_process	3.05	0.0195381	0.362952	1.93	0.0791234	0.461516	-1.12	0.404246	0.7502	3.99	0.000268488	0.0141359	0.77	0.438224	1	-3.22	0.00340101	0.0847262
TRINITY_DN65237_c0_g1_i1	Probable chitinase 10 {ECO:0000312|FlyBase:FBgn0250907}	GO:0008150	48.902	biological_process	biological_process	0.62	0.469895	1	-0.46	0.562252	0.903132	-1.08	0.190517	0.545099	1.48	0.0591278	0.435508	-1.13	0.129473	1	-2.61	0.000761173	0.031644
TRINITY_DN65624_c0_g1_i3	Probable chitinase 2	GO:0008150	48.902	biological_process	biological_process	0.95	0.359565	0.97875	-0.6	0.481691	0.867286	-1.55	0.108312	0.415936	2.11	0.00709588	0.125801	-0.41	0.560984	1	-2.53	0.00119309	0.0427201
TRINITY_DN65918_c0_g1_i1	Myrosinase 1 {ECO:0000303|PubMed:11804799}	GO:0008150	48.902	biological_process	biological_process	0.36	0.489657	1	-0.35	0.496791	0.874067	-0.71	0.169287	0.516443	3.49	7.11994e-10	3.59435e-07	0.46	0.36615	1	-3.03	9.36953e-08	3.04136e-05
TRINITY_DN66006_c0_g1_i2	Venom carboxylesterase-6	GO:0008150	48.902	biological_process	biological_process	1.05	0.103819	0.756847	-0.12	0.839752	0.985036	-1.17	0.0642988	0.316366	2.83	3.80187e-05	0.00343233	0.27	0.650941	1	-2.56	0.000201675	0.0128436
TRINITY_DN66142_c0_g1_i2	Cytosolic 10-formyltetrahydrofolate dehydrogenase	GO:0008150	48.902	biological_process	biological_process	6.73	9.06705e-07	0.000224428	1.41	0.0559528	0.394466	-5.32	0.000111103	0.00516077	4.76	5.73494e-09	2.26287e-06	1.01	0.14345	1	-3.75	4.86668e-06	0.000749323
TRINITY_DN66457_c0_g1_i1	2-amino-3-ketobutyrate coenzyme A ligase, mitochondrial	GO:0008150	48.902	biological_process	biological_process	5.29	0.00076655	0.0444029	2.75	0.0220382	0.252849	-2.54	0.125107	0.446836	2.65	0.0167696	0.213935	1.57	0.134425	1	-1.08	0.340282	0.849971
TRINITY_DN66478_c0_g1_i2	Acyl-CoA Delta(11) desaturase	GO:0008150	48.902	biological_process	biological_process	4.02	1.54162e-07	4.97791e-05	1.72	0.0179451	0.227101	-2.3	0.00276278	0.048746	3.22	8.72519e-06	0.00110428	1.05	0.146215	1	-2.17	0.00269795	0.0729557
TRINITY_DN66478_c0_g1_i3	Acyl-CoA Delta(11) desaturase	GO:0008150	48.902	biological_process	biological_process	3.84	0.000176311	0.014728	2.77	0.00549266	0.115516	-1.07	0.299629	0.666019	3.88	9.264e-05	0.00649332	1.64	0.0971225	1	-2.24	0.0240131	0.273283
TRINITY_DN66478_c0_g1_i5	Acyl-CoA Delta(11) desaturase	GO:0008150	48.902	biological_process	biological_process	4.59	8.32737e-06	0.00139996	2.91	0.00378528	0.0923424	-1.68	0.104046	0.40732	4	6.55747e-05	0.00503274	1.34	0.179711	1	-2.66	0.00795196	0.144298
TRINITY_DN66478_c0_g1_i6	Acyl-CoA Delta(11) desaturase	GO:0008150	48.902	biological_process	biological_process	3.85	9.45702e-05	0.0091538	3.76	0.00011299	0.00839395	-0.09	0.927388	1	4.71	1.06489e-06	0.000209475	2.06	0.0317937	1	-2.65	0.00607895	0.122546
TRINITY_DN66526_c0_g1_i1	Cytochrome P450 4C1	GO:0008150	48.902	biological_process	biological_process	2.76	4.29621e-07	0.000122111	0.94	0.0527352	0.384551	-1.82	0.000869766	0.0224722	3.75	1.25936e-14	1.50849e-11	1.88	6.00818e-05	0.0675911	-1.87	0.000134573	0.00946866
TRINITY_DN66675_c0_g1_i2	Beta-1,3-glucan-binding protein {ECO:0000312|EMBL:AAM212131}	GO:0008150	48.902	biological_process	biological_process	-0.35	0.652882	1	1.21	0.145146	0.589151	1.57	0.0539612	0.2884	4.78	1.04055e-07	2.79192e-05	-0.78	0.218188	1	-5.56	5.33432e-10	3.71239e-07
TRINITY_DN66685_c0_g1_i5	Insulin-like growth factor-binding protein complex acid labile subunit	GO:0008150	48.902	biological_process	biological_process	5.29	0.00027387	0.0204801	-0.23	0.791957	0.971865	-5.52	0.000120039	0.00546843	2.83	0.00235113	0.0621146	0.4	0.633408	1	-2.44	0.00905435	0.156438
TRINITY_DN67183_c0_g1_i2	Cytochrome b5-related protein	GO:0008150	48.902	biological_process	biological_process	4.06	0.0083928	0.22456	2.1	0.0884667	0.48462	-1.95	0.232855	0.595842	3.37	0.00155536	0.0477267	1.01	0.271318	1	-2.36	0.0284878	0.299485
TRINITY_DN67319_c0_g1_i1	Hemocyte protein-glutamine gamma-glutamyltransferase	GO:0008150	48.902	biological_process	biological_process	1.79	0.00055988	0.0353631	-0.42	0.391917	0.815693	-2.21	1.66979e-05	0.00123606	1.9	0.000126411	0.0082324	0.37	0.446926	1	-1.53	0.00203249	0.0610529
TRINITY_DN67497_c0_g1_i1	Sushi, von Willebrand factor type A, EGF and pentraxin domain-containing protein 1	GO:0008150	48.902	biological_process	biological_process	0.91	0.38437	0.985237	-1.14	0.268632	0.730265	-2.05	0.0485555	0.272236	3.67	0.000339675	0.0167781	2.12	0.0369028	1	-1.54	0.132141	0.62143
TRINITY_DN67679_c0_g1_i3	Zinc carboxypeptidase	GO:0008150	48.902	biological_process	biological_process	-0.87	0.58603	1	-0.03	0.98281	1	0.83	0.594511	0.868238	3.28	0.0928204	0.542542	-4.67	0.00271616	0.785424	-7.95	2.99205e-05	0.00306581
TRINITY_DN67686_c0_g1_i4	Solute carrier family 23 member 1	GO:0008150	48.902	biological_process	biological_process	-0.18	0.763505	1	1.97	0.00237099	0.0694009	2.15	0.000832958	0.0218416	5.62	1.39227e-06	0.000263073	0.89	0.132101	1	-4.72	5.32594e-05	0.00484644
TRINITY_DN68093_c5_g3_i1	Cytochrome P450 6k1	GO:0008150	48.902	biological_process	biological_process	1.37	0.0385061	0.507848	-0.26	0.686661	0.944601	-1.63	0.0132703	0.128975	3.38	3.96592e-07	8.98736e-05	1.41	0.0298912	1	-1.97	0.00323605	0.0817065
TRINITY_DN68260_c0_g2_i3	Protein obstructor-E {ECO:0000303|PubMed:28076349}	GO:0008150	48.902	biological_process	biological_process	2.36	0.0135101	0.2949	0.43	0.628785	0.925642	-1.93	0.0420663	0.250903	2.5	0.00801395	0.136367	-0.52	0.551305	1	-3.02	0.0012857	0.0447386
TRINITY_DN68346_c2_g1_i6	Glycine N-methyltransferase	GO:0008150	48.902	biological_process	biological_process	3.1	0.00272376	0.107153	1.67	0.0840891	0.474425	-1.44	0.168357	0.515009	3.2	0.000984096	0.0354899	2.49	0.00912603	1	-0.71	0.470537	0.919886
TRINITY_DN68740_c0_g1_i6	Protein suppressor of forked	GO:0008150	48.902	biological_process	biological_process	0	1	1	0	1	1	0	1	1	8.48	1.33464e-09	6.04897e-07	-0.29	0.706011	1	-8.77	3.56377e-10	2.7164e-07
TRINITY_DN68882_c2_g1_i1	E3 ubiquitin-protein ligase SIAH1	GO:0008150	48.902	biological_process	biological_process	0.53	0.696282		5.73	0.00102377	0.0403904	5.2	0.00314061	0.052884	1.27	0.374063		0.39	0.773667	1	-0.88	0.540656	0.94325
TRINITY_DN68984_c0_g1_i3	Neuropeptide CCHamide-1 receptor {ECO:0000303|PubMed:21110953}	GO:0008150	48.902	biological_process	biological_process	-0.88	0.597541	1	-2.52	0.067672	0.430273	-1.64	0.18749	0.541054	2.8	0.00024501	0.0132967	0.11	0.856736	1	-2.69	0.000424924	0.0212567
TRINITY_DN69095_c0_g1_i1	Glucose dehydrogenase [FAD, quinone]	GO:0008150	48.902	biological_process	biological_process	0.98	0.598209	1	-1	0.532661	0.891086	-1.98	0.218043	0.578773	5.32	5.55246e-05	0.00454759	1.09	0.204688	1	-4.22	0.0014638	0.0488644
TRINITY_DN69316_c0_g1_i1	Nidogen-1	GO:0008150	48.902	biological_process	biological_process	-5.53	0.036338	0.49482	-7.86	0.00276582	0.0766752	-2.33	0.323594	0.686232	9.1	0.000530472	0.0229124	-0.54	0.816899	1	-9.64	0.000240159	0.0144442
TRINITY_DN69366_c1_g1_i1	Acyl-CoA Delta(11) desaturase	GO:0008150	48.902	biological_process	biological_process	2.87	0.0628777	0.628571	2.77	0.072888	0.445329	-0.1	0.954641	1	4.82	1.9065e-06	0.000337426	0.23	0.749706	1	-4.59	5.79559e-06	0.000863315
TRINITY_DN69370_c0_g1_i1	Protein henna	GO:0008150	48.902	biological_process	biological_process	3.63	0.0367232	0.497236	2.1	0.138712	0.578945	-1.54	0.393274	0.741487	6.57	0.000110112	0.0074271	1.38	0.267667	1	-5.2	0.00234442	0.0668901
TRINITY_DN69370_c0_g1_i2	Protein henna	GO:0008150	48.902	biological_process	biological_process	3.58	0.00186297	0.0833636	2.05	0.0692593	0.435102	-1.54	0.183291	0.535252	4.6	5.48782e-05	0.00451649	1.25	0.26274	1	-3.35	0.00337563	0.0843112
TRINITY_DN69404_c0_g1_i22	Syntaxin-binding protein 5	GO:0008150	48.902	biological_process	biological_process	-1.28	0.396925	0.988271	3.52	0.0242778	0.265193	4.8	0.00204473	0.0403575	0.65	0.664641	0.983322	1.04	0.492151	1	0.38	0.800064	1
TRINITY_DN69822_c6_g1_i16	Serine/arginine repetitive matrix protein 1	GO:0008150	48.902	biological_process	biological_process	0.87	0.52143	1	2.37	0.0852718	0.476586	1.51	0.282182	0.648306	6.51	0.000191561	0.0111348	0.96	0.464074	1	-5.54	0.00155724	0.0510009
TRINITY_DN69953_c3_g1_i1	Beta-ureidopropionase	GO:0008150	48.902	biological_process	biological_process	2.8	5.66976e-06	0.0010477	1.05	0.083258	0.472433	-1.75	0.00459868	0.0671712	3.52	7.27636e-09	2.72672e-06	0.74	0.217568	1	-2.78	5.09873e-06	0.000779532
TRINITY_DN70001_c0_g1_i1	Delta-1-pyrroline-5-carboxylate synthase	GO:0008150	48.902	biological_process	biological_process	2.42	0.00214422	0.090974	1.53	0.0243616	0.265684	-0.9	0.264581	0.631016	5.05	3.2169e-10	1.68581e-07	0.51	0.39596	1	-4.54	1.687e-08	6.79431e-06
TRINITY_DN70482_c7_g3_i1	E3 ubiquitin-protein ligase siah-1 {ECO:0000250|UniProtKB:Q965X6}	GO:0008150	48.902	biological_process	biological_process	-4.91	0.00349557	0.127502	-5.52	0.000861802	0.0357344	-0.61	0.615232	0.878666	5.1	0.00086922	0.032428	0.5	0.670969	1	-4.6	0.00270088	0.0729557
TRINITY_DN70515_c0_g1_i1	Vitellogenin-6	GO:0008150	48.902	biological_process	biological_process	-0.51	0.751075	1	-1.61	0.267748	0.729357	-1.09	0.414382	0.757571	4.08	0.00131123	0.0425932	-0.11	0.909139	1	-4.19	0.000937634	0.0362723
TRINITY_DN70527_c0_g2_i1	Serine protease nudel	GO:0008150	48.902	biological_process	biological_process	-0.69	0.408655	0.990505	-0.25	0.756664	0.962741	0.43	0.571694	0.857583	1.81	0.0114616	0.168637	-1.67	0.010162	1	-3.48	7.30393e-07	0.000164609
TRINITY_DN70844_c2_g2_i1	Peptidoglycan-recognition protein SD	GO:0008150	48.902	biological_process	biological_process	2.93	0.0856087	0.707636	-1.94	0.118326	0.543766	-4.87	0.00294622	0.0507489	4.8	0.00154279	0.0473842	1.19	0.309038	1	-3.61	0.0179939	0.232938
TRINITY_DN70920_c0_g1_i1	Chitin binding Peritrophin-A domain,hypothetical protein B7P43_G08462, partial [Cryptotermes secundus],CBM14,Modules of approx 70 residues The chitin-binding function has been demonstrated in several cases These modules are found attached to a number of chitinase catalytic domains, but also in non-catalytic proteins either in isolation or as multiple repeats	GO:0008150	48.902	biological_process	biological_process	1.27	0.274052	0.949578	-0.44	0.657432	0.935489	-1.71	0.12421	0.445373	3.35	0.027564	0.287817	-2.3	0.0187756	1	-5.65	0.00012422	0.00894146
TRINITY_DN71029_c5_g2_i1	Synaptic vesicle glycoprotein 2B	GO:0008150	48.902	biological_process	biological_process	0.61	0.392367	0.986763	-0.76	0.28319	0.743719	-1.37	0.0537793	0.287904	2.63	0.000209448	0.0118161	-0.07	0.917118	1	-2.71	0.00013818	0.00963969
TRINITY_DN71235_c3_g1_i1	Probable cytochrome P450 6a13	GO:0008150	48.902	biological_process	biological_process	0.99	0.0135162	0.294939	1.43	0.000271671	0.0158614	0.44	0.273338	0.639262	0.08	0.843504	1	-0.33	0.408529	1	-0.41	0.30685	0.825858
TRINITY_DN71333_c1_g2_i1	Glucose dehydrogenase [FAD, quinone]	GO:0008150	48.902	biological_process	biological_process	2.29	0.0492272	0.568831	0.97	0.277218	0.738555	-1.31	0.260058	0.625867	5	6.63597e-05	0.00506979	0.12	0.871067	1	-4.88	9.86459e-05	0.0075608
TRINITY_DN71510_c0_g1_i1	Vacuolar protein sorting-associated protein 28 homolog	GO:0008150	48.902	biological_process	biological_process	0.23	0.778995	1	-0.91	0.263012	0.725877	-1.14	0.161899	0.504926	4.56	7.34928e-05	0.00547618	0.57	0.483825	1	-3.99	0.000538923	0.0250575
TRINITY_DN71531_c3_g1_i4	Phosphoglycerate kinase	GO:0008150	48.902	biological_process	biological_process	0.8	0.251777	0.934879	0.52	0.450016	0.850286	-0.28	0.687783	0.911221	3.44	9.09354e-07	0.000183728	1.06	0.117012	1	-2.37	0.000719512	0.0303847
TRINITY_DN71531_c3_g1_i7	Phosphoglycerate kinase	GO:0008150	48.902	biological_process	biological_process	1.8	0.00240327	0.0979383	1.11	0.0531273	0.385808	-0.7	0.242838	0.607365	1.89	0.000990836	0.0355799	1.66	0.00340478	0.894681	-0.22	0.700944	0.990507
TRINITY_DN71621_c0_g1_i3	Cytochrome b	GO:0008150	48.902	biological_process	biological_process	-1	0.271421	0.9481	2.31	0.0282998	0.286774	3.31	0.00121892	0.0285212	1.24	0.233057	0.782512	-0.6	0.509728	1	-1.84	0.0690298	0.469516
TRINITY_DN71715_c0_g1_i1	Glycerol kinase 3 {ECO:0000305}	GO:0008150	48.902	biological_process	biological_process	4.27	0.000611019	0.0376709	1.14	0.231738	0.695085	-3.14	0.0121399	0.12229	2.34	0.0217164	0.251544	0.61	0.524299	1	-1.74	0.0906705	0.529803
TRINITY_DN72594_c4_g2_i1	Glucose dehydrogenase [FAD, quinone]	GO:0008150	48.902	biological_process	biological_process	-0.7	0.258609	0.940593	-0.93	0.131508	0.568316	-0.23	0.706255	0.919416	1.09	0.0778744	0.499274	-0.89	0.148271	1	-1.98	0.0013509	0.0461946
TRINITY_DN73407_c0_g4_i2	Tyrosine-protein kinase Btk29A	GO:0008150	48.902	biological_process	biological_process	0.1	0.891589	1	2.75	0.00151653	0.0519809	2.65	0.00232753	0.0440215	1.6	0.0553495	0.420152	1.19	0.130618	1	-0.41	0.640685	0.977929
TRINITY_DN73854_c4_g1_i1	Acidic mammalian chitinase	GO:0008150	48.902	biological_process	biological_process	3.49	0.0355565		0.52	0.687048	0.94476	-2.97	0.0694885	0.329498	4.27	0.00706751		-0.76	0.483084	1	-5.03	0.00136669	0.0465513
TRINITY_DN73907_c0_g2_i7	Cathepsin L	GO:0008150	48.902	biological_process	biological_process	0.55	0.202526	0.899537	-0.78	0.0598718	0.406147	-1.34	0.00159932	0.0342795	1.72	5.57268e-05	0.0045581	0.85	0.0407458	1	-0.87	0.0433338	0.371808
TRINITY_DN73936_c3_g1_i5	Peroxiredoxin-5, mitochondrial	GO:0008150	48.902	biological_process	biological_process	5.56	0.00236617	0.0968385	0.49	0.728824	0.956312	-5.07	0.00547188	0.0747474	6.55	0.000313327	0.0158502	2.73	0.0620981	1	-3.82	0.0408657	0.360112
TRINITY_DN74047_c0_g1_i1	Acyl-CoA synthetase family member 2, mitochondrial	GO:0008150	48.902	biological_process	biological_process	3.96	0.000725086	0.042404	0.69	0.277852	0.739008	-3.28	0.0050722	0.071546	3.8	2.02686e-10	1.10535e-07	0.85	0.112994	1	-2.96	8.72622e-07	0.000188836
TRINITY_DN74126_c0_g1_i2	Nitric oxide synthase	GO:0008150	48.902	biological_process	biological_process	6.59	0.00819952	0.221242	2.27	0.307105	0.764511	-4.32	0.0846012	0.365863	9.56	0.000121238	0.00797296	2.99	0.174364	1	-6.57	0.00836513	0.149029
TRINITY_DN74356_c0_g1_i1	Probable cytochrome P450 304a1	GO:0008150	48.902	biological_process	biological_process	-2.19	0.129505	0.807711	-1.84	0.190078	0.65165	0.35	0.724927	0.927685	5.69	1.17092e-12	1.03346e-09	0.42	0.439211	1	-5.27	4.97569e-11	5.34383e-08
TRINITY_DN74631_c4_g7_i3	Cytochrome P450 6j1	GO:0008150	48.902	biological_process	biological_process	3.57	0.0215271	0.380256	-0.61	0.661597	0.936963	-4.18	0.00675247	0.0852301	4.78	0.00074746	0.0291557	-0.35	0.798664	1	-5.13	0.000292231	0.016594
TRINITY_DN74987_c0_g1_i1	Cuticle protein 1	GO:0008150	48.902	biological_process	biological_process	0	1	1	-1.57	0.344881	0.787472	-1.59	0.33912	0.698383	4.74	1.83027e-05	0.00198018	0.88	0.302352	1	-3.86	0.000509873	0.0241062
TRINITY_DN75145_c0_g1_i5	Glucose dehydrogenase [FAD, quinone]	GO:0008150	48.902	biological_process	biological_process	5.34	0.000109863	0.0102207	0.9	0.253445	0.716291	-4.45	0.0012998	0.0297195	3.04	0.00585266	0.112039	-0.3	0.688931	1	-3.35	0.0022461	0.0650666
TRINITY_DN75498_c0_g2_i1	Sodium-coupled monocarboxylate transporter 2	GO:0008150	48.902	biological_process	biological_process	0.09	0.95115	1	6.21	0.000871533	0.0359494	6.12	0.00104487	0.0256818	1.32	0.38227	0.89742	-0.02	0.989885	1	-1.34	0.374622	0.868784
TRINITY_DN75522_c0_g1_i1	Apolipophorins	GO:0008150	48.902	biological_process	biological_process	3.56	0.000298924	0.02189	0.85	0.387187	0.813258	-2.72	0.00581884	0.0777352	4.56	3.25751e-06	0.000509341	0.18	0.853574	1	-4.38	7.83268e-06	0.00109724
TRINITY_DN75851_c3_g2_i5	Flap endonuclease 1 {ECO:0000255|HAMAP-Rule:MF_03140}	GO:0008150	48.902	biological_process	biological_process	7.53	0.000120331	0.0109817	-0.06	0.967602	1	-7.59	0.000103216	0.00488329	3.76	0.0214683	0.249627	0.72	0.647276	1	-3.04	0.0632459	0.449506
TRINITY_DN75978_c0_g1_i1	Maltase 2	GO:0008150	48.902	biological_process	biological_process	1.24	0.0814824	0.694753	0.08	0.901579	0.997691	-1.16	0.0952429	0.388813	3.97	6.57138e-09	2.50452e-06	0.97	0.100435	1	-3	1.30591e-05	0.00165123
TRINITY_DN76173_c3_g1_i3	ATP synthase mitochondrial F1 complex assembly factor 2	GO:0008150	48.902	biological_process	biological_process	1.68	0.104799	0.759228	-0.5	0.613123	0.919097	-2.18	0.0335451	0.22124	7.73	4.1461e-07	9.32579e-05	0.26	0.794406	1	-7.47	9.90218e-07	0.000209591
TRINITY_DN76183_c1_g2_i2	Transposable element Tc1 transposase	GO:0008150	48.902	biological_process	biological_process	4.85	9.11431e-05	0.0089108	-0.91	0.201812	0.665203	-5.75	2.81102e-06	0.000297312	2.12	0.00246804	0.0640859	-0.59	0.385091	1	-2.72	0.000102766	0.00776181
TRINITY_DN76786_c0_g6_i1	Major facilitator superfamily domain-containing protein 6-A	GO:0008150	48.902	biological_process	biological_process	-0.57	0.428148	0.997106	-0.61	0.377085	0.807882	-0.04	0.951321	1	2.16	0.00139582	0.0444583	-0.32	0.58651	1	-2.48	0.000215654	0.0133696
TRINITY_DN76842_c0_g1_i1	Multidrug resistance-associated protein 4	GO:0008150	48.902	biological_process	biological_process	-1.21	0.0441939	0.542243	-1.21	0.0410804	0.343692	0	0.993054	1	1.44	0.0127469	0.179704	-1.25	0.0252156	1	-2.69	2.68912e-06	0.000470693
TRINITY_DN76903_c0_g1_i1	7 transmembrane receptor (rhodopsin family),	GO:0008150	48.902	biological_process	biological_process	1.79	0.220481		-0.56	0.610873	0.91842	-2.35	0.092017	0.38188	6.06	5.00241e-05		0.68	0.480584	1	-5.39	0.000339093	0.0183678
TRINITY_DN77167_c0_g1_i2	Latrophilin Cirl {ECO:0000250|UniProtKB:A1Z7G7}	GO:0008150	48.902	biological_process	biological_process	-5.7	0.00902967	0.234581	1.82	0.461127	0.856057	7.52	0.000569291	0.0167901	2.33	0.206956	0.749132	0.27	0.881375	1	-2.05	0.265524	0.791406
TRINITY_DN77616_c1_g2_i1	Apolipophorins	GO:0008150	48.902	biological_process	biological_process	6.25	2.02104e-05	0.00280098	1.81	0.0504277	0.376631	-4.43	0.00276218	0.048746	4.67	2.13099e-06	0.000370661	0.33	0.702339	1	-4.34	1.04892e-05	0.00139098
TRINITY_DN77616_c1_g2_i4	Apolipophorins	GO:0008150	48.902	biological_process	biological_process	3.05	2.28521e-05	0.00307806	0.77	0.28274	0.743475	-2.28	0.00153497	0.0333424	4.46	4.81086e-10	2.48233e-07	0.19	0.795615	1	-4.28	2.41996e-09	1.36798e-06
TRINITY_DN78302_c0_g3_i3	26S proteasome regulatory subunit 6A	GO:0008150	48.902	biological_process	biological_process	0.78	0.809106	1	22.87	3.01705e-11	2.49964e-08	22.09	1.40241e-10	6.41588e-08	0.39	0.905031	1	3.14	0.333898	1	2.75	0.396884	0.881716
TRINITY_DN78563_c0_g1_i2	Venom carboxylesterase-6	GO:0008150	48.902	biological_process	biological_process	3.93	8.29901e-05	0.00835858	1.16	0.18385	0.643436	-2.78	0.00559583	0.0758531	4.4	9.36567e-07	0.000187531	1.03	0.230313	1	-3.38	0.000173743	0.0115202
TRINITY_DN78701_c0_g1_i1	Ras-related and estrogen-regulated growth inhibitor-like protein	GO:0008150	48.902	biological_process	biological_process	0.43	0.49926	1	0.39	0.525748	0.887723	-0.04	0.94878	1	1.76	0.0108717	0.163472	-0.73	0.220507	1	-2.49	0.000235379	0.0142692
TRINITY_DN78706_c1_g2_i1	Alpha-aminoadipic semialdehyde synthase, mitochondrial	GO:0008150	48.902	biological_process	biological_process	3.65	8.68901e-05	0.00861229	0.47	0.522193	0.886162	-3.19	0.00059063	0.0171766	4.7	1.73488e-09	7.65608e-07	0.18	0.792725	1	-4.52	7.27185e-09	3.34709e-06
TRINITY_DN79007_c1_g1_i3	Cytochrome b	GO:0008150	48.902	biological_process	biological_process	0.96	0.280219	0.952979	1.16	0.178409	0.636828	0.2	0.82247	0.96487	2.73	0.00117317	0.0397645	1.84	0.0235813	1	-0.89	0.299854	0.820271
TRINITY_DN79170_c4_g2_i2	Cytochrome P450 6j1	GO:0008150	48.902	biological_process	biological_process	4.19	8.59463e-05	0.00859181	2.21	0.0315209	0.302689	-1.97	0.0651381	0.318557	4.94	2.47359e-06	0.000412815	1.66	0.105558	1	-3.29	0.00176845	0.0556796
TRINITY_DN79334_c1_g3_i3	D-arabinitol dehydrogenase 1	GO:0008150	48.902	biological_process	biological_process	0.09	0.873004	1	0.64	0.232339	0.695723	0.55	0.300927	0.667177	2.19	4.61269e-05	0.00399755	-0.03	0.961513	1	-2.21	3.74113e-05	0.00364448
TRINITY_DN79409_c6_g1_i1	Alpha,alpha-trehalose-phosphate synthase [UDP-forming] A	GO:0008150	48.902	biological_process	biological_process	-0.37	0.529973	1	-0.14	0.812332	0.978081	0.23	0.694901	0.914731	1.63	0.00535151	0.105486	-0.38	0.513829	1	-2.01	0.000591407	0.0266295
TRINITY_DN79453_c0_g1_i2	Large neutral amino acids transporter small subunit 1	GO:0008150	48.902	biological_process	biological_process	6.28	0.00770202	0.213662	2.65	0.203421	0.666548	-3.63	0.127416	0.451033	9.04	2.65065e-05	0.0026577	2.57	0.205424	1	-6.47	0.00265382	0.0724619
TRINITY_DN79458_c6_g1_i2	Sialin	GO:0008150	48.902	biological_process	biological_process	1.16	0.117723	0.78727	0.31	0.67063	0.939966	-0.85	0.249953	0.614765	1.63	0.0244492	0.269294	-1.61	0.0245519	1	-3.24	7.29178e-06	0.0010348
TRINITY_DN79522_c1_g1_i2	Glyceraldehyde-3-phosphate dehydrogenase 1	GO:0008150	48.902	biological_process	biological_process	1.81	0.359308		-0.12	0.944756	1	-1.93	0.294207	0.660339	0.84	0.684646		-5.77	0.000668071	0.340838	-6.6	0.000104502	0.00785735
TRINITY_DN79557_c0_g1_i2	Acyl-CoA synthetase family member 2, mitochondrial	GO:0008150	48.902	biological_process	biological_process	0.09	0.863664	1	-0.25	0.622332	0.922829	-0.35	0.505004	0.821071	2.37	1.161e-05	0.00139068	-0.17	0.742802	1	-2.53	2.54271e-06	0.000450506
TRINITY_DN79574_c3_g1_i1	Kinesin-like protein KIF20A	GO:0008150	48.902	biological_process	biological_process	1.92	0.233795	0.923741	0.08	0.949622	1	-1.84	0.233368	0.596322	4.18	0.00048067	0.0213079	1.07	0.235457	1	-3.11	0.0100994	0.166654
TRINITY_DN79585_c0_g1_i1	Glucose dehydrogenase [FAD, quinone]	GO:0008150	48.902	biological_process	biological_process	1.97	0.0093446	0.2388	2.78	0.000250365	0.0149691	0.8	0.29666	0.662853	0.09	0.909195	1	-2.28	0.00239962	0.734218	-2.37	0.00165851	0.0531036
TRINITY_DN79659_c2_g1_i2	Facilitated trehalose transporter Tret1 {ECO:0000250|UniProtKB:Q7PIR5}	GO:0008150	48.902	biological_process	biological_process	1.46	0.367849	0.980507	1.43	0.346647	0.788476	-0.03	0.984165	1	5.83	1.79575e-08	5.87586e-06	0.75	0.318397	1	-5.08	9.70532e-07	0.000206429
TRINITY_DN79714_c2_g1_i7	ETS homologous factor	GO:0008150	48.902	biological_process	biological_process	1.12	0.363398		-1.04	0.340116	0.784661	-2.16	0.0671345	0.323717	4.53	0.00417143		-0.78	0.475306	1	-5.31	0.000654555	0.0284851
TRINITY_DN79810_c0_g5_i8	Cytochrome P450 6j1	GO:0008150	48.902	biological_process	biological_process	1.28	0.0153089	0.315652	1.25	0.0140235	0.197946	-0.03	0.954199	1	3.67	3.75305e-11	2.42064e-08	2.47	8.69691e-07	0.00274376	-1.19	0.0385931	0.350123
TRINITY_DN79921_c4_g2_i2	Cytochrome b5-related protein	GO:0008150	48.902	biological_process	biological_process	1.69	0.000935061	0.051035	0.59	0.200974	0.664553	-1.1	0.0300774	0.208458	2.69	8.93546e-09	3.18815e-06	0.81	0.0630296	1	-1.88	6.54294e-05	0.00564672
TRINITY_DN79921_c4_g2_i5	Cytochrome b5-related protein	GO:0008150	48.902	biological_process	biological_process	3.92	8.70409e-06	0.00144914	1.07	0.0478801	0.367791	-2.85	0.00128256	0.0294211	3.8	2.04325e-11	1.37057e-08	0.95	0.0516475	1	-2.85	5.785e-07	0.000137311
TRINITY_DN79974_c1_g2_i5	Aspartate aminotransferase, mitochondrial	GO:0008150	48.902	biological_process	biological_process	9.69	0.000237287	0.0183162	10.53	6.43172e-05	0.0056105	0	1	1	3.47	0.141913	0.651384	3.8	0.108352	1	0.32	0.89118	1
TRINITY_DN79974_c1_g2_i9	Aspartate aminotransferase, mitochondrial	GO:0008150	48.902	biological_process	biological_process	0.26	0.769024	1	2.57	0.00397377	0.095316	2.31	0.00964721	0.106279	3.01	0.0010661	0.0374997	1.09	0.209424	1	-1.92	0.038283	0.348473
TRINITY_DN80337_c1_g1_i3	Probable cytochrome P450 304a1	GO:0008150	48.902	biological_process	biological_process	4.1	1.33375e-06	0.000316133	1	0.176178	0.633433	-3.11	0.000254029	0.00950854	4.99	2.00283e-11	1.35703e-08	0.36	0.622011	1	-4.63	4.76096e-10	3.4229e-07
TRINITY_DN80647_c0_g2_i1	Alpha-amylase A	GO:0008150	48.902	biological_process	biological_process	1.39	0.0514935	0.579619	1.03	0.103999	0.518286	-0.36	0.615955	0.879076	3.27	4.24911e-08	1.26676e-05	1.34	0.0106193	1	-1.93	0.00150406	0.0498257
TRINITY_DN80892_c1_g1_i3	Myrosinase 1 {ECO:0000303|PubMed:11804799}	GO:0008150	48.902	biological_process	biological_process	0.74	0.364722	0.979454	0.38	0.624676	0.923776	-0.37	0.649825	0.894127	1.94	0.0280729	0.29121	-1.25	0.0892364	1	-3.19	0.000208847	0.0130822
TRINITY_DN80895_c4_g2_i2	Apolipoprotein A1/A4/E domain,	GO:0008150	48.902	biological_process	biological_process	2.84	6.50259e-05	0.00689069	0.52	0.457321	0.853861	-2.32	0.00111146	0.0267823	2.8	6.505e-05	0.00499819	0.38	0.587292	1	-2.42	0.000556832	0.025595
TRINITY_DN80949_c1_g1_i1	tRNA-splicing endonuclease subunit Sen2	GO:0008150	48.902	biological_process	biological_process	2.41	5.64551e-05	0.00625933	0.82	0.147969	0.593857	-1.58	0.00806897	0.0951134	2.06	0.000473131	0.0210875	1.1	0.0550529	1	-0.96	0.107223	0.568037
TRINITY_DN80978_c0_g2_i4	Alpha-aminoadipic semialdehyde dehydrogenase	GO:0008150	48.902	biological_process	biological_process	-0.21	0.686155	1	-0.14	0.790341	0.971337	0.07	0.889019	0.988355	1.63	0.00185127	0.0531329	-0.13	0.808683	1	-1.76	0.000792717	0.0324064
TRINITY_DN81152_c2_g3_i1	Trypsin-1	GO:0008150	48.902	biological_process	biological_process	4.86	0.00184397	0.0828839	1.59	0.15689	0.606431	-3.27	0.0395911	0.242446	3.56	0.00136194	0.0437529	1.24	0.213852	1	-2.32	0.0387476	0.350695
TRINITY_DN81432_c0_g1_i1	Facilitated trehalose transporter Tret1 {ECO:0000250|UniProtKB:Q7PIR5}	GO:0008150	48.902	biological_process	biological_process	3.75	0.00105137	0.0554193	2.51	0.00436678	0.101365	-1.24	0.297933	0.664152	4.85	2.93547e-08	9.074e-06	1.57	0.0395692	1	-3.28	0.000192929	0.012423
TRINITY_DN81513_c1_g1_i1	Neuropeptide CCHamide-1 receptor {ECO:0000303|PubMed:21110953}	GO:0008150	48.902	biological_process	biological_process	4.93	0.000210434	0.0167782	0.03	0.959567	1	-4.9	0.000185622	0.00753158	2.18	0.000639682	0.0261319	-0.4	0.464437	1	-2.58	4.39646e-05	0.00414368
TRINITY_DN81530_c2_g1_i1	Probable cytochrome P450 49a1	GO:0008150	48.902	biological_process	biological_process	-1.31	0.0991034	0.744919	1.62	0.0551551	0.392355	2.92	0.000365764	0.012292	0.89	0.251487	0.801803	2.2	0.00649643	1	1.31	0.111535	0.577334
TRINITY_DN81575_c0_g1_i4	Facilitated trehalose transporter Tret1 {ECO:0000303|PubMed:20035867}	GO:0008150	48.902	biological_process	biological_process	1	0.0212823	0.378305	-0.44	0.255253	0.718244	-1.44	0.000554789	0.0164954	1.91	2.65485e-06	0.000435568	-0.43	0.22458	1	-2.34	5.60759e-09	2.71012e-06
TRINITY_DN81582_c2_g1_i5	Phospholipid hydroperoxide glutathione peroxidase {ECO:0000250|UniProtKB:O70325}	GO:0008150	48.902	biological_process	biological_process	1.68	0.427017	0.996908	-1.31	0.526925	0.888129	-2.99	0.154733	0.494901	7.78	0.00107305	0.0375864	0.27	0.895644	1	-7.51	0.00159909	0.0518874
TRINITY_DN81606_c1_g1_i1	Argininosuccinate synthase {ECO:0000305}	GO:0008150	48.902	biological_process	biological_process	-0.07	0.911791	1	0.32	0.582584	0.9095	0.39	0.508587	0.823258	1.77	0.0029735	0.0721058	-0.32	0.585133	1	-2.08	0.000443586	0.0218758
TRINITY_DN81682_c2_g1_i13	Serine/threonine-protein kinase MRCK alpha	GO:0008150	48.902	biological_process	biological_process	22.31	6.66624e-18	1.86316e-14	-0.08	0.973544	1	-22.39	4.97437e-18	1.50767e-14	-0.29	0.901373	1	-1.14	0.620464	1	-0.86	0.710448	0.990507
TRINITY_DN81682_c2_g1_i7	Serine/threonine-protein kinase MRCK alpha	GO:0008150	48.902	biological_process	biological_process	7.82	4.91955e-05	0.00570923	1.8	0.240613	0.703011	-6.02	0.00182267	0.0374087	1.07	0.485311	0.945671	0.48	0.75257	1	-0.59	0.701737	0.990507
TRINITY_DN81747_c2_g1_i1	Sodium/potassium-transporting ATPase subunit beta-2	GO:0008150	48.902	biological_process	biological_process	1.07	0.0350716	0.487067	0.69	0.174247	0.630805	-0.38	0.449556	0.783886	5.93	7.24617e-32	1.21515e-27	0.6	0.23415	1	-5.34	4.33719e-26	4.71632e-22
TRINITY_DN81800_c2_g2_i1	Bombesin receptor subtype-3	GO:0008150	48.902	biological_process	biological_process	1.25	0.0010195	0.054404	-0.11	0.766152	0.965375	-1.35	0.000311494	0.0109779	1.09	0.00257674	0.065951	0.68	0.0588096	1	-0.41	0.258253	0.783931
TRINITY_DN82037_c1_g1_i9	Dipeptidase 1	GO:0008150	48.902	biological_process	biological_process	0.21	0.555042	1	0.35	0.324352	0.775321	0.14	0.696839	0.915457	0.66	0.0685999	0.471272	-0.66	0.0673796	1	-1.32	0.000270349	0.0156151
TRINITY_DN82081_c1_g2_i4	Cyclin-C	GO:0008150	48.902	biological_process	biological_process	4.93	0.00926688	0.237887	-1.78	0.230833	0.694137	-6.71	0.000321935	0.0112334	2.58	0.0789199	0.502429	0.74	0.609743	1	-1.84	0.210732	0.73855
TRINITY_DN82142_c2_g1_i10	15-hydroxyprostaglandin dehydrogenase [NAD(+)]	GO:0008150	48.902	biological_process	biological_process	1.63	0.000234639	0.0181535	0.64	0.144457	0.588194	-0.98	0.0262322	0.192321	2.91	4.2691e-11	2.67629e-08	0.85	0.0550278	1	-2.07	2.89965e-06	0.000503491
TRINITY_DN82142_c2_g1_i2	15-hydroxyprostaglandin dehydrogenase [NAD(+)]	GO:0008150	48.902	biological_process	biological_process	0.76	0.0534983	0.589545	0.36	0.358172	0.795102	-0.4	0.311293	0.675884	2.2	2.33054e-08	7.36574e-06	0.18	0.653357	1	-2.02	2.79758e-07	7.51142e-05
TRINITY_DN82591_c1_g1_i7	Flavin-containing monooxygenase FMO GS-OX-like 2	GO:0008150	48.902	biological_process	biological_process	0.01	0.981912	1	0.3	0.609476	0.917895	0.29	0.625618	0.883288	1.99	0.000855024	0.0321019	0.71	0.222127	1	-1.28	0.0330327	0.324446
TRINITY_DN82745_c2_g1_i3	Glutamate dehydrogenase, mitochondrial	GO:0008150	48.902	biological_process	biological_process	4.05	0.00670366	0.194241	-0.66	0.494816	0.873116	-4.71	0.00110471	0.0266529	0.94	0.249342	0.799782	1.04	0.200115	1	0.1	0.900601	1
TRINITY_DN82988_c0_g2_i1	Myrosinase 1 {ECO:0000303|PubMed:11804799}	GO:0008150	48.902	biological_process	biological_process	-0.17	0.725599	1	0.05	0.922173	1	0.22	0.64994	0.894222	1.8	0.000419156	0.0193238	0.11	0.81481	1	-1.69	0.000941328	0.0363298
TRINITY_DN82988_c0_g4_i1	Lactase-phlorizin hydrolase	GO:0008150	48.902	biological_process	biological_process	0.26	0.640973	1	0.22	0.667386	0.93894	-0.03	0.952975	1	2.39	0.0004436	0.0201734	0.08	0.875394	1	-2.31	0.000674246	0.0290801
TRINITY_DN83280_c0_g3_i1	Cytochrome P450 6a2	GO:0008150	48.902	biological_process	biological_process	0.53	0.128728	0.806412	1.21	0.000523367	0.0256858	0.68	0.0538492	0.288133	-0.33	0.345641	0.878317	-0.44	0.212728	1	-0.1	0.764449	0.998539
TRINITY_DN83447_c3_g4_i4	Trypsin-1	GO:0008150	48.902	biological_process	biological_process	5.63	0.000288373	0.0212334	0.73	0.486531	0.869414	-4.9	0.00157131	0.0338813	6.71	2.51628e-06	0.000417789	1.12	0.256755	1	-5.59	9.12811e-05	0.00718204
TRINITY_DN83447_c3_g5_i1	Trypsin-1	GO:0008150	48.902	biological_process	biological_process	3.19	0.0470413	0.557318	1.2	0.361422	0.797716	-1.99	0.224236	0.585659	3.7	0.00267577	0.0673996	-0.58	0.529228	1	-4.28	0.000466336	0.0226314
TRINITY_DN83447_c3_g6_i1	Trypsin-7	GO:0008150	48.902	biological_process	biological_process	0.84	0.389375	0.986425	-0.4	0.637528	0.928776	-1.24	0.179688	0.53059	4.43	5.44106e-05	0.00449477	0.64	0.388678	1	-3.78	0.000597573	0.0268044
TRINITY_DN83476_c0_g1_i1	Hemocyanin A chain	GO:0008150	48.902	biological_process	biological_process	1.92	0.114895	0.783761	-0.1	0.931172	1	-2.03	0.0958092	0.390211	2.97	0.013294	0.184179	-0.99	0.407251	1	-3.96	0.000962207	0.0369723
TRINITY_DN83841_c0_g1_i6	Facilitated trehalose transporter Tret1 {ECO:0000303|PubMed:20035867}	GO:0008150	48.902	biological_process	biological_process	-0.24	0.822877	1	1.19	0.276262	0.737475	1.44	0.188732	0.542869	4.04	0.000652249	0.0265805	0.99	0.361575	1	-3.06	0.0102657	0.167992
TRINITY_DN83963_c0_g1_i1	Solute carrier family 22 member 21	GO:0008150	48.902	biological_process	biological_process	-0.29	0.636581	1	0.33	0.597548	0.9139	0.62	0.316467	0.680596	1.25	0.0460999	0.380242	-1.1	0.0753218	1	-2.35	0.000167697	0.0112133
TRINITY_DN83971_c1_g1_i2	Arylsulfatase I	GO:0008150	48.902	biological_process	biological_process	1.27	0.206838	0.902896	2.12	0.0355737	0.320978	0.85	0.443141	0.778857	3.32	0.000427285	0.0196172	1.48	0.062175	1	-1.84	0.0571042	0.428062
TRINITY_DN84309_c0_g1_i1	Angiotensin-converting enzyme	GO:0008150	48.902	biological_process	biological_process	0.72	0.263273	0.942913	1.43	0.0239737	0.263476	0.72	0.280125	0.646263	3.77	9.02302e-09	3.20236e-06	-0.12	0.813548	1	-3.89	2.66129e-09	1.46527e-06
TRINITY_DN84460_c0_g1_i4	MFS-type transporter SLC18B1	GO:0008150	48.902	biological_process	biological_process	3.63	0.000199613	0.0162693	1.22	0.140725	0.582334	-2.41	0.013687	0.131462	4.56	1.64348e-07	4.14442e-05	0.04	0.962994	1	-4.52	2.04804e-07	5.84558e-05
TRINITY_DN84534_c0_g3_i1	Dipeptidyl peptidase 1	GO:0008150	48.902	biological_process	biological_process	1.77	0.00235637	0.0967025	-0.23	0.680119	0.942207	-2	0.000537405	0.0161518	3.06	3.02696e-08	9.28054e-06	-0.27	0.618806	1	-3.33	1.58335e-09	9.43428e-07
TRINITY_DN84566_c3_g1_i1	60S ribosomal protein L17	GO:0008150	48.902	biological_process	biological_process	11.4	6.90229e-06	0.00122296	6.95	0.00215928	0.0653906	-4.45	0.0814555	0.359002	6.04	0.00769843	0.132935	6.04	0.00762478	1	0	0.999091	1
TRINITY_DN84682_c1_g4_i2	E3 ubiquitin-protein ligase SIAH1B	GO:0008150	48.902	biological_process	biological_process	-3.51	0.0687434		2.62	0.241026		6.14	0.00216552	0.0418845	3.73	0.0678464		-0.6	0.726627	1	-4.33	0.0317402
TRINITY_DN84694_c1_g1_i9	Ets DNA-binding protein pokkuri	GO:0008150	48.902	biological_process	biological_process	18.89	0.000238364	0.018363	24.57	1.75147e-06	0.000339707	0	1	1	21.29	3.40934e-05	0.00315872	22.98	7.67423e-06	0.0146518	0	1	1
TRINITY_DN84697_c8_g2_i1	Retrovirus-related Pol polyprotein from transposon 176	GO:0008150	48.902	biological_process	biological_process	0.17	0.865752	1	-0.5	0.564887	0.904453	-0.67	0.454317	0.786999	3.84	3.64575e-07	8.31802e-05	0.52	0.399363	1	-3.32	1.15775e-05	0.00150752
TRINITY_DN84741_c0_g1_i2	Methyl farnesoate epoxidase {ECO:0000305}	GO:0008150	48.902	biological_process	biological_process	2.25	0.00616789	0.18371	1.28	0.103245	0.516984	-0.97	0.239571	0.603755	4.99	7.79018e-10	3.87074e-07	-0.21	0.784518	1	-5.2	1.47216e-10	1.30681e-07
TRINITY_DN84777_c3_g1_i3	Sodium-coupled monocarboxylate transporter 1	GO:0008150	48.902	biological_process	biological_process	1.21	0.142298	0.83126	0.38	0.620705	0.922222	-0.83	0.305816	0.67136	2.57	0.00161322	0.0488848	1.09	0.142758	1	-1.48	0.0735315	0.483685
TRINITY_DN85216_c0_g1_i1	Putative fatty acyl-CoA reductase CG8306 {ECO:0000250|UniProtKB:Q8WVX9, ECO:0000312|EMBL:AAF579772}	GO:0008150	48.902	biological_process	biological_process	1.31	1.0919e-05	0.00173561	0.79	0.00757561	0.139447	-0.52	0.0790482	0.353094	1.82	2.89726e-09	1.2071e-06	-0.51	0.0839145	1	-2.33	2.16821e-14	4.71548e-11
TRINITY_DN85361_c4_g1_i2	Facilitated trehalose transporter Tret1 {ECO:0000250|UniProtKB:Q7PIR5}	GO:0008150	48.902	biological_process	biological_process	-0.09	0.897547	1	2.06	0.00512187	0.110727	2.15	0.00340308	0.0555089	2.44	0.00107075	0.0375843	0.32	0.644462	1	-2.12	0.00454925	0.101972
TRINITY_DN85491_c0_g1_i1	Acyl-CoA Delta(11) desaturase	GO:0008150	48.902	biological_process	biological_process	0.45	0.432417	0.998703	0.71	0.211741	0.675675	0.26	0.645149	0.892063	4.49	1.22728e-13	1.2863e-10	0.19	0.732196	1	-4.29	1.30324e-12	1.92157e-09
TRINITY_DN85626_c3_g2_i1	Spermine oxidase	GO:0008150	48.902	biological_process	biological_process	0.88	0.275047	0.949679	-0.22	0.75103	0.961619	-1.1	0.149883	0.487829	2.23	0.000629698	0.02585	-0.04	0.946071	1	-2.27	0.00048268	0.0231221
TRINITY_DN85689_c1_g4_i1	Phosphatidylinositol 3-kinase regulatory subunit gamma	GO:0008150	48.902	biological_process	biological_process	-22.62	1.19493e-10	9.73428e-08	-21.32	1.27978e-09	6.74736e-07	1.3	0.695341	0.914809	1.34	0.684904	0.987342	-0.13	0.968978	1	-1.47	0.656563	0.98285
TRINITY_DN85970_c4_g2_i1	Cytochrome P450 4g15	GO:0008150	48.902	biological_process	biological_process	-0.28	0.812248	1	-2.29	0.0268976	0.279592	-2.01	0.0419898	0.250554	2.74	0.000206097	0.0117038	0.13	0.858126	1	-2.62	0.000400266	0.0205309
TRINITY_DN86239_c0_g1_i1	Transposable element Tcb1 transposase	GO:0008150	48.902	biological_process	biological_process	4.6	0.00580793	0.176923	1.84	0.158932	0.608906	-2.76	0.106926	0.413306	6.53	6.16217e-05	0.00484579	1.32	0.256388	1	-5.21	0.00153838	0.0505558
TRINITY_DN86241_c2_g4_i3	Hydroxyacid oxidase 1	GO:0008150	48.902	biological_process	biological_process	2.67	0.0127443	0.285829	0.21	0.771126	0.966636	-2.46	0.019345	0.16123	3.3	6.40604e-06	0.000859408	0.36	0.55339	1	-2.95	5.99441e-05	0.00530433
TRINITY_DN86395_c3_g1_i3	Glucose dehydrogenase [FAD, quinone]	GO:0008150	48.902	biological_process	biological_process	-0.08	0.900701	1	-0.41	0.498628	0.875122	-0.33	0.581328	0.862709	1.93	0.00152717	0.0470338	0.37	0.539478	1	-1.56	0.0103939	0.169326
TRINITY_DN86624_c0_g3_i1	Esterase FE4	GO:0008150	48.902	biological_process	biological_process	4.28	0.00323489	0.121021	0.05	0.956061	1	-4.23	0.00327047	0.0542773	4.15	1.85566e-05	0.00200441	0.93	0.255088	1	-3.22	0.000963457	0.0369877
TRINITY_DN86796_c0_g1_i3	Uncharacterized transporter slc-172 {ECO:0000305}	GO:0008150	48.902	biological_process	biological_process	0	1	1	0	1	1	0	1	1	7.72	0.00113143	0.0387016	0.94	0.647749	1	-6.78	0.00430952	0.0985738
TRINITY_DN86860_c0_g1_i1	Tyrosine 3-monooxygenase	GO:0008150	48.902	biological_process	biological_process	4.39	1.10573e-07	3.76498e-05	0.22	0.771494	0.966768	-4.17	4.48661e-07	6.51419e-05	1.99	0.0102123	0.157782	0.06	0.939668	1	-1.94	0.0126033	0.189035
TRINITY_DN87128_c4_g1_i8	MAP7 (E-MAP-115) family,ensconsin isoform X12 [Cryptotermes secundus],	GO:0008150	48.902	biological_process	biological_process	-0.44	0.661665	1	0.42	0.675419	0.941298	0.87	0.39156	0.740271	5.17	6.39757e-07	0.000135374	0.34	0.740164	1	-4.84	3.22545e-06	0.00054273
TRINITY_DN87358_c0_g1_i2	Transient receptor potential cation channel protein painless	GO:0008150	48.902	biological_process	biological_process	5.2	0.000583054	0.0364153	0.03	0.97202	1	-5.17	0.00059357	0.0172208	1.94	0.0596522	0.437393	0.59	0.545751	1	-1.35	0.192449	0.715925
TRINITY_DN87427_c1_g2_i3	Cytochrome P450 4C1	GO:0008150	48.902	biological_process	biological_process	3.15	0.0106501	0.257437	0.6	0.42332	0.835536	-2.55	0.0375571	0.235751	2.86	7.70059e-05	0.00567003	0.78	0.214649	1	-2.08	0.00443471	0.100211
TRINITY_DN87540_c4_g2_i2	Sodium/potassium-transporting ATPase subunit beta-2	GO:0008150	48.902	biological_process	biological_process	3.46	0.0227648	0.390641	4.3	0.00456632	0.103751	0	1	1	6.48	4.59016e-06	0.000666447	-0.19	0.815916	1	-6.66	2.30576e-06	0.000418757
TRINITY_DN87540_c4_g2_i3	Sodium/potassium-transporting ATPase subunit beta-2	GO:0008150	48.902	biological_process	biological_process	1.35	0.00655098	0.190911	1.04	0.0351718	0.319318	-0.31	0.530298	0.835894	6.29	2.20903e-37	1.48177e-32	0.74	0.131504	1	-5.55	1.60155e-29	3.48309e-25
TRINITY_DN87554_c0_g2_i2	ATP synthase subunit a	GO:0008150	48.902	biological_process	biological_process	1.36	0.00407444	0.140879	0.52	0.260125	0.723159	-0.84	0.0765999	0.347133	1.48	0.00127938	0.0420471	1.55	0.000743132	0.365884	0.07	0.883217	1
TRINITY_DN87574_c1_g4_i2	GPI transamidase component PIG-S	GO:0008150	48.902	biological_process	biological_process	3.17	0.000359439	0.0253433	0.8	0.307025	0.764508	-2.37	0.00757356	0.0917264	2.88	0.00144333	0.0454107	0.69	0.384537	1	-2.19	0.0164186	0.220929
TRINITY_DN87584_c1_g1_i4	Translation initiation factor eIF-2B subunit delta	GO:0008150	48.902	biological_process	biological_process	0.27	0.714802	1	0.22	0.766925	0.965375	-0.05	0.944462	1	2.94	7.44253e-05	0.00552147	-0.35	0.633826	1	-3.29	9.37151e-06	0.00126789
TRINITY_DN87593_c7_g2_i1	Lipase 3	GO:0008150	48.902	biological_process	biological_process	0.79	0.220607	0.913	0.91	0.153745	0.60241	0.11	0.861924	0.97995	2.55	0.000193101	0.0111855	-0.53	0.393071	1	-3.08	5.9645e-06	0.000880934
TRINITY_DN87917_c0_g3_i1	Protein obstructor-E {ECO:0000303|PubMed:28076349}	GO:0008150	48.902	biological_process	biological_process	1.75	0.000224217	0.0174884	0.3	0.509873	0.88063	-1.45	0.00221022	0.042499	1.63	0.000372671	0.0178491	1.03	0.0244039	1	-0.61	0.188424	0.710701
TRINITY_DN87926_c0_g3_i1	Facilitated trehalose transporter Tret1 {ECO:0000250|UniProtKB:Q7PIR5}	GO:0008150	48.902	biological_process	biological_process	6.17	1.79779e-05	0.00256648	3.87	0.000238433	0.0144745	-2.3	0.141283	0.474138	4.89	4.48988e-07	0.000100057	2.75	0.00100721	0.443893	-2.14	0.0311185	0.31372
TRINITY_DN88262_c1_g3_i2	GTPase-activating Rap/Ran-GAP domain-like protein 3	GO:0008150	48.902	biological_process	biological_process	-0.56	0.479743	1	-0.38	0.62211	0.922765	0.17	0.819738	0.964267	4.05	6.10934e-07	0.00013051	0.59	0.414814	1	-3.46	2.15323e-05	0.00242011
TRINITY_DN88293_c0_g1_i2	Heat shock protein 70 B2	GO:0008150	48.902	biological_process	biological_process	6.29	7.60255e-06	0.00132366	7.13	3.8808e-07	9.59098e-05	0	1	1	4.93	1.8497e-06	0.000329985	8.04	7.7074e-09	6.13508e-05	3.11	0.046235	0.384046
TRINITY_DN88396_c0_g1_i2	Facilitated trehalose transporter Tret1 {ECO:0000250|UniProtKB:Q7PIR5}	GO:0008150	48.902	biological_process	biological_process	0.95	0.0189472	0.356805	0.01	0.978535	1	-0.94	0.0187538	0.158292	0.7	0.0686514	0.471297	-0.53	0.159135	1	-1.23	0.00126107	0.0441467
TRINITY_DN88548_c1_g1_i4	Probable chitinase 2	GO:0008150	48.902	biological_process	biological_process	2.99	2.12144e-07	6.58806e-05	0.01	0.979909	1	-2.98	1.97512e-07	3.25787e-05	1.97	7.90752e-05	0.00575918	-0.9	0.0687932	1	-2.87	8.54753e-09	3.85272e-06
TRINITY_DN88629_c0_g1_i3	Protein Wnt-7b	GO:0008150	48.902	biological_process	biological_process	2.87	0.00496795	0.16083	0.48	0.456	0.853093	-2.39	0.0182663	0.155842	6.96	9.43579e-10	4.52096e-07	0.05	0.916856	1	-6.9	1.25762e-09	7.77925e-07
TRINITY_DN88717_c2_g2_i1	Sarcosine dehydrogenase, mitochondrial	GO:0008150	48.902	biological_process	biological_process	1.81	0.0286414	0.443647	0.99	0.212612	0.676461	-0.82	0.322712	0.685483	2.93	0.000289786	0.0150335	1.06	0.17448	1	-1.87	0.0211757	0.25548
TRINITY_DN88811_c1_g1_i8	PHD finger protein 3	GO:0008150	48.902	biological_process	biological_process	-6.31	0.11262	0.777806	-3.72	0.34987	0.790594	2.59	0.501029	0.818531	20.83	2.18781e-07	5.27891e-05	-1.79	0.641281	1	-22.62	1.7744e-08	7.08075e-06
TRINITY_DN88821_c0_g1_i2	1-phosphatidylinositol 4,5-bisphosphate phosphodiesterase {ECO:0000305}	GO:0008150	48.902	biological_process	biological_process	2.68	0.189205	0.887505	-0.43	0.827841	0.982205	-3.12	0.126303	0.448978	9.33	5.26887e-05	0.00441781	1.11	0.575256	1	-8.21	0.000372004	0.0195804
TRINITY_DN88879_c0_g6_i1	Glucose dehydrogenase [FAD, quinone]	GO:0008150	48.902	biological_process	biological_process	-0.48	0.457735	1	-0.85	0.187748	0.648484	-0.37	0.566358	0.854864	1.42	0.0290652	0.296896	-0.68	0.291269	1	-2.11	0.00122571	0.0433412
TRINITY_DN89185_c1_g1_i2	Probable cytochrome P450 304a1	GO:0008150	48.902	biological_process	biological_process	2.45	0.13418	0.816139	3.31	0.0431712	0.350662	0	1	1	6.01	2.45894e-05	0.00248834	0.89	0.282008	1	-5.11	0.000349002	0.0187181
TRINITY_DN89185_c1_g1_i3	Probable cytochrome P450 304a1	GO:0008150	48.902	biological_process	biological_process	0.76	0.430762	0.997729	0.84	0.372269	0.805244	0.08	0.931995	1	4.03	0.00047441	0.0211164	-1.87	0.0377416	1	-5.91	2.40038e-07	6.65521e-05
TRINITY_DN89248_c2_g1_i5	Inositol oxygenase	GO:0008150	48.902	biological_process	biological_process	1.28	0.00175265	0.0798128	0.68	0.0871581	0.481349	-0.59	0.14667	0.482376	1.87	2.45064e-06	0.00041096	0.47	0.23643	1	-1.41	0.000405702	0.0206808
TRINITY_DN89289_c4_g1_i1	Aldose 1-epimerase	GO:0008150	48.902	biological_process	biological_process	1.28	0.0797943	0.689392	0.12	0.844093	0.986036	-1.15	0.103973	0.407152	3.68	6.1618e-05	0.00484579	-0.37	0.531134	1	-4.05	9.01234e-06	0.00122693
TRINITY_DN89537_c1_g2_i6	Transposable element P transposase	GO:0008150	48.902	biological_process	biological_process	-0.86	0.417187	0.991125	-1.97	0.0458199	0.36083	-1.11	0.217834	0.578561	2.21	0.0458875	0.379262	-1.48	0.0822266	1	-3.69	0.000595407	0.0267681
TRINITY_DN89574_c3_g1_i4	3-ketoacyl-CoA thiolase, mitochondrial	GO:0008150	48.902	biological_process	biological_process	13.82	2.59383e-06	0.000547135	14.66	6.10546e-07	0.00013904	0	1	1	10.32	0.000446253	0.0202572	4.27	0.11439	1	-6.06	0.0399337	0.356412
TRINITY_DN89665_c0_g1_i10	Monocarboxylate transporter 12	GO:0008150	48.902	biological_process	biological_process	-0.58	0.50094	1	-0.75	0.374931	0.806908	-0.18	0.833051	0.968636	8.87	7.12676e-10	3.59435e-07	0.46	0.58195	1	-8.41	5.14692e-09	2.56332e-06
TRINITY_DN89707_c7_g2_i1	Cytochrome c oxidase subunit 1	GO:0008150	48.902	biological_process	biological_process	-0.06	0.933498	1	0.17	0.791259	0.971597	0.23	0.725156	0.92777	2.44	0.0010106	0.0361733	0.11	0.859216	1	-2.33	0.00168225	0.0536847
TRINITY_DN89967_c3_g1_i25	Neurofibromin	GO:0008150	48.902	biological_process	biological_process	0	1	1	-19.46	0.000153241	0.010586	-19.5	0.000148733	0.00635475	4.63	0.358415	0.885354	1.56	0.755791	1	-3.07	0.542403	0.943799
TRINITY_DN90018_c2_g1_i1	Cytochrome P450 6k1	GO:0008150	48.902	biological_process	biological_process	-2.92	0.0587561	0.612585	0.86	0.646977	0.932112	3.78	0.0144352	0.135676	6.81	3.80622e-06	0.000576329	-0.47	0.603575	1	-7.27	7.40076e-07	0.00016636
TRINITY_DN90619_c0_g1_i2	Neurotrypsin	GO:0008150	48.902	biological_process	biological_process	3.36	0.000178122	0.0147749	0.13	0.853349	0.988587	-3.23	0.000274474	0.0100493	3.37	2.61452e-06	0.000431963	-0.04	0.953445	1	-3.41	1.95875e-06	0.000367236
TRINITY_DN90936_c4_g1_i1	Histone-lysine N-methyltransferase SETMAR {ECO:0000305}	GO:0008150	48.902	biological_process	biological_process	0.72	0.551783	1	0.52	0.643683	0.930751	-0.2	0.865321	0.98106	4.56	1.88217e-05	0.00202652	1.7	0.0674674	1	-2.86	0.00797152	0.144532
TRINITY_DN91017_c0_g1_i1	Discoidin domain-containing receptor 2	GO:0008150	48.902	biological_process	biological_process	-0.44	0.456384	1	0.67	0.256639	0.719815	1.11	0.0582589	0.300223	1.76	0.00192602	0.0545581	-0.44	0.435225	1	-2.2	0.000106158	0.00796121
TRINITY_DN91112_c2_g1_i3	Solute carrier family 23 member 2 {ECO:0000250|UniProtKB:Q9UGH3}	GO:0008150	48.902	biological_process	biological_process	7.19	7.60532e-06	0.00132366	7.91	7.69598e-07	0.000167794	0.72	0.670132	0.903333	8.51	2.33892e-08	7.36574e-06	2.61	0.0865915	1	-5.9	0.000106882	0.00799486
TRINITY_DN91112_c2_g1_i7	Solute carrier family 23 member 2 {ECO:0000250|UniProtKB:Q9UGH3}	GO:0008150	48.902	biological_process	biological_process	5.18	0.03366	0.479334	7.02	0.00402674	0.09613	1.84	0.496737	0.816125	7.44	0.000910314	0.0334954	3.87	0.0699485	1	-3.57	0.112374	0.579097
TRINITY_DN91120_c0_g1_i1	Atrial natriuretic peptide-converting enzyme	GO:0008150	48.902	biological_process	biological_process	0.99	0.0846195	0.70446	0.28	0.617842	0.920972	-0.71	0.214645	0.574874	0.37	0.510343	0.954151	-1.56	0.00541185	1	-1.93	0.000597278	0.0268044
TRINITY_DN91189_c0_g1_i6	Solute carrier organic anion transporter family member 4C1	GO:0008150	48.902	biological_process	biological_process	1.67	0.264725	0.944072	8.5	6.4972e-06	0.000945168	6.84	0.000312911	0.0110158	1.92	0.198233	0.736598	7.94	2.56487e-05	0.0368628	6.01	0.00155388	0.0509523
TRINITY_DN92026_c11_g2_i1	Aquaporin AQPcic	GO:0008150	48.902	biological_process	biological_process	-0.01	0.991956	1	0.95	0.189817	0.651289	0.95	0.186455	0.539591	2.8	9.37474e-05	0.0065504	-0.21	0.770908	1	-3	2.7153e-05	0.00286444
TRINITY_DN92074_c1_g2_i1	Mitochondrial import receptor subunit TOM70	GO:0008150	48.902	biological_process	biological_process	-0.12	0.72094	1	-0.43	0.187475	0.64803	-0.31	0.33855	0.69794	1.29	6.47286e-05	0.00499513	0.25	0.435865	1	-1.05	0.00124483	0.043776
TRINITY_DN92397_c1_g1_i1	Adipocyte plasma membrane-associated protein	GO:0008150	48.902	biological_process	biological_process	1.64	0.00242976	0.0987777	1.63	0.000967475	0.0388567	0	0.996637	1	1.66	0.00142866	0.0450971	2.4	1.25773e-05	0.0212662	0.75	0.215366	0.743496
TRINITY_DN93252_c8_g1_i3	Sialin	GO:0008150	48.902	biological_process	biological_process	-5.35	0.00119788	0.0608263	-4.72	0.00418091	0.0985663	0.63	0.596766	0.869293	6.24	0.000138488	0.00876252	-0.37	0.75135	1	-6.61	5.23634e-05	0.00478198
TRINITY_DN93275_c17_g1_i6	Transposable element Tc1 transposase	GO:0008150	48.902	biological_process	biological_process	3.99	0.00797029	0.217814	-1.01	0.296634	0.75605	-5	0.000551671	0.0164655	1.93	0.033235	0.319852	-0.69	0.40659	1	-2.63	0.00345509	0.0854374
TRINITY_DN52494_c0_g1_i1	Stearoyl-CoA desaturase 5	GO:0008152	40.061	metabolic process	metabolic process	0	1	1	0	1	1	0	1	1	4.56	0.00045636	0.0205521	0.39	0.642674	1	-4.16	0.00138563	0.0470307
TRINITY_DN59661_c0_g1_i1	Cytochrome P450 6j1	GO:0008152	40.061	metabolic process	metabolic process	0.9	0.630728		2.71	0.146446	0.59145	1.81	0.354383	0.711332	4.8	0.00249431		-0.31	0.777655	1	-5.1	0.00124387	0.0437734
TRINITY_DN62117_c0_g1_i1	Acyl-CoA synthetase family member 2, mitochondrial	GO:0008152	40.061	metabolic process	metabolic process	3.6	0.000783327	0.0451021	0.06	0.930902	1	-3.54	0.000845789	0.0220396	4.12	3.75847e-09	1.53726e-06	0.04	0.944696	1	-4.08	5.44874e-09	2.67798e-06
TRINITY_DN63500_c0_g1_i1	Dipeptidase 1	GO:0008152	40.061	metabolic process	metabolic process	0.13	0.729107	1	0.4	0.286485	0.746479	0.27	0.474991	0.801022	0.71	0.063315	0.451271	-0.56	0.129468	1	-1.27	0.000767306	0.0317556
TRINITY_DN63691_c0_g1_i1	Phosphoglucomutase/phosphomannomutase {ECO:0000303|PubMed:15342576}	GO:0008152	40.061	metabolic process	metabolic process	5.59	3.44505e-05	0.00430329	9.12	8.92238e-08	2.89621e-05	3.53	0.0485542	0.272236	5.08	4.99458e-05	0.00424622	4.59	0.000222947	0.165283	-0.49	0.698712	0.990507
TRINITY_DN65237_c0_g1_i1	Probable chitinase 10 {ECO:0000312|FlyBase:FBgn0250907}	GO:0008152	40.061	metabolic process	metabolic process	0.62	0.469895	1	-0.46	0.562252	0.903132	-1.08	0.190517	0.545099	1.48	0.0591278	0.435508	-1.13	0.129473	1	-2.61	0.000761173	0.031644
TRINITY_DN65624_c0_g1_i3	Probable chitinase 2	GO:0008152	40.061	metabolic process	metabolic process	0.95	0.359565	0.97875	-0.6	0.481691	0.867286	-1.55	0.108312	0.415936	2.11	0.00709588	0.125801	-0.41	0.560984	1	-2.53	0.00119309	0.0427201
TRINITY_DN65918_c0_g1_i1	Myrosinase 1 {ECO:0000303|PubMed:11804799}	GO:0008152	40.061	metabolic process	metabolic process	0.36	0.489657	1	-0.35	0.496791	0.874067	-0.71	0.169287	0.516443	3.49	7.11994e-10	3.59435e-07	0.46	0.36615	1	-3.03	9.36953e-08	3.04136e-05
TRINITY_DN66006_c0_g1_i2	Venom carboxylesterase-6	GO:0008152	40.061	metabolic process	metabolic process	1.05	0.103819	0.756847	-0.12	0.839752	0.985036	-1.17	0.0642988	0.316366	2.83	3.80187e-05	0.00343233	0.27	0.650941	1	-2.56	0.000201675	0.0128436
TRINITY_DN66142_c0_g1_i2	Cytosolic 10-formyltetrahydrofolate dehydrogenase	GO:0008152	40.061	metabolic process	metabolic process	6.73	9.06705e-07	0.000224428	1.41	0.0559528	0.394466	-5.32	0.000111103	0.00516077	4.76	5.73494e-09	2.26287e-06	1.01	0.14345	1	-3.75	4.86668e-06	0.000749323
TRINITY_DN66457_c0_g1_i1	2-amino-3-ketobutyrate coenzyme A ligase, mitochondrial	GO:0008152	40.061	metabolic process	metabolic process	5.29	0.00076655	0.0444029	2.75	0.0220382	0.252849	-2.54	0.125107	0.446836	2.65	0.0167696	0.213935	1.57	0.134425	1	-1.08	0.340282	0.849971
TRINITY_DN66478_c0_g1_i2	Acyl-CoA Delta(11) desaturase	GO:0008152	40.061	metabolic process	metabolic process	4.02	1.54162e-07	4.97791e-05	1.72	0.0179451	0.227101	-2.3	0.00276278	0.048746	3.22	8.72519e-06	0.00110428	1.05	0.146215	1	-2.17	0.00269795	0.0729557
TRINITY_DN66478_c0_g1_i3	Acyl-CoA Delta(11) desaturase	GO:0008152	40.061	metabolic process	metabolic process	3.84	0.000176311	0.014728	2.77	0.00549266	0.115516	-1.07	0.299629	0.666019	3.88	9.264e-05	0.00649332	1.64	0.0971225	1	-2.24	0.0240131	0.273283
TRINITY_DN66478_c0_g1_i5	Acyl-CoA Delta(11) desaturase	GO:0008152	40.061	metabolic process	metabolic process	4.59	8.32737e-06	0.00139996	2.91	0.00378528	0.0923424	-1.68	0.104046	0.40732	4	6.55747e-05	0.00503274	1.34	0.179711	1	-2.66	0.00795196	0.144298
TRINITY_DN66478_c0_g1_i6	Acyl-CoA Delta(11) desaturase	GO:0008152	40.061	metabolic process	metabolic process	3.85	9.45702e-05	0.0091538	3.76	0.00011299	0.00839395	-0.09	0.927388	1	4.71	1.06489e-06	0.000209475	2.06	0.0317937	1	-2.65	0.00607895	0.122546
TRINITY_DN66526_c0_g1_i1	Cytochrome P450 4C1	GO:0008152	40.061	metabolic process	metabolic process	2.76	4.29621e-07	0.000122111	0.94	0.0527352	0.384551	-1.82	0.000869766	0.0224722	3.75	1.25936e-14	1.50849e-11	1.88	6.00818e-05	0.0675911	-1.87	0.000134573	0.00946866
TRINITY_DN66675_c0_g1_i2	Beta-1,3-glucan-binding protein {ECO:0000312|EMBL:AAM212131}	GO:0008152	40.061	metabolic process	metabolic process	-0.35	0.652882	1	1.21	0.145146	0.589151	1.57	0.0539612	0.2884	4.78	1.04055e-07	2.79192e-05	-0.78	0.218188	1	-5.56	5.33432e-10	3.71239e-07
TRINITY_DN67183_c0_g1_i2	Cytochrome b5-related protein	GO:0008152	40.061	metabolic process	metabolic process	4.06	0.0083928	0.22456	2.1	0.0884667	0.48462	-1.95	0.232855	0.595842	3.37	0.00155536	0.0477267	1.01	0.271318	1	-2.36	0.0284878	0.299485
TRINITY_DN67319_c0_g1_i1	Hemocyte protein-glutamine gamma-glutamyltransferase	GO:0008152	40.061	metabolic process	metabolic process	1.79	0.00055988	0.0353631	-0.42	0.391917	0.815693	-2.21	1.66979e-05	0.00123606	1.9	0.000126411	0.0082324	0.37	0.446926	1	-1.53	0.00203249	0.0610529
TRINITY_DN67497_c0_g1_i1	Sushi, von Willebrand factor type A, EGF and pentraxin domain-containing protein 1	GO:0008152	40.061	metabolic process	metabolic process	0.91	0.38437	0.985237	-1.14	0.268632	0.730265	-2.05	0.0485555	0.272236	3.67	0.000339675	0.0167781	2.12	0.0369028	1	-1.54	0.132141	0.62143
TRINITY_DN67679_c0_g1_i3	Zinc carboxypeptidase	GO:0008152	40.061	metabolic process	metabolic process	-0.87	0.58603	1	-0.03	0.98281	1	0.83	0.594511	0.868238	3.28	0.0928204	0.542542	-4.67	0.00271616	0.785424	-7.95	2.99205e-05	0.00306581
TRINITY_DN68093_c5_g3_i1	Cytochrome P450 6k1	GO:0008152	40.061	metabolic process	metabolic process	1.37	0.0385061	0.507848	-0.26	0.686661	0.944601	-1.63	0.0132703	0.128975	3.38	3.96592e-07	8.98736e-05	1.41	0.0298912	1	-1.97	0.00323605	0.0817065
TRINITY_DN68260_c0_g2_i3	Protein obstructor-E {ECO:0000303|PubMed:28076349}	GO:0008152	40.061	metabolic process	metabolic process	2.36	0.0135101	0.2949	0.43	0.628785	0.925642	-1.93	0.0420663	0.250903	2.5	0.00801395	0.136367	-0.52	0.551305	1	-3.02	0.0012857	0.0447386
TRINITY_DN68346_c2_g1_i6	Glycine N-methyltransferase	GO:0008152	40.061	metabolic process	metabolic process	3.1	0.00272376	0.107153	1.67	0.0840891	0.474425	-1.44	0.168357	0.515009	3.2	0.000984096	0.0354899	2.49	0.00912603	1	-0.71	0.470537	0.919886
TRINITY_DN68740_c0_g1_i6	Protein suppressor of forked	GO:0008152	40.061	metabolic process	metabolic process	0	1	1	0	1	1	0	1	1	8.48	1.33464e-09	6.04897e-07	-0.29	0.706011	1	-8.77	3.56377e-10	2.7164e-07
TRINITY_DN68882_c2_g1_i1	E3 ubiquitin-protein ligase SIAH1	GO:0008152	40.061	metabolic process	metabolic process	0.53	0.696282		5.73	0.00102377	0.0403904	5.2	0.00314061	0.052884	1.27	0.374063		0.39	0.773667	1	-0.88	0.540656	0.94325
TRINITY_DN69095_c0_g1_i1	Glucose dehydrogenase [FAD, quinone]	GO:0008152	40.061	metabolic process	metabolic process	0.98	0.598209	1	-1	0.532661	0.891086	-1.98	0.218043	0.578773	5.32	5.55246e-05	0.00454759	1.09	0.204688	1	-4.22	0.0014638	0.0488644
TRINITY_DN69366_c1_g1_i1	Acyl-CoA Delta(11) desaturase	GO:0008152	40.061	metabolic process	metabolic process	2.87	0.0628777	0.628571	2.77	0.072888	0.445329	-0.1	0.954641	1	4.82	1.9065e-06	0.000337426	0.23	0.749706	1	-4.59	5.79559e-06	0.000863315
TRINITY_DN69370_c0_g1_i1	Protein henna	GO:0008152	40.061	metabolic process	metabolic process	3.63	0.0367232	0.497236	2.1	0.138712	0.578945	-1.54	0.393274	0.741487	6.57	0.000110112	0.0074271	1.38	0.267667	1	-5.2	0.00234442	0.0668901
TRINITY_DN69370_c0_g1_i2	Protein henna	GO:0008152	40.061	metabolic process	metabolic process	3.58	0.00186297	0.0833636	2.05	0.0692593	0.435102	-1.54	0.183291	0.535252	4.6	5.48782e-05	0.00451649	1.25	0.26274	1	-3.35	0.00337563	0.0843112
TRINITY_DN69822_c6_g1_i16	Serine/arginine repetitive matrix protein 1	GO:0008152	40.061	metabolic process	metabolic process	0.87	0.52143	1	2.37	0.0852718	0.476586	1.51	0.282182	0.648306	6.51	0.000191561	0.0111348	0.96	0.464074	1	-5.54	0.00155724	0.0510009
TRINITY_DN69953_c3_g1_i1	Beta-ureidopropionase	GO:0008152	40.061	metabolic process	metabolic process	2.8	5.66976e-06	0.0010477	1.05	0.083258	0.472433	-1.75	0.00459868	0.0671712	3.52	7.27636e-09	2.72672e-06	0.74	0.217568	1	-2.78	5.09873e-06	0.000779532
TRINITY_DN70001_c0_g1_i1	Delta-1-pyrroline-5-carboxylate synthase	GO:0008152	40.061	metabolic process	metabolic process	2.42	0.00214422	0.090974	1.53	0.0243616	0.265684	-0.9	0.264581	0.631016	5.05	3.2169e-10	1.68581e-07	0.51	0.39596	1	-4.54	1.687e-08	6.79431e-06
TRINITY_DN70482_c7_g3_i1	E3 ubiquitin-protein ligase siah-1 {ECO:0000250|UniProtKB:Q965X6}	GO:0008152	40.061	metabolic process	metabolic process	-4.91	0.00349557	0.127502	-5.52	0.000861802	0.0357344	-0.61	0.615232	0.878666	5.1	0.00086922	0.032428	0.5	0.670969	1	-4.6	0.00270088	0.0729557
TRINITY_DN70527_c0_g2_i1	Serine protease nudel	GO:0008152	40.061	metabolic process	metabolic process	-0.69	0.408655	0.990505	-0.25	0.756664	0.962741	0.43	0.571694	0.857583	1.81	0.0114616	0.168637	-1.67	0.010162	1	-3.48	7.30393e-07	0.000164609
TRINITY_DN70844_c2_g2_i1	Peptidoglycan-recognition protein SD	GO:0008152	40.061	metabolic process	metabolic process	2.93	0.0856087	0.707636	-1.94	0.118326	0.543766	-4.87	0.00294622	0.0507489	4.8	0.00154279	0.0473842	1.19	0.309038	1	-3.61	0.0179939	0.232938
TRINITY_DN70920_c0_g1_i1	Chitin binding Peritrophin-A domain,hypothetical protein B7P43_G08462, partial [Cryptotermes secundus],CBM14,Modules of approx 70 residues The chitin-binding function has been demonstrated in several cases These modules are found attached to a number of chitinase catalytic domains, but also in non-catalytic proteins either in isolation or as multiple repeats	GO:0008152	40.061	metabolic process	metabolic process	1.27	0.274052	0.949578	-0.44	0.657432	0.935489	-1.71	0.12421	0.445373	3.35	0.027564	0.287817	-2.3	0.0187756	1	-5.65	0.00012422	0.00894146
TRINITY_DN71235_c3_g1_i1	Probable cytochrome P450 6a13	GO:0008152	40.061	metabolic process	metabolic process	0.99	0.0135162	0.294939	1.43	0.000271671	0.0158614	0.44	0.273338	0.639262	0.08	0.843504	1	-0.33	0.408529	1	-0.41	0.30685	0.825858
TRINITY_DN71333_c1_g2_i1	Glucose dehydrogenase [FAD, quinone]	GO:0008152	40.061	metabolic process	metabolic process	2.29	0.0492272	0.568831	0.97	0.277218	0.738555	-1.31	0.260058	0.625867	5	6.63597e-05	0.00506979	0.12	0.871067	1	-4.88	9.86459e-05	0.0075608
TRINITY_DN71510_c0_g1_i1	Vacuolar protein sorting-associated protein 28 homolog	GO:0008152	40.061	metabolic process	metabolic process	0.23	0.778995	1	-0.91	0.263012	0.725877	-1.14	0.161899	0.504926	4.56	7.34928e-05	0.00547618	0.57	0.483825	1	-3.99	0.000538923	0.0250575
TRINITY_DN71531_c3_g1_i4	Phosphoglycerate kinase	GO:0008152	40.061	metabolic process	metabolic process	0.8	0.251777	0.934879	0.52	0.450016	0.850286	-0.28	0.687783	0.911221	3.44	9.09354e-07	0.000183728	1.06	0.117012	1	-2.37	0.000719512	0.0303847
TRINITY_DN71531_c3_g1_i7	Phosphoglycerate kinase	GO:0008152	40.061	metabolic process	metabolic process	1.8	0.00240327	0.0979383	1.11	0.0531273	0.385808	-0.7	0.242838	0.607365	1.89	0.000990836	0.0355799	1.66	0.00340478	0.894681	-0.22	0.700944	0.990507
TRINITY_DN71621_c0_g1_i3	Cytochrome b	GO:0008152	40.061	metabolic process	metabolic process	-1	0.271421	0.9481	2.31	0.0282998	0.286774	3.31	0.00121892	0.0285212	1.24	0.233057	0.782512	-0.6	0.509728	1	-1.84	0.0690298	0.469516
TRINITY_DN71715_c0_g1_i1	Glycerol kinase 3 {ECO:0000305}	GO:0008152	40.061	metabolic process	metabolic process	4.27	0.000611019	0.0376709	1.14	0.231738	0.695085	-3.14	0.0121399	0.12229	2.34	0.0217164	0.251544	0.61	0.524299	1	-1.74	0.0906705	0.529803
TRINITY_DN72594_c4_g2_i1	Glucose dehydrogenase [FAD, quinone]	GO:0008152	40.061	metabolic process	metabolic process	-0.7	0.258609	0.940593	-0.93	0.131508	0.568316	-0.23	0.706255	0.919416	1.09	0.0778744	0.499274	-0.89	0.148271	1	-1.98	0.0013509	0.0461946
TRINITY_DN73407_c0_g4_i2	Tyrosine-protein kinase Btk29A	GO:0008152	40.061	metabolic process	metabolic process	0.1	0.891589	1	2.75	0.00151653	0.0519809	2.65	0.00232753	0.0440215	1.6	0.0553495	0.420152	1.19	0.130618	1	-0.41	0.640685	0.977929
TRINITY_DN73854_c4_g1_i1	Acidic mammalian chitinase	GO:0008152	40.061	metabolic process	metabolic process	3.49	0.0355565		0.52	0.687048	0.94476	-2.97	0.0694885	0.329498	4.27	0.00706751		-0.76	0.483084	1	-5.03	0.00136669	0.0465513
TRINITY_DN73936_c3_g1_i5	Peroxiredoxin-5, mitochondrial	GO:0008152	40.061	metabolic process	metabolic process	5.56	0.00236617	0.0968385	0.49	0.728824	0.956312	-5.07	0.00547188	0.0747474	6.55	0.000313327	0.0158502	2.73	0.0620981	1	-3.82	0.0408657	0.360112
TRINITY_DN74047_c0_g1_i1	Acyl-CoA synthetase family member 2, mitochondrial	GO:0008152	40.061	metabolic process	metabolic process	3.96	0.000725086	0.042404	0.69	0.277852	0.739008	-3.28	0.0050722	0.071546	3.8	2.02686e-10	1.10535e-07	0.85	0.112994	1	-2.96	8.72622e-07	0.000188836
TRINITY_DN74126_c0_g1_i2	Nitric oxide synthase	GO:0008152	40.061	metabolic process	metabolic process	6.59	0.00819952	0.221242	2.27	0.307105	0.764511	-4.32	0.0846012	0.365863	9.56	0.000121238	0.00797296	2.99	0.174364	1	-6.57	0.00836513	0.149029
TRINITY_DN74356_c0_g1_i1	Probable cytochrome P450 304a1	GO:0008152	40.061	metabolic process	metabolic process	-2.19	0.129505	0.807711	-1.84	0.190078	0.65165	0.35	0.724927	0.927685	5.69	1.17092e-12	1.03346e-09	0.42	0.439211	1	-5.27	4.97569e-11	5.34383e-08
TRINITY_DN74631_c4_g7_i3	Cytochrome P450 6j1	GO:0008152	40.061	metabolic process	metabolic process	3.57	0.0215271	0.380256	-0.61	0.661597	0.936963	-4.18	0.00675247	0.0852301	4.78	0.00074746	0.0291557	-0.35	0.798664	1	-5.13	0.000292231	0.016594
TRINITY_DN74987_c0_g1_i1	Cuticle protein 1	GO:0008152	40.061	metabolic process	metabolic process	0	1	1	-1.57	0.344881	0.787472	-1.59	0.33912	0.698383	4.74	1.83027e-05	0.00198018	0.88	0.302352	1	-3.86	0.000509873	0.0241062
TRINITY_DN75145_c0_g1_i5	Glucose dehydrogenase [FAD, quinone]	GO:0008152	40.061	metabolic process	metabolic process	5.34	0.000109863	0.0102207	0.9	0.253445	0.716291	-4.45	0.0012998	0.0297195	3.04	0.00585266	0.112039	-0.3	0.688931	1	-3.35	0.0022461	0.0650666
TRINITY_DN75851_c3_g2_i5	Flap endonuclease 1 {ECO:0000255|HAMAP-Rule:MF_03140}	GO:0008152	40.061	metabolic process	metabolic process	7.53	0.000120331	0.0109817	-0.06	0.967602	1	-7.59	0.000103216	0.00488329	3.76	0.0214683	0.249627	0.72	0.647276	1	-3.04	0.0632459	0.449506
TRINITY_DN75978_c0_g1_i1	Maltase 2	GO:0008152	40.061	metabolic process	metabolic process	1.24	0.0814824	0.694753	0.08	0.901579	0.997691	-1.16	0.0952429	0.388813	3.97	6.57138e-09	2.50452e-06	0.97	0.100435	1	-3	1.30591e-05	0.00165123
TRINITY_DN76183_c1_g2_i2	Transposable element Tc1 transposase	GO:0008152	40.061	metabolic process	metabolic process	4.85	9.11431e-05	0.0089108	-0.91	0.201812	0.665203	-5.75	2.81102e-06	0.000297312	2.12	0.00246804	0.0640859	-0.59	0.385091	1	-2.72	0.000102766	0.00776181
TRINITY_DN77616_c1_g2_i1	Apolipophorins	GO:0008152	40.061	metabolic process	metabolic process	6.25	2.02104e-05	0.00280098	1.81	0.0504277	0.376631	-4.43	0.00276218	0.048746	4.67	2.13099e-06	0.000370661	0.33	0.702339	1	-4.34	1.04892e-05	0.00139098
TRINITY_DN77616_c1_g2_i4	Apolipophorins	GO:0008152	40.061	metabolic process	metabolic process	3.05	2.28521e-05	0.00307806	0.77	0.28274	0.743475	-2.28	0.00153497	0.0333424	4.46	4.81086e-10	2.48233e-07	0.19	0.795615	1	-4.28	2.41996e-09	1.36798e-06
TRINITY_DN78302_c0_g3_i3	26S proteasome regulatory subunit 6A	GO:0008152	40.061	metabolic process	metabolic process	0.78	0.809106	1	22.87	3.01705e-11	2.49964e-08	22.09	1.40241e-10	6.41588e-08	0.39	0.905031	1	3.14	0.333898	1	2.75	0.396884	0.881716
TRINITY_DN78563_c0_g1_i2	Venom carboxylesterase-6	GO:0008152	40.061	metabolic process	metabolic process	3.93	8.29901e-05	0.00835858	1.16	0.18385	0.643436	-2.78	0.00559583	0.0758531	4.4	9.36567e-07	0.000187531	1.03	0.230313	1	-3.38	0.000173743	0.0115202
TRINITY_DN78706_c1_g2_i1	Alpha-aminoadipic semialdehyde synthase, mitochondrial	GO:0008152	40.061	metabolic process	metabolic process	3.65	8.68901e-05	0.00861229	0.47	0.522193	0.886162	-3.19	0.00059063	0.0171766	4.7	1.73488e-09	7.65608e-07	0.18	0.792725	1	-4.52	7.27185e-09	3.34709e-06
TRINITY_DN79007_c1_g1_i3	Cytochrome b	GO:0008152	40.061	metabolic process	metabolic process	0.96	0.280219	0.952979	1.16	0.178409	0.636828	0.2	0.82247	0.96487	2.73	0.00117317	0.0397645	1.84	0.0235813	1	-0.89	0.299854	0.820271
TRINITY_DN79170_c4_g2_i2	Cytochrome P450 6j1	GO:0008152	40.061	metabolic process	metabolic process	4.19	8.59463e-05	0.00859181	2.21	0.0315209	0.302689	-1.97	0.0651381	0.318557	4.94	2.47359e-06	0.000412815	1.66	0.105558	1	-3.29	0.00176845	0.0556796
TRINITY_DN79334_c1_g3_i3	D-arabinitol dehydrogenase 1	GO:0008152	40.061	metabolic process	metabolic process	0.09	0.873004	1	0.64	0.232339	0.695723	0.55	0.300927	0.667177	2.19	4.61269e-05	0.00399755	-0.03	0.961513	1	-2.21	3.74113e-05	0.00364448
TRINITY_DN79409_c6_g1_i1	Alpha,alpha-trehalose-phosphate synthase [UDP-forming] A	GO:0008152	40.061	metabolic process	metabolic process	-0.37	0.529973	1	-0.14	0.812332	0.978081	0.23	0.694901	0.914731	1.63	0.00535151	0.105486	-0.38	0.513829	1	-2.01	0.000591407	0.0266295
TRINITY_DN79522_c1_g1_i2	Glyceraldehyde-3-phosphate dehydrogenase 1	GO:0008152	40.061	metabolic process	metabolic process	1.81	0.359308		-0.12	0.944756	1	-1.93	0.294207	0.660339	0.84	0.684646		-5.77	0.000668071	0.340838	-6.6	0.000104502	0.00785735
TRINITY_DN79557_c0_g1_i2	Acyl-CoA synthetase family member 2, mitochondrial	GO:0008152	40.061	metabolic process	metabolic process	0.09	0.863664	1	-0.25	0.622332	0.922829	-0.35	0.505004	0.821071	2.37	1.161e-05	0.00139068	-0.17	0.742802	1	-2.53	2.54271e-06	0.000450506
TRINITY_DN79585_c0_g1_i1	Glucose dehydrogenase [FAD, quinone]	GO:0008152	40.061	metabolic process	metabolic process	1.97	0.0093446	0.2388	2.78	0.000250365	0.0149691	0.8	0.29666	0.662853	0.09	0.909195	1	-2.28	0.00239962	0.734218	-2.37	0.00165851	0.0531036
TRINITY_DN79810_c0_g5_i8	Cytochrome P450 6j1	GO:0008152	40.061	metabolic process	metabolic process	1.28	0.0153089	0.315652	1.25	0.0140235	0.197946	-0.03	0.954199	1	3.67	3.75305e-11	2.42064e-08	2.47	8.69691e-07	0.00274376	-1.19	0.0385931	0.350123
TRINITY_DN79921_c4_g2_i2	Cytochrome b5-related protein	GO:0008152	40.061	metabolic process	metabolic process	1.69	0.000935061	0.051035	0.59	0.200974	0.664553	-1.1	0.0300774	0.208458	2.69	8.93546e-09	3.18815e-06	0.81	0.0630296	1	-1.88	6.54294e-05	0.00564672
TRINITY_DN79921_c4_g2_i5	Cytochrome b5-related protein	GO:0008152	40.061	metabolic process	metabolic process	3.92	8.70409e-06	0.00144914	1.07	0.0478801	0.367791	-2.85	0.00128256	0.0294211	3.8	2.04325e-11	1.37057e-08	0.95	0.0516475	1	-2.85	5.785e-07	0.000137311
TRINITY_DN79974_c1_g2_i5	Aspartate aminotransferase, mitochondrial	GO:0008152	40.061	metabolic process	metabolic process	9.69	0.000237287	0.0183162	10.53	6.43172e-05	0.0056105	0	1	1	3.47	0.141913	0.651384	3.8	0.108352	1	0.32	0.89118	1
TRINITY_DN79974_c1_g2_i9	Aspartate aminotransferase, mitochondrial	GO:0008152	40.061	metabolic process	metabolic process	0.26	0.769024	1	2.57	0.00397377	0.095316	2.31	0.00964721	0.106279	3.01	0.0010661	0.0374997	1.09	0.209424	1	-1.92	0.038283	0.348473
TRINITY_DN80337_c1_g1_i3	Probable cytochrome P450 304a1	GO:0008152	40.061	metabolic process	metabolic process	4.1	1.33375e-06	0.000316133	1	0.176178	0.633433	-3.11	0.000254029	0.00950854	4.99	2.00283e-11	1.35703e-08	0.36	0.622011	1	-4.63	4.76096e-10	3.4229e-07
TRINITY_DN80647_c0_g2_i1	Alpha-amylase A	GO:0008152	40.061	metabolic process	metabolic process	1.39	0.0514935	0.579619	1.03	0.103999	0.518286	-0.36	0.615955	0.879076	3.27	4.24911e-08	1.26676e-05	1.34	0.0106193	1	-1.93	0.00150406	0.0498257
TRINITY_DN80892_c1_g1_i3	Myrosinase 1 {ECO:0000303|PubMed:11804799}	GO:0008152	40.061	metabolic process	metabolic process	0.74	0.364722	0.979454	0.38	0.624676	0.923776	-0.37	0.649825	0.894127	1.94	0.0280729	0.29121	-1.25	0.0892364	1	-3.19	0.000208847	0.0130822
TRINITY_DN80895_c4_g2_i2	Apolipoprotein A1/A4/E domain,	GO:0008152	40.061	metabolic process	metabolic process	2.84	6.50259e-05	0.00689069	0.52	0.457321	0.853861	-2.32	0.00111146	0.0267823	2.8	6.505e-05	0.00499819	0.38	0.587292	1	-2.42	0.000556832	0.025595
TRINITY_DN80949_c1_g1_i1	tRNA-splicing endonuclease subunit Sen2	GO:0008152	40.061	metabolic process	metabolic process	2.41	5.64551e-05	0.00625933	0.82	0.147969	0.593857	-1.58	0.00806897	0.0951134	2.06	0.000473131	0.0210875	1.1	0.0550529	1	-0.96	0.107223	0.568037
TRINITY_DN80978_c0_g2_i4	Alpha-aminoadipic semialdehyde dehydrogenase	GO:0008152	40.061	metabolic process	metabolic process	-0.21	0.686155	1	-0.14	0.790341	0.971337	0.07	0.889019	0.988355	1.63	0.00185127	0.0531329	-0.13	0.808683	1	-1.76	0.000792717	0.0324064
TRINITY_DN81152_c2_g3_i1	Trypsin-1	GO:0008152	40.061	metabolic process	metabolic process	4.86	0.00184397	0.0828839	1.59	0.15689	0.606431	-3.27	0.0395911	0.242446	3.56	0.00136194	0.0437529	1.24	0.213852	1	-2.32	0.0387476	0.350695
TRINITY_DN81530_c2_g1_i1	Probable cytochrome P450 49a1	GO:0008152	40.061	metabolic process	metabolic process	-1.31	0.0991034	0.744919	1.62	0.0551551	0.392355	2.92	0.000365764	0.012292	0.89	0.251487	0.801803	2.2	0.00649643	1	1.31	0.111535	0.577334
TRINITY_DN81582_c2_g1_i5	Phospholipid hydroperoxide glutathione peroxidase {ECO:0000250|UniProtKB:O70325}	GO:0008152	40.061	metabolic process	metabolic process	1.68	0.427017	0.996908	-1.31	0.526925	0.888129	-2.99	0.154733	0.494901	7.78	0.00107305	0.0375864	0.27	0.895644	1	-7.51	0.00159909	0.0518874
TRINITY_DN81606_c1_g1_i1	Argininosuccinate synthase {ECO:0000305}	GO:0008152	40.061	metabolic process	metabolic process	-0.07	0.911791	1	0.32	0.582584	0.9095	0.39	0.508587	0.823258	1.77	0.0029735	0.0721058	-0.32	0.585133	1	-2.08	0.000443586	0.0218758
TRINITY_DN81682_c2_g1_i13	Serine/threonine-protein kinase MRCK alpha	GO:0008152	40.061	metabolic process	metabolic process	22.31	6.66624e-18	1.86316e-14	-0.08	0.973544	1	-22.39	4.97437e-18	1.50767e-14	-0.29	0.901373	1	-1.14	0.620464	1	-0.86	0.710448	0.990507
TRINITY_DN81682_c2_g1_i7	Serine/threonine-protein kinase MRCK alpha	GO:0008152	40.061	metabolic process	metabolic process	7.82	4.91955e-05	0.00570923	1.8	0.240613	0.703011	-6.02	0.00182267	0.0374087	1.07	0.485311	0.945671	0.48	0.75257	1	-0.59	0.701737	0.990507
TRINITY_DN82037_c1_g1_i9	Dipeptidase 1	GO:0008152	40.061	metabolic process	metabolic process	0.21	0.555042	1	0.35	0.324352	0.775321	0.14	0.696839	0.915457	0.66	0.0685999	0.471272	-0.66	0.0673796	1	-1.32	0.000270349	0.0156151
TRINITY_DN82081_c1_g2_i4	Cyclin-C	GO:0008152	40.061	metabolic process	metabolic process	4.93	0.00926688	0.237887	-1.78	0.230833	0.694137	-6.71	0.000321935	0.0112334	2.58	0.0789199	0.502429	0.74	0.609743	1	-1.84	0.210732	0.73855
TRINITY_DN82142_c2_g1_i10	15-hydroxyprostaglandin dehydrogenase [NAD(+)]	GO:0008152	40.061	metabolic process	metabolic process	1.63	0.000234639	0.0181535	0.64	0.144457	0.588194	-0.98	0.0262322	0.192321	2.91	4.2691e-11	2.67629e-08	0.85	0.0550278	1	-2.07	2.89965e-06	0.000503491
TRINITY_DN82142_c2_g1_i2	15-hydroxyprostaglandin dehydrogenase [NAD(+)]	GO:0008152	40.061	metabolic process	metabolic process	0.76	0.0534983	0.589545	0.36	0.358172	0.795102	-0.4	0.311293	0.675884	2.2	2.33054e-08	7.36574e-06	0.18	0.653357	1	-2.02	2.79758e-07	7.51142e-05
TRINITY_DN82591_c1_g1_i7	Flavin-containing monooxygenase FMO GS-OX-like 2	GO:0008152	40.061	metabolic process	metabolic process	0.01	0.981912	1	0.3	0.609476	0.917895	0.29	0.625618	0.883288	1.99	0.000855024	0.0321019	0.71	0.222127	1	-1.28	0.0330327	0.324446
TRINITY_DN82745_c2_g1_i3	Glutamate dehydrogenase, mitochondrial	GO:0008152	40.061	metabolic process	metabolic process	4.05	0.00670366	0.194241	-0.66	0.494816	0.873116	-4.71	0.00110471	0.0266529	0.94	0.249342	0.799782	1.04	0.200115	1	0.1	0.900601	1
TRINITY_DN82988_c0_g2_i1	Myrosinase 1 {ECO:0000303|PubMed:11804799}	GO:0008152	40.061	metabolic process	metabolic process	-0.17	0.725599	1	0.05	0.922173	1	0.22	0.64994	0.894222	1.8	0.000419156	0.0193238	0.11	0.81481	1	-1.69	0.000941328	0.0363298
TRINITY_DN82988_c0_g4_i1	Lactase-phlorizin hydrolase	GO:0008152	40.061	metabolic process	metabolic process	0.26	0.640973	1	0.22	0.667386	0.93894	-0.03	0.952975	1	2.39	0.0004436	0.0201734	0.08	0.875394	1	-2.31	0.000674246	0.0290801
TRINITY_DN83280_c0_g3_i1	Cytochrome P450 6a2	GO:0008152	40.061	metabolic process	metabolic process	0.53	0.128728	0.806412	1.21	0.000523367	0.0256858	0.68	0.0538492	0.288133	-0.33	0.345641	0.878317	-0.44	0.212728	1	-0.1	0.764449	0.998539
TRINITY_DN83447_c3_g4_i4	Trypsin-1	GO:0008152	40.061	metabolic process	metabolic process	5.63	0.000288373	0.0212334	0.73	0.486531	0.869414	-4.9	0.00157131	0.0338813	6.71	2.51628e-06	0.000417789	1.12	0.256755	1	-5.59	9.12811e-05	0.00718204
TRINITY_DN83447_c3_g5_i1	Trypsin-1	GO:0008152	40.061	metabolic process	metabolic process	3.19	0.0470413	0.557318	1.2	0.361422	0.797716	-1.99	0.224236	0.585659	3.7	0.00267577	0.0673996	-0.58	0.529228	1	-4.28	0.000466336	0.0226314
TRINITY_DN83447_c3_g6_i1	Trypsin-7	GO:0008152	40.061	metabolic process	metabolic process	0.84	0.389375	0.986425	-0.4	0.637528	0.928776	-1.24	0.179688	0.53059	4.43	5.44106e-05	0.00449477	0.64	0.388678	1	-3.78	0.000597573	0.0268044
TRINITY_DN83476_c0_g1_i1	Hemocyanin A chain	GO:0008152	40.061	metabolic process	metabolic process	1.92	0.114895	0.783761	-0.1	0.931172	1	-2.03	0.0958092	0.390211	2.97	0.013294	0.184179	-0.99	0.407251	1	-3.96	0.000962207	0.0369723
TRINITY_DN83971_c1_g1_i2	Arylsulfatase I	GO:0008152	40.061	metabolic process	metabolic process	1.27	0.206838	0.902896	2.12	0.0355737	0.320978	0.85	0.443141	0.778857	3.32	0.000427285	0.0196172	1.48	0.062175	1	-1.84	0.0571042	0.428062
TRINITY_DN84309_c0_g1_i1	Angiotensin-converting enzyme	GO:0008152	40.061	metabolic process	metabolic process	0.72	0.263273	0.942913	1.43	0.0239737	0.263476	0.72	0.280125	0.646263	3.77	9.02302e-09	3.20236e-06	-0.12	0.813548	1	-3.89	2.66129e-09	1.46527e-06
TRINITY_DN84534_c0_g3_i1	Dipeptidyl peptidase 1	GO:0008152	40.061	metabolic process	metabolic process	1.77	0.00235637	0.0967025	-0.23	0.680119	0.942207	-2	0.000537405	0.0161518	3.06	3.02696e-08	9.28054e-06	-0.27	0.618806	1	-3.33	1.58335e-09	9.43428e-07
TRINITY_DN84566_c3_g1_i1	60S ribosomal protein L17	GO:0008152	40.061	metabolic process	metabolic process	11.4	6.90229e-06	0.00122296	6.95	0.00215928	0.0653906	-4.45	0.0814555	0.359002	6.04	0.00769843	0.132935	6.04	0.00762478	1	0	0.999091	1
TRINITY_DN84682_c1_g4_i2	E3 ubiquitin-protein ligase SIAH1B	GO:0008152	40.061	metabolic process	metabolic process	-3.51	0.0687434		2.62	0.241026		6.14	0.00216552	0.0418845	3.73	0.0678464		-0.6	0.726627	1	-4.33	0.0317402
TRINITY_DN84697_c8_g2_i1	Retrovirus-related Pol polyprotein from transposon 176	GO:0008152	40.061	metabolic process	metabolic process	0.17	0.865752	1	-0.5	0.564887	0.904453	-0.67	0.454317	0.786999	3.84	3.64575e-07	8.31802e-05	0.52	0.399363	1	-3.32	1.15775e-05	0.00150752
TRINITY_DN84741_c0_g1_i2	Methyl farnesoate epoxidase {ECO:0000305}	GO:0008152	40.061	metabolic process	metabolic process	2.25	0.00616789	0.18371	1.28	0.103245	0.516984	-0.97	0.239571	0.603755	4.99	7.79018e-10	3.87074e-07	-0.21	0.784518	1	-5.2	1.47216e-10	1.30681e-07
TRINITY_DN85216_c0_g1_i1	Putative fatty acyl-CoA reductase CG8306 {ECO:0000250|UniProtKB:Q8WVX9, ECO:0000312|EMBL:AAF579772}	GO:0008152	40.061	metabolic process	metabolic process	1.31	1.0919e-05	0.00173561	0.79	0.00757561	0.139447	-0.52	0.0790482	0.353094	1.82	2.89726e-09	1.2071e-06	-0.51	0.0839145	1	-2.33	2.16821e-14	4.71548e-11
TRINITY_DN85491_c0_g1_i1	Acyl-CoA Delta(11) desaturase	GO:0008152	40.061	metabolic process	metabolic process	0.45	0.432417	0.998703	0.71	0.211741	0.675675	0.26	0.645149	0.892063	4.49	1.22728e-13	1.2863e-10	0.19	0.732196	1	-4.29	1.30324e-12	1.92157e-09
TRINITY_DN85626_c3_g2_i1	Spermine oxidase	GO:0008152	40.061	metabolic process	metabolic process	0.88	0.275047	0.949679	-0.22	0.75103	0.961619	-1.1	0.149883	0.487829	2.23	0.000629698	0.02585	-0.04	0.946071	1	-2.27	0.00048268	0.0231221
TRINITY_DN85970_c4_g2_i1	Cytochrome P450 4g15	GO:0008152	40.061	metabolic process	metabolic process	-0.28	0.812248	1	-2.29	0.0268976	0.279592	-2.01	0.0419898	0.250554	2.74	0.000206097	0.0117038	0.13	0.858126	1	-2.62	0.000400266	0.0205309
TRINITY_DN86239_c0_g1_i1	Transposable element Tcb1 transposase	GO:0008152	40.061	metabolic process	metabolic process	4.6	0.00580793	0.176923	1.84	0.158932	0.608906	-2.76	0.106926	0.413306	6.53	6.16217e-05	0.00484579	1.32	0.256388	1	-5.21	0.00153838	0.0505558
TRINITY_DN86241_c2_g4_i3	Hydroxyacid oxidase 1	GO:0008152	40.061	metabolic process	metabolic process	2.67	0.0127443	0.285829	0.21	0.771126	0.966636	-2.46	0.019345	0.16123	3.3	6.40604e-06	0.000859408	0.36	0.55339	1	-2.95	5.99441e-05	0.00530433
TRINITY_DN86395_c3_g1_i3	Glucose dehydrogenase [FAD, quinone]	GO:0008152	40.061	metabolic process	metabolic process	-0.08	0.900701	1	-0.41	0.498628	0.875122	-0.33	0.581328	0.862709	1.93	0.00152717	0.0470338	0.37	0.539478	1	-1.56	0.0103939	0.169326
TRINITY_DN86624_c0_g3_i1	Esterase FE4	GO:0008152	40.061	metabolic process	metabolic process	4.28	0.00323489	0.121021	0.05	0.956061	1	-4.23	0.00327047	0.0542773	4.15	1.85566e-05	0.00200441	0.93	0.255088	1	-3.22	0.000963457	0.0369877
TRINITY_DN86860_c0_g1_i1	Tyrosine 3-monooxygenase	GO:0008152	40.061	metabolic process	metabolic process	4.39	1.10573e-07	3.76498e-05	0.22	0.771494	0.966768	-4.17	4.48661e-07	6.51419e-05	1.99	0.0102123	0.157782	0.06	0.939668	1	-1.94	0.0126033	0.189035
TRINITY_DN87427_c1_g2_i3	Cytochrome P450 4C1	GO:0008152	40.061	metabolic process	metabolic process	3.15	0.0106501	0.257437	0.6	0.42332	0.835536	-2.55	0.0375571	0.235751	2.86	7.70059e-05	0.00567003	0.78	0.214649	1	-2.08	0.00443471	0.100211
TRINITY_DN87554_c0_g2_i2	ATP synthase subunit a	GO:0008152	40.061	metabolic process	metabolic process	1.36	0.00407444	0.140879	0.52	0.260125	0.723159	-0.84	0.0765999	0.347133	1.48	0.00127938	0.0420471	1.55	0.000743132	0.365884	0.07	0.883217	1
TRINITY_DN87574_c1_g4_i2	GPI transamidase component PIG-S	GO:0008152	40.061	metabolic process	metabolic process	3.17	0.000359439	0.0253433	0.8	0.307025	0.764508	-2.37	0.00757356	0.0917264	2.88	0.00144333	0.0454107	0.69	0.384537	1	-2.19	0.0164186	0.220929
TRINITY_DN87584_c1_g1_i4	Translation initiation factor eIF-2B subunit delta	GO:0008152	40.061	metabolic process	metabolic process	0.27	0.714802	1	0.22	0.766925	0.965375	-0.05	0.944462	1	2.94	7.44253e-05	0.00552147	-0.35	0.633826	1	-3.29	9.37151e-06	0.00126789
TRINITY_DN87593_c7_g2_i1	Lipase 3	GO:0008152	40.061	metabolic process	metabolic process	0.79	0.220607	0.913	0.91	0.153745	0.60241	0.11	0.861924	0.97995	2.55	0.000193101	0.0111855	-0.53	0.393071	1	-3.08	5.9645e-06	0.000880934
TRINITY_DN87917_c0_g3_i1	Protein obstructor-E {ECO:0000303|PubMed:28076349}	GO:0008152	40.061	metabolic process	metabolic process	1.75	0.000224217	0.0174884	0.3	0.509873	0.88063	-1.45	0.00221022	0.042499	1.63	0.000372671	0.0178491	1.03	0.0244039	1	-0.61	0.188424	0.710701
TRINITY_DN88548_c1_g1_i4	Probable chitinase 2	GO:0008152	40.061	metabolic process	metabolic process	2.99	2.12144e-07	6.58806e-05	0.01	0.979909	1	-2.98	1.97512e-07	3.25787e-05	1.97	7.90752e-05	0.00575918	-0.9	0.0687932	1	-2.87	8.54753e-09	3.85272e-06
TRINITY_DN88717_c2_g2_i1	Sarcosine dehydrogenase, mitochondrial	GO:0008152	40.061	metabolic process	metabolic process	1.81	0.0286414	0.443647	0.99	0.212612	0.676461	-0.82	0.322712	0.685483	2.93	0.000289786	0.0150335	1.06	0.17448	1	-1.87	0.0211757	0.25548
TRINITY_DN88811_c1_g1_i8	PHD finger protein 3	GO:0008152	40.061	metabolic process	metabolic process	-6.31	0.11262	0.777806	-3.72	0.34987	0.790594	2.59	0.501029	0.818531	20.83	2.18781e-07	5.27891e-05	-1.79	0.641281	1	-22.62	1.7744e-08	7.08075e-06
TRINITY_DN88821_c0_g1_i2	1-phosphatidylinositol 4,5-bisphosphate phosphodiesterase {ECO:0000305}	GO:0008152	40.061	metabolic process	metabolic process	2.68	0.189205	0.887505	-0.43	0.827841	0.982205	-3.12	0.126303	0.448978	9.33	5.26887e-05	0.00441781	1.11	0.575256	1	-8.21	0.000372004	0.0195804
TRINITY_DN88879_c0_g6_i1	Glucose dehydrogenase [FAD, quinone]	GO:0008152	40.061	metabolic process	metabolic process	-0.48	0.457735	1	-0.85	0.187748	0.648484	-0.37	0.566358	0.854864	1.42	0.0290652	0.296896	-0.68	0.291269	1	-2.11	0.00122571	0.0433412
TRINITY_DN89185_c1_g1_i2	Probable cytochrome P450 304a1	GO:0008152	40.061	metabolic process	metabolic process	2.45	0.13418	0.816139	3.31	0.0431712	0.350662	0	1	1	6.01	2.45894e-05	0.00248834	0.89	0.282008	1	-5.11	0.000349002	0.0187181
TRINITY_DN89185_c1_g1_i3	Probable cytochrome P450 304a1	GO:0008152	40.061	metabolic process	metabolic process	0.76	0.430762	0.997729	0.84	0.372269	0.805244	0.08	0.931995	1	4.03	0.00047441	0.0211164	-1.87	0.0377416	1	-5.91	2.40038e-07	6.65521e-05
TRINITY_DN89248_c2_g1_i5	Inositol oxygenase	GO:0008152	40.061	metabolic process	metabolic process	1.28	0.00175265	0.0798128	0.68	0.0871581	0.481349	-0.59	0.14667	0.482376	1.87	2.45064e-06	0.00041096	0.47	0.23643	1	-1.41	0.000405702	0.0206808
TRINITY_DN89289_c4_g1_i1	Aldose 1-epimerase	GO:0008152	40.061	metabolic process	metabolic process	1.28	0.0797943	0.689392	0.12	0.844093	0.986036	-1.15	0.103973	0.407152	3.68	6.1618e-05	0.00484579	-0.37	0.531134	1	-4.05	9.01234e-06	0.00122693
TRINITY_DN89537_c1_g2_i6	Transposable element P transposase	GO:0008152	40.061	metabolic process	metabolic process	-0.86	0.417187	0.991125	-1.97	0.0458199	0.36083	-1.11	0.217834	0.578561	2.21	0.0458875	0.379262	-1.48	0.0822266	1	-3.69	0.000595407	0.0267681
TRINITY_DN89574_c3_g1_i4	3-ketoacyl-CoA thiolase, mitochondrial	GO:0008152	40.061	metabolic process	metabolic process	13.82	2.59383e-06	0.000547135	14.66	6.10546e-07	0.00013904	0	1	1	10.32	0.000446253	0.0202572	4.27	0.11439	1	-6.06	0.0399337	0.356412
TRINITY_DN89707_c7_g2_i1	Cytochrome c oxidase subunit 1	GO:0008152	40.061	metabolic process	metabolic process	-0.06	0.933498	1	0.17	0.791259	0.971597	0.23	0.725156	0.92777	2.44	0.0010106	0.0361733	0.11	0.859216	1	-2.33	0.00168225	0.0536847
TRINITY_DN90018_c2_g1_i1	Cytochrome P450 6k1	GO:0008152	40.061	metabolic process	metabolic process	-2.92	0.0587561	0.612585	0.86	0.646977	0.932112	3.78	0.0144352	0.135676	6.81	3.80622e-06	0.000576329	-0.47	0.603575	1	-7.27	7.40076e-07	0.00016636
TRINITY_DN90619_c0_g1_i2	Neurotrypsin	GO:0008152	40.061	metabolic process	metabolic process	3.36	0.000178122	0.0147749	0.13	0.853349	0.988587	-3.23	0.000274474	0.0100493	3.37	2.61452e-06	0.000431963	-0.04	0.953445	1	-3.41	1.95875e-06	0.000367236
TRINITY_DN90936_c4_g1_i1	Histone-lysine N-methyltransferase SETMAR {ECO:0000305}	GO:0008152	40.061	metabolic process	metabolic process	0.72	0.551783	1	0.52	0.643683	0.930751	-0.2	0.865321	0.98106	4.56	1.88217e-05	0.00202652	1.7	0.0674674	1	-2.86	0.00797152	0.144532
TRINITY_DN91017_c0_g1_i1	Discoidin domain-containing receptor 2	GO:0008152	40.061	metabolic process	metabolic process	-0.44	0.456384	1	0.67	0.256639	0.719815	1.11	0.0582589	0.300223	1.76	0.00192602	0.0545581	-0.44	0.435225	1	-2.2	0.000106158	0.00796121
TRINITY_DN91120_c0_g1_i1	Atrial natriuretic peptide-converting enzyme	GO:0008152	40.061	metabolic process	metabolic process	0.99	0.0846195	0.70446	0.28	0.617842	0.920972	-0.71	0.214645	0.574874	0.37	0.510343	0.954151	-1.56	0.00541185	1	-1.93	0.000597278	0.0268044
TRINITY_DN92397_c1_g1_i1	Adipocyte plasma membrane-associated protein	GO:0008152	40.061	metabolic process	metabolic process	1.64	0.00242976	0.0987777	1.63	0.000967475	0.0388567	0	0.996637	1	1.66	0.00142866	0.0450971	2.4	1.25773e-05	0.0212662	0.75	0.215366	0.743496
TRINITY_DN93275_c17_g1_i6	Transposable element Tc1 transposase	GO:0008152	40.061	metabolic process	metabolic process	3.99	0.00797029	0.217814	-1.01	0.296634	0.75605	-5	0.000551671	0.0164655	1.93	0.033235	0.319852	-0.69	0.40659	1	-2.63	0.00345509	0.0854374
TRINITY_DN52494_c0_g1_i1	Stearoyl-CoA desaturase 5	GO:0009987	3.234	cellular process	cellular process	0	1	1	0	1	1	0	1	1	4.56	0.00045636	0.0205521	0.39	0.642674	1	-4.16	0.00138563	0.0470307
TRINITY_DN63691_c0_g1_i1	Phosphoglucomutase/phosphomannomutase {ECO:0000303|PubMed:15342576}	GO:0009987	3.234	cellular process	cellular process	5.59	3.44505e-05	0.00430329	9.12	8.92238e-08	2.89621e-05	3.53	0.0485542	0.272236	5.08	4.99458e-05	0.00424622	4.59	0.000222947	0.165283	-0.49	0.698712	0.990507
TRINITY_DN66685_c0_g1_i5	Insulin-like growth factor-binding protein complex acid labile subunit	GO:0009987	3.234	cellular process	cellular process	5.29	0.00027387	0.0204801	-0.23	0.791957	0.971865	-5.52	0.000120039	0.00546843	2.83	0.00235113	0.0621146	0.4	0.633408	1	-2.44	0.00905435	0.156438
TRINITY_DN67319_c0_g1_i1	Hemocyte protein-glutamine gamma-glutamyltransferase	GO:0009987	3.234	cellular process	cellular process	1.79	0.00055988	0.0353631	-0.42	0.391917	0.815693	-2.21	1.66979e-05	0.00123606	1.9	0.000126411	0.0082324	0.37	0.446926	1	-1.53	0.00203249	0.0610529
TRINITY_DN68740_c0_g1_i6	Protein suppressor of forked	GO:0009987	3.234	cellular process	cellular process	0	1	1	0	1	1	0	1	1	8.48	1.33464e-09	6.04897e-07	-0.29	0.706011	1	-8.77	3.56377e-10	2.7164e-07
TRINITY_DN68882_c2_g1_i1	E3 ubiquitin-protein ligase SIAH1	GO:0009987	3.234	cellular process	cellular process	0.53	0.696282		5.73	0.00102377	0.0403904	5.2	0.00314061	0.052884	1.27	0.374063		0.39	0.773667	1	-0.88	0.540656	0.94325
TRINITY_DN68984_c0_g1_i3	Neuropeptide CCHamide-1 receptor {ECO:0000303|PubMed:21110953}	GO:0009987	3.234	cellular process	cellular process	-0.88	0.597541	1	-2.52	0.067672	0.430273	-1.64	0.18749	0.541054	2.8	0.00024501	0.0132967	0.11	0.856736	1	-2.69	0.000424924	0.0212567
TRINITY_DN69822_c6_g1_i16	Serine/arginine repetitive matrix protein 1	GO:0009987	3.234	cellular process	cellular process	0.87	0.52143	1	2.37	0.0852718	0.476586	1.51	0.282182	0.648306	6.51	0.000191561	0.0111348	0.96	0.464074	1	-5.54	0.00155724	0.0510009
TRINITY_DN70482_c7_g3_i1	E3 ubiquitin-protein ligase siah-1 {ECO:0000250|UniProtKB:Q965X6}	GO:0009987	3.234	cellular process	cellular process	-4.91	0.00349557	0.127502	-5.52	0.000861802	0.0357344	-0.61	0.615232	0.878666	5.1	0.00086922	0.032428	0.5	0.670969	1	-4.6	0.00270088	0.0729557
TRINITY_DN71510_c0_g1_i1	Vacuolar protein sorting-associated protein 28 homolog	GO:0009987	3.234	cellular process	cellular process	0.23	0.778995	1	-0.91	0.263012	0.725877	-1.14	0.161899	0.504926	4.56	7.34928e-05	0.00547618	0.57	0.483825	1	-3.99	0.000538923	0.0250575
TRINITY_DN71531_c3_g1_i4	Phosphoglycerate kinase	GO:0009987	3.234	cellular process	cellular process	0.8	0.251777	0.934879	0.52	0.450016	0.850286	-0.28	0.687783	0.911221	3.44	9.09354e-07	0.000183728	1.06	0.117012	1	-2.37	0.000719512	0.0303847
TRINITY_DN71531_c3_g1_i7	Phosphoglycerate kinase	GO:0009987	3.234	cellular process	cellular process	1.8	0.00240327	0.0979383	1.11	0.0531273	0.385808	-0.7	0.242838	0.607365	1.89	0.000990836	0.0355799	1.66	0.00340478	0.894681	-0.22	0.700944	0.990507
TRINITY_DN71621_c0_g1_i3	Cytochrome b	GO:0009987	3.234	cellular process	cellular process	-1	0.271421	0.9481	2.31	0.0282998	0.286774	3.31	0.00121892	0.0285212	1.24	0.233057	0.782512	-0.6	0.509728	1	-1.84	0.0690298	0.469516
TRINITY_DN73407_c0_g4_i2	Tyrosine-protein kinase Btk29A	GO:0009987	3.234	cellular process	cellular process	0.1	0.891589	1	2.75	0.00151653	0.0519809	2.65	0.00232753	0.0440215	1.6	0.0553495	0.420152	1.19	0.130618	1	-0.41	0.640685	0.977929
TRINITY_DN73907_c0_g2_i7	Cathepsin L	GO:0009987	3.234	cellular process	cellular process	0.55	0.202526	0.899537	-0.78	0.0598718	0.406147	-1.34	0.00159932	0.0342795	1.72	5.57268e-05	0.0045581	0.85	0.0407458	1	-0.87	0.0433338	0.371808
TRINITY_DN74126_c0_g1_i2	Nitric oxide synthase	GO:0009987	3.234	cellular process	cellular process	6.59	0.00819952	0.221242	2.27	0.307105	0.764511	-4.32	0.0846012	0.365863	9.56	0.000121238	0.00797296	2.99	0.174364	1	-6.57	0.00836513	0.149029
TRINITY_DN74987_c0_g1_i1	Cuticle protein 1	GO:0009987	3.234	cellular process	cellular process	0	1	1	-1.57	0.344881	0.787472	-1.59	0.33912	0.698383	4.74	1.83027e-05	0.00198018	0.88	0.302352	1	-3.86	0.000509873	0.0241062
TRINITY_DN75851_c3_g2_i5	Flap endonuclease 1 {ECO:0000255|HAMAP-Rule:MF_03140}	GO:0009987	3.234	cellular process	cellular process	7.53	0.000120331	0.0109817	-0.06	0.967602	1	-7.59	0.000103216	0.00488329	3.76	0.0214683	0.249627	0.72	0.647276	1	-3.04	0.0632459	0.449506
TRINITY_DN76173_c3_g1_i3	ATP synthase mitochondrial F1 complex assembly factor 2	GO:0009987	3.234	cellular process	cellular process	1.68	0.104799	0.759228	-0.5	0.613123	0.919097	-2.18	0.0335451	0.22124	7.73	4.1461e-07	9.32579e-05	0.26	0.794406	1	-7.47	9.90218e-07	0.000209591
TRINITY_DN76183_c1_g2_i2	Transposable element Tc1 transposase	GO:0009987	3.234	cellular process	cellular process	4.85	9.11431e-05	0.0089108	-0.91	0.201812	0.665203	-5.75	2.81102e-06	0.000297312	2.12	0.00246804	0.0640859	-0.59	0.385091	1	-2.72	0.000102766	0.00776181
TRINITY_DN76903_c0_g1_i1	7 transmembrane receptor (rhodopsin family),	GO:0009987	3.234	cellular process	cellular process	1.79	0.220481		-0.56	0.610873	0.91842	-2.35	0.092017	0.38188	6.06	5.00241e-05		0.68	0.480584	1	-5.39	0.000339093	0.0183678
TRINITY_DN77167_c0_g1_i2	Latrophilin Cirl {ECO:0000250|UniProtKB:A1Z7G7}	GO:0009987	3.234	cellular process	cellular process	-5.7	0.00902967	0.234581	1.82	0.461127	0.856057	7.52	0.000569291	0.0167901	2.33	0.206956	0.749132	0.27	0.881375	1	-2.05	0.265524	0.791406
TRINITY_DN78302_c0_g3_i3	26S proteasome regulatory subunit 6A	GO:0009987	3.234	cellular process	cellular process	0.78	0.809106	1	22.87	3.01705e-11	2.49964e-08	22.09	1.40241e-10	6.41588e-08	0.39	0.905031	1	3.14	0.333898	1	2.75	0.396884	0.881716
TRINITY_DN78701_c0_g1_i1	Ras-related and estrogen-regulated growth inhibitor-like protein	GO:0009987	3.234	cellular process	cellular process	0.43	0.49926	1	0.39	0.525748	0.887723	-0.04	0.94878	1	1.76	0.0108717	0.163472	-0.73	0.220507	1	-2.49	0.000235379	0.0142692
TRINITY_DN79007_c1_g1_i3	Cytochrome b	GO:0009987	3.234	cellular process	cellular process	0.96	0.280219	0.952979	1.16	0.178409	0.636828	0.2	0.82247	0.96487	2.73	0.00117317	0.0397645	1.84	0.0235813	1	-0.89	0.299854	0.820271
TRINITY_DN79409_c6_g1_i1	Alpha,alpha-trehalose-phosphate synthase [UDP-forming] A	GO:0009987	3.234	cellular process	cellular process	-0.37	0.529973	1	-0.14	0.812332	0.978081	0.23	0.694901	0.914731	1.63	0.00535151	0.105486	-0.38	0.513829	1	-2.01	0.000591407	0.0266295
TRINITY_DN79574_c3_g1_i1	Kinesin-like protein KIF20A	GO:0009987	3.234	cellular process	cellular process	1.92	0.233795	0.923741	0.08	0.949622	1	-1.84	0.233368	0.596322	4.18	0.00048067	0.0213079	1.07	0.235457	1	-3.11	0.0100994	0.166654
TRINITY_DN80949_c1_g1_i1	tRNA-splicing endonuclease subunit Sen2	GO:0009987	3.234	cellular process	cellular process	2.41	5.64551e-05	0.00625933	0.82	0.147969	0.593857	-1.58	0.00806897	0.0951134	2.06	0.000473131	0.0210875	1.1	0.0550529	1	-0.96	0.107223	0.568037
TRINITY_DN81513_c1_g1_i1	Neuropeptide CCHamide-1 receptor {ECO:0000303|PubMed:21110953}	GO:0009987	3.234	cellular process	cellular process	4.93	0.000210434	0.0167782	0.03	0.959567	1	-4.9	0.000185622	0.00753158	2.18	0.000639682	0.0261319	-0.4	0.464437	1	-2.58	4.39646e-05	0.00414368
TRINITY_DN81606_c1_g1_i1	Argininosuccinate synthase {ECO:0000305}	GO:0009987	3.234	cellular process	cellular process	-0.07	0.911791	1	0.32	0.582584	0.9095	0.39	0.508587	0.823258	1.77	0.0029735	0.0721058	-0.32	0.585133	1	-2.08	0.000443586	0.0218758
TRINITY_DN81682_c2_g1_i13	Serine/threonine-protein kinase MRCK alpha	GO:0009987	3.234	cellular process	cellular process	22.31	6.66624e-18	1.86316e-14	-0.08	0.973544	1	-22.39	4.97437e-18	1.50767e-14	-0.29	0.901373	1	-1.14	0.620464	1	-0.86	0.710448	0.990507
TRINITY_DN81682_c2_g1_i7	Serine/threonine-protein kinase MRCK alpha	GO:0009987	3.234	cellular process	cellular process	7.82	4.91955e-05	0.00570923	1.8	0.240613	0.703011	-6.02	0.00182267	0.0374087	1.07	0.485311	0.945671	0.48	0.75257	1	-0.59	0.701737	0.990507
TRINITY_DN81747_c2_g1_i1	Sodium/potassium-transporting ATPase subunit beta-2	GO:0009987	3.234	cellular process	cellular process	1.07	0.0350716	0.487067	0.69	0.174247	0.630805	-0.38	0.449556	0.783886	5.93	7.24617e-32	1.21515e-27	0.6	0.23415	1	-5.34	4.33719e-26	4.71632e-22
TRINITY_DN81800_c2_g2_i1	Bombesin receptor subtype-3	GO:0009987	3.234	cellular process	cellular process	1.25	0.0010195	0.054404	-0.11	0.766152	0.965375	-1.35	0.000311494	0.0109779	1.09	0.00257674	0.065951	0.68	0.0588096	1	-0.41	0.258253	0.783931
TRINITY_DN82081_c1_g2_i4	Cyclin-C	GO:0009987	3.234	cellular process	cellular process	4.93	0.00926688	0.237887	-1.78	0.230833	0.694137	-6.71	0.000321935	0.0112334	2.58	0.0789199	0.502429	0.74	0.609743	1	-1.84	0.210732	0.73855
TRINITY_DN82745_c2_g1_i3	Glutamate dehydrogenase, mitochondrial	GO:0009987	3.234	cellular process	cellular process	4.05	0.00670366	0.194241	-0.66	0.494816	0.873116	-4.71	0.00110471	0.0266529	0.94	0.249342	0.799782	1.04	0.200115	1	0.1	0.900601	1
TRINITY_DN84566_c3_g1_i1	60S ribosomal protein L17	GO:0009987	3.234	cellular process	cellular process	11.4	6.90229e-06	0.00122296	6.95	0.00215928	0.0653906	-4.45	0.0814555	0.359002	6.04	0.00769843	0.132935	6.04	0.00762478	1	0	0.999091	1
TRINITY_DN84682_c1_g4_i2	E3 ubiquitin-protein ligase SIAH1B	GO:0009987	3.234	cellular process	cellular process	-3.51	0.0687434		2.62	0.241026		6.14	0.00216552	0.0418845	3.73	0.0678464		-0.6	0.726627	1	-4.33	0.0317402
TRINITY_DN84697_c8_g2_i1	Retrovirus-related Pol polyprotein from transposon 176	GO:0009987	3.234	cellular process	cellular process	0.17	0.865752	1	-0.5	0.564887	0.904453	-0.67	0.454317	0.786999	3.84	3.64575e-07	8.31802e-05	0.52	0.399363	1	-3.32	1.15775e-05	0.00150752
TRINITY_DN85689_c1_g4_i1	Phosphatidylinositol 3-kinase regulatory subunit gamma	GO:0009987	3.234	cellular process	cellular process	-22.62	1.19493e-10	9.73428e-08	-21.32	1.27978e-09	6.74736e-07	1.3	0.695341	0.914809	1.34	0.684904	0.987342	-0.13	0.968978	1	-1.47	0.656563	0.98285
TRINITY_DN86239_c0_g1_i1	Transposable element Tcb1 transposase	GO:0009987	3.234	cellular process	cellular process	4.6	0.00580793	0.176923	1.84	0.158932	0.608906	-2.76	0.106926	0.413306	6.53	6.16217e-05	0.00484579	1.32	0.256388	1	-5.21	0.00153838	0.0505558
TRINITY_DN86241_c2_g4_i3	Hydroxyacid oxidase 1	GO:0009987	3.234	cellular process	cellular process	2.67	0.0127443	0.285829	0.21	0.771126	0.966636	-2.46	0.019345	0.16123	3.3	6.40604e-06	0.000859408	0.36	0.55339	1	-2.95	5.99441e-05	0.00530433
TRINITY_DN87128_c4_g1_i8	MAP7 (E-MAP-115) family,ensconsin isoform X12 [Cryptotermes secundus],	GO:0009987	3.234	cellular process	cellular process	-0.44	0.661665	1	0.42	0.675419	0.941298	0.87	0.39156	0.740271	5.17	6.39757e-07	0.000135374	0.34	0.740164	1	-4.84	3.22545e-06	0.00054273
TRINITY_DN87554_c0_g2_i2	ATP synthase subunit a	GO:0009987	3.234	cellular process	cellular process	1.36	0.00407444	0.140879	0.52	0.260125	0.723159	-0.84	0.0765999	0.347133	1.48	0.00127938	0.0420471	1.55	0.000743132	0.365884	0.07	0.883217	1
TRINITY_DN87574_c1_g4_i2	GPI transamidase component PIG-S	GO:0009987	3.234	cellular process	cellular process	3.17	0.000359439	0.0253433	0.8	0.307025	0.764508	-2.37	0.00757356	0.0917264	2.88	0.00144333	0.0454107	0.69	0.384537	1	-2.19	0.0164186	0.220929
TRINITY_DN87584_c1_g1_i4	Translation initiation factor eIF-2B subunit delta	GO:0009987	3.234	cellular process	cellular process	0.27	0.714802	1	0.22	0.766925	0.965375	-0.05	0.944462	1	2.94	7.44253e-05	0.00552147	-0.35	0.633826	1	-3.29	9.37151e-06	0.00126789
TRINITY_DN88293_c0_g1_i2	Heat shock protein 70 B2	GO:0009987	3.234	cellular process	cellular process	6.29	7.60255e-06	0.00132366	7.13	3.8808e-07	9.59098e-05	0	1	1	4.93	1.8497e-06	0.000329985	8.04	7.7074e-09	6.13508e-05	3.11	0.046235	0.384046
TRINITY_DN88629_c0_g1_i3	Protein Wnt-7b	GO:0009987	3.234	cellular process	cellular process	2.87	0.00496795	0.16083	0.48	0.456	0.853093	-2.39	0.0182663	0.155842	6.96	9.43579e-10	4.52096e-07	0.05	0.916856	1	-6.9	1.25762e-09	7.77925e-07
TRINITY_DN88811_c1_g1_i8	PHD finger protein 3	GO:0009987	3.234	cellular process	cellular process	-6.31	0.11262	0.777806	-3.72	0.34987	0.790594	2.59	0.501029	0.818531	20.83	2.18781e-07	5.27891e-05	-1.79	0.641281	1	-22.62	1.7744e-08	7.08075e-06
TRINITY_DN88821_c0_g1_i2	1-phosphatidylinositol 4,5-bisphosphate phosphodiesterase {ECO:0000305}	GO:0009987	3.234	cellular process	cellular process	2.68	0.189205	0.887505	-0.43	0.827841	0.982205	-3.12	0.126303	0.448978	9.33	5.26887e-05	0.00441781	1.11	0.575256	1	-8.21	0.000372004	0.0195804
TRINITY_DN89248_c2_g1_i5	Inositol oxygenase	GO:0009987	3.234	cellular process	cellular process	1.28	0.00175265	0.0798128	0.68	0.0871581	0.481349	-0.59	0.14667	0.482376	1.87	2.45064e-06	0.00041096	0.47	0.23643	1	-1.41	0.000405702	0.0206808
TRINITY_DN89537_c1_g2_i6	Transposable element P transposase	GO:0009987	3.234	cellular process	cellular process	-0.86	0.417187	0.991125	-1.97	0.0458199	0.36083	-1.11	0.217834	0.578561	2.21	0.0458875	0.379262	-1.48	0.0822266	1	-3.69	0.000595407	0.0267681
TRINITY_DN89707_c7_g2_i1	Cytochrome c oxidase subunit 1	GO:0009987	3.234	cellular process	cellular process	-0.06	0.933498	1	0.17	0.791259	0.971597	0.23	0.725156	0.92777	2.44	0.0010106	0.0361733	0.11	0.859216	1	-2.33	0.00168225	0.0536847
TRINITY_DN90936_c4_g1_i1	Histone-lysine N-methyltransferase SETMAR {ECO:0000305}	GO:0009987	3.234	cellular process	cellular process	0.72	0.551783	1	0.52	0.643683	0.930751	-0.2	0.865321	0.98106	4.56	1.88217e-05	0.00202652	1.7	0.0674674	1	-2.86	0.00797152	0.144532
TRINITY_DN91017_c0_g1_i1	Discoidin domain-containing receptor 2	GO:0009987	3.234	cellular process	cellular process	-0.44	0.456384	1	0.67	0.256639	0.719815	1.11	0.0582589	0.300223	1.76	0.00192602	0.0545581	-0.44	0.435225	1	-2.2	0.000106158	0.00796121
TRINITY_DN93275_c17_g1_i6	Transposable element Tc1 transposase	GO:0009987	3.234	cellular process	cellular process	3.99	0.00797029	0.217814	-1.01	0.296634	0.75605	-5	0.000551671	0.0164655	1.93	0.033235	0.319852	-0.69	0.40659	1	-2.63	0.00345509	0.0854374
TRINITY_DN68882_c2_g1_i1	E3 ubiquitin-protein ligase SIAH1	GO:0032502	1.356	developmental process	developmental process	0.53	0.696282		5.73	0.00102377	0.0403904	5.2	0.00314061	0.052884	1.27	0.374063		0.39	0.773667	1	-0.88	0.540656	0.94325
TRINITY_DN70482_c7_g3_i1	E3 ubiquitin-protein ligase siah-1 {ECO:0000250|UniProtKB:Q965X6}	GO:0032502	1.356	developmental process	developmental process	-4.91	0.00349557	0.127502	-5.52	0.000861802	0.0357344	-0.61	0.615232	0.878666	5.1	0.00086922	0.032428	0.5	0.670969	1	-4.6	0.00270088	0.0729557
TRINITY_DN73907_c0_g2_i7	Cathepsin L	GO:0032502	1.356	developmental process	developmental process	0.55	0.202526	0.899537	-0.78	0.0598718	0.406147	-1.34	0.00159932	0.0342795	1.72	5.57268e-05	0.0045581	0.85	0.0407458	1	-0.87	0.0433338	0.371808
TRINITY_DN76183_c1_g2_i2	Transposable element Tc1 transposase	GO:0032502	1.356	developmental process	developmental process	4.85	9.11431e-05	0.0089108	-0.91	0.201812	0.665203	-5.75	2.81102e-06	0.000297312	2.12	0.00246804	0.0640859	-0.59	0.385091	1	-2.72	0.000102766	0.00776181
TRINITY_DN81747_c2_g1_i1	Sodium/potassium-transporting ATPase subunit beta-2	GO:0032502	1.356	developmental process	developmental process	1.07	0.0350716	0.487067	0.69	0.174247	0.630805	-0.38	0.449556	0.783886	5.93	7.24617e-32	1.21515e-27	0.6	0.23415	1	-5.34	4.33719e-26	4.71632e-22
TRINITY_DN84682_c1_g4_i2	E3 ubiquitin-protein ligase SIAH1B	GO:0032502	1.356	developmental process	developmental process	-3.51	0.0687434		2.62	0.241026		6.14	0.00216552	0.0418845	3.73	0.0678464		-0.6	0.726627	1	-4.33	0.0317402
TRINITY_DN88293_c0_g1_i2	Heat shock protein 70 B2	GO:0032502	1.356	developmental process	developmental process	6.29	7.60255e-06	0.00132366	7.13	3.8808e-07	9.59098e-05	0	1	1	4.93	1.8497e-06	0.000329985	8.04	7.7074e-09	6.13508e-05	3.11	0.046235	0.384046
TRINITY_DN88629_c0_g1_i3	Protein Wnt-7b	GO:0032502	1.356	developmental process	developmental process	2.87	0.00496795	0.16083	0.48	0.456	0.853093	-2.39	0.0182663	0.155842	6.96	9.43579e-10	4.52096e-07	0.05	0.916856	1	-6.9	1.25762e-09	7.77925e-07
TRINITY_DN93275_c17_g1_i6	Transposable element Tc1 transposase	GO:0032502	1.356	developmental process	developmental process	3.99	0.00797029	0.217814	-1.01	0.296634	0.75605	-5	0.000551671	0.0164655	1.93	0.033235	0.319852	-0.69	0.40659	1	-2.63	0.00345509	0.0854374
TRINITY_DN71510_c0_g1_i1	Vacuolar protein sorting-associated protein 28 homolog	GO:0046755	2.454	viral budding	viral budding	0.23	0.778995	1	-0.91	0.263012	0.725877	-1.14	0.161899	0.504926	4.56	7.34928e-05	0.00547618	0.57	0.483825	1	-3.99	0.000538923	0.0250575
TRINITY_DN56992_c0_g1_i1	Facilitated trehalose transporter Tret1 {ECO:0000250|UniProtKB:Q7PIR5}	GO:0051179	12.22	localization	localization	1.27	0.315687		3.61	0.0172474	0.222381	2.34	0.153775	0.493688	5.08	0.000401225		0.33	0.696045	1	-4.75	0.00096548	0.0370392
TRINITY_DN64185_c0_g1_i1	Facilitated trehalose transporter Tret1 {ECO:0000250|UniProtKB:Q7PIR5}	GO:0051179	12.22	localization	localization	3.05	0.0195381	0.362952	1.93	0.0791234	0.461516	-1.12	0.404246	0.7502	3.99	0.000268488	0.0141359	0.77	0.438224	1	-3.22	0.00340101	0.0847262
TRINITY_DN67686_c0_g1_i4	Solute carrier family 23 member 1	GO:0051179	12.22	localization	localization	-0.18	0.763505	1	1.97	0.00237099	0.0694009	2.15	0.000832958	0.0218416	5.62	1.39227e-06	0.000263073	0.89	0.132101	1	-4.72	5.32594e-05	0.00484644
TRINITY_DN69404_c0_g1_i22	Syntaxin-binding protein 5	GO:0051179	12.22	localization	localization	-1.28	0.396925	0.988271	3.52	0.0242778	0.265193	4.8	0.00204473	0.0403575	0.65	0.664641	0.983322	1.04	0.492151	1	0.38	0.800064	1
TRINITY_DN69822_c6_g1_i16	Serine/arginine repetitive matrix protein 1	GO:0051179	12.22	localization	localization	0.87	0.52143	1	2.37	0.0852718	0.476586	1.51	0.282182	0.648306	6.51	0.000191561	0.0111348	0.96	0.464074	1	-5.54	0.00155724	0.0510009
TRINITY_DN70515_c0_g1_i1	Vitellogenin-6	GO:0051179	12.22	localization	localization	-0.51	0.751075	1	-1.61	0.267748	0.729357	-1.09	0.414382	0.757571	4.08	0.00131123	0.0425932	-0.11	0.909139	1	-4.19	0.000937634	0.0362723
TRINITY_DN71029_c5_g2_i1	Synaptic vesicle glycoprotein 2B	GO:0051179	12.22	localization	localization	0.61	0.392367	0.986763	-0.76	0.28319	0.743719	-1.37	0.0537793	0.287904	2.63	0.000209448	0.0118161	-0.07	0.917118	1	-2.71	0.00013818	0.00963969
TRINITY_DN71510_c0_g1_i1	Vacuolar protein sorting-associated protein 28 homolog	GO:0051179	12.22	localization	localization	0.23	0.778995	1	-0.91	0.263012	0.725877	-1.14	0.161899	0.504926	4.56	7.34928e-05	0.00547618	0.57	0.483825	1	-3.99	0.000538923	0.0250575
TRINITY_DN75498_c0_g2_i1	Sodium-coupled monocarboxylate transporter 2	GO:0051179	12.22	localization	localization	0.09	0.95115	1	6.21	0.000871533	0.0359494	6.12	0.00104487	0.0256818	1.32	0.38227	0.89742	-0.02	0.989885	1	-1.34	0.374622	0.868784
TRINITY_DN75522_c0_g1_i1	Apolipophorins	GO:0051179	12.22	localization	localization	3.56	0.000298924	0.02189	0.85	0.387187	0.813258	-2.72	0.00581884	0.0777352	4.56	3.25751e-06	0.000509341	0.18	0.853574	1	-4.38	7.83268e-06	0.00109724
TRINITY_DN76786_c0_g6_i1	Major facilitator superfamily domain-containing protein 6-A	GO:0051179	12.22	localization	localization	-0.57	0.428148	0.997106	-0.61	0.377085	0.807882	-0.04	0.951321	1	2.16	0.00139582	0.0444583	-0.32	0.58651	1	-2.48	0.000215654	0.0133696
TRINITY_DN76842_c0_g1_i1	Multidrug resistance-associated protein 4	GO:0051179	12.22	localization	localization	-1.21	0.0441939	0.542243	-1.21	0.0410804	0.343692	0	0.993054	1	1.44	0.0127469	0.179704	-1.25	0.0252156	1	-2.69	2.68912e-06	0.000470693
TRINITY_DN77616_c1_g2_i1	Apolipophorins	GO:0051179	12.22	localization	localization	6.25	2.02104e-05	0.00280098	1.81	0.0504277	0.376631	-4.43	0.00276218	0.048746	4.67	2.13099e-06	0.000370661	0.33	0.702339	1	-4.34	1.04892e-05	0.00139098
TRINITY_DN77616_c1_g2_i4	Apolipophorins	GO:0051179	12.22	localization	localization	3.05	2.28521e-05	0.00307806	0.77	0.28274	0.743475	-2.28	0.00153497	0.0333424	4.46	4.81086e-10	2.48233e-07	0.19	0.795615	1	-4.28	2.41996e-09	1.36798e-06
TRINITY_DN79453_c0_g1_i2	Large neutral amino acids transporter small subunit 1	GO:0051179	12.22	localization	localization	6.28	0.00770202	0.213662	2.65	0.203421	0.666548	-3.63	0.127416	0.451033	9.04	2.65065e-05	0.0026577	2.57	0.205424	1	-6.47	0.00265382	0.0724619
TRINITY_DN79458_c6_g1_i2	Sialin	GO:0051179	12.22	localization	localization	1.16	0.117723	0.78727	0.31	0.67063	0.939966	-0.85	0.249953	0.614765	1.63	0.0244492	0.269294	-1.61	0.0245519	1	-3.24	7.29178e-06	0.0010348
TRINITY_DN79574_c3_g1_i1	Kinesin-like protein KIF20A	GO:0051179	12.22	localization	localization	1.92	0.233795	0.923741	0.08	0.949622	1	-1.84	0.233368	0.596322	4.18	0.00048067	0.0213079	1.07	0.235457	1	-3.11	0.0100994	0.166654
TRINITY_DN79659_c2_g1_i2	Facilitated trehalose transporter Tret1 {ECO:0000250|UniProtKB:Q7PIR5}	GO:0051179	12.22	localization	localization	1.46	0.367849	0.980507	1.43	0.346647	0.788476	-0.03	0.984165	1	5.83	1.79575e-08	5.87586e-06	0.75	0.318397	1	-5.08	9.70532e-07	0.000206429
TRINITY_DN80895_c4_g2_i2	Apolipoprotein A1/A4/E domain,	GO:0051179	12.22	localization	localization	2.84	6.50259e-05	0.00689069	0.52	0.457321	0.853861	-2.32	0.00111146	0.0267823	2.8	6.505e-05	0.00499819	0.38	0.587292	1	-2.42	0.000556832	0.025595
TRINITY_DN81432_c0_g1_i1	Facilitated trehalose transporter Tret1 {ECO:0000250|UniProtKB:Q7PIR5}	GO:0051179	12.22	localization	localization	3.75	0.00105137	0.0554193	2.51	0.00436678	0.101365	-1.24	0.297933	0.664152	4.85	2.93547e-08	9.074e-06	1.57	0.0395692	1	-3.28	0.000192929	0.012423
TRINITY_DN81575_c0_g1_i4	Facilitated trehalose transporter Tret1 {ECO:0000303|PubMed:20035867}	GO:0051179	12.22	localization	localization	1	0.0212823	0.378305	-0.44	0.255253	0.718244	-1.44	0.000554789	0.0164954	1.91	2.65485e-06	0.000435568	-0.43	0.22458	1	-2.34	5.60759e-09	2.71012e-06
TRINITY_DN81747_c2_g1_i1	Sodium/potassium-transporting ATPase subunit beta-2	GO:0051179	12.22	localization	localization	1.07	0.0350716	0.487067	0.69	0.174247	0.630805	-0.38	0.449556	0.783886	5.93	7.24617e-32	1.21515e-27	0.6	0.23415	1	-5.34	4.33719e-26	4.71632e-22
TRINITY_DN83841_c0_g1_i6	Facilitated trehalose transporter Tret1 {ECO:0000303|PubMed:20035867}	GO:0051179	12.22	localization	localization	-0.24	0.822877	1	1.19	0.276262	0.737475	1.44	0.188732	0.542869	4.04	0.000652249	0.0265805	0.99	0.361575	1	-3.06	0.0102657	0.167992
TRINITY_DN83963_c0_g1_i1	Solute carrier family 22 member 21	GO:0051179	12.22	localization	localization	-0.29	0.636581	1	0.33	0.597548	0.9139	0.62	0.316467	0.680596	1.25	0.0460999	0.380242	-1.1	0.0753218	1	-2.35	0.000167697	0.0112133
TRINITY_DN84460_c0_g1_i4	MFS-type transporter SLC18B1	GO:0051179	12.22	localization	localization	3.63	0.000199613	0.0162693	1.22	0.140725	0.582334	-2.41	0.013687	0.131462	4.56	1.64348e-07	4.14442e-05	0.04	0.962994	1	-4.52	2.04804e-07	5.84558e-05
TRINITY_DN84777_c3_g1_i3	Sodium-coupled monocarboxylate transporter 1	GO:0051179	12.22	localization	localization	1.21	0.142298	0.83126	0.38	0.620705	0.922222	-0.83	0.305816	0.67136	2.57	0.00161322	0.0488848	1.09	0.142758	1	-1.48	0.0735315	0.483685
TRINITY_DN85361_c4_g1_i2	Facilitated trehalose transporter Tret1 {ECO:0000250|UniProtKB:Q7PIR5}	GO:0051179	12.22	localization	localization	-0.09	0.897547	1	2.06	0.00512187	0.110727	2.15	0.00340308	0.0555089	2.44	0.00107075	0.0375843	0.32	0.644462	1	-2.12	0.00454925	0.101972
TRINITY_DN86796_c0_g1_i3	Uncharacterized transporter slc-172 {ECO:0000305}	GO:0051179	12.22	localization	localization	0	1	1	0	1	1	0	1	1	7.72	0.00113143	0.0387016	0.94	0.647749	1	-6.78	0.00430952	0.0985738
TRINITY_DN87358_c0_g1_i2	Transient receptor potential cation channel protein painless	GO:0051179	12.22	localization	localization	5.2	0.000583054	0.0364153	0.03	0.97202	1	-5.17	0.00059357	0.0172208	1.94	0.0596522	0.437393	0.59	0.545751	1	-1.35	0.192449	0.715925
TRINITY_DN87540_c4_g2_i2	Sodium/potassium-transporting ATPase subunit beta-2	GO:0051179	12.22	localization	localization	3.46	0.0227648	0.390641	4.3	0.00456632	0.103751	0	1	1	6.48	4.59016e-06	0.000666447	-0.19	0.815916	1	-6.66	2.30576e-06	0.000418757
TRINITY_DN87540_c4_g2_i3	Sodium/potassium-transporting ATPase subunit beta-2	GO:0051179	12.22	localization	localization	1.35	0.00655098	0.190911	1.04	0.0351718	0.319318	-0.31	0.530298	0.835894	6.29	2.20903e-37	1.48177e-32	0.74	0.131504	1	-5.55	1.60155e-29	3.48309e-25
TRINITY_DN87554_c0_g2_i2	ATP synthase subunit a	GO:0051179	12.22	localization	localization	1.36	0.00407444	0.140879	0.52	0.260125	0.723159	-0.84	0.0765999	0.347133	1.48	0.00127938	0.0420471	1.55	0.000743132	0.365884	0.07	0.883217	1
TRINITY_DN87926_c0_g3_i1	Facilitated trehalose transporter Tret1 {ECO:0000250|UniProtKB:Q7PIR5}	GO:0051179	12.22	localization	localization	6.17	1.79779e-05	0.00256648	3.87	0.000238433	0.0144745	-2.3	0.141283	0.474138	4.89	4.48988e-07	0.000100057	2.75	0.00100721	0.443893	-2.14	0.0311185	0.31372
TRINITY_DN88396_c0_g1_i2	Facilitated trehalose transporter Tret1 {ECO:0000250|UniProtKB:Q7PIR5}	GO:0051179	12.22	localization	localization	0.95	0.0189472	0.356805	0.01	0.978535	1	-0.94	0.0187538	0.158292	0.7	0.0686514	0.471297	-0.53	0.159135	1	-1.23	0.00126107	0.0441467
TRINITY_DN89665_c0_g1_i10	Monocarboxylate transporter 12	GO:0051179	12.22	localization	localization	-0.58	0.50094	1	-0.75	0.374931	0.806908	-0.18	0.833051	0.968636	8.87	7.12676e-10	3.59435e-07	0.46	0.58195	1	-8.41	5.14692e-09	2.56332e-06
TRINITY_DN89707_c7_g2_i1	Cytochrome c oxidase subunit 1	GO:0051179	12.22	localization	localization	-0.06	0.933498	1	0.17	0.791259	0.971597	0.23	0.725156	0.92777	2.44	0.0010106	0.0361733	0.11	0.859216	1	-2.33	0.00168225	0.0536847
TRINITY_DN91112_c2_g1_i3	Solute carrier family 23 member 2 {ECO:0000250|UniProtKB:Q9UGH3}	GO:0051179	12.22	localization	localization	7.19	7.60532e-06	0.00132366	7.91	7.69598e-07	0.000167794	0.72	0.670132	0.903333	8.51	2.33892e-08	7.36574e-06	2.61	0.0865915	1	-5.9	0.000106882	0.00799486
TRINITY_DN91112_c2_g1_i7	Solute carrier family 23 member 2 {ECO:0000250|UniProtKB:Q9UGH3}	GO:0051179	12.22	localization	localization	5.18	0.03366	0.479334	7.02	0.00402674	0.09613	1.84	0.496737	0.816125	7.44	0.000910314	0.0334954	3.87	0.0699485	1	-3.57	0.112374	0.579097
TRINITY_DN91189_c0_g1_i6	Solute carrier organic anion transporter family member 4C1	GO:0051179	12.22	localization	localization	1.67	0.264725	0.944072	8.5	6.4972e-06	0.000945168	6.84	0.000312911	0.0110158	1.92	0.198233	0.736598	7.94	2.56487e-05	0.0368628	6.01	0.00155388	0.0509523
TRINITY_DN92026_c11_g2_i1	Aquaporin AQPcic	GO:0051179	12.22	localization	localization	-0.01	0.991956	1	0.95	0.189817	0.651289	0.95	0.186455	0.539591	2.8	9.37474e-05	0.0065504	-0.21	0.770908	1	-3	2.7153e-05	0.00286444
TRINITY_DN93252_c8_g1_i3	Sialin	GO:0051179	12.22	localization	localization	-5.35	0.00119788	0.0608263	-4.72	0.00418091	0.0985663	0.63	0.596766	0.869293	6.24	0.000138488	0.00876252	-0.37	0.75135	1	-6.61	5.23634e-05	0.00478198
TRINITY_DN59661_c0_g1_i1	Cytochrome P450 6j1	GO:0055114	31.37	(obsolete) oxidation-reduction process	(obsolete) oxidation-reduction process	0.9	0.630728		2.71	0.146446	0.59145	1.81	0.354383	0.711332	4.8	0.00249431		-0.31	0.777655	1	-5.1	0.00124387	0.0437734
TRINITY_DN66142_c0_g1_i2	Cytosolic 10-formyltetrahydrofolate dehydrogenase	GO:0055114	31.37	(obsolete) oxidation-reduction process	(obsolete) oxidation-reduction process	6.73	9.06705e-07	0.000224428	1.41	0.0559528	0.394466	-5.32	0.000111103	0.00516077	4.76	5.73494e-09	2.26287e-06	1.01	0.14345	1	-3.75	4.86668e-06	0.000749323
TRINITY_DN66526_c0_g1_i1	Cytochrome P450 4C1	GO:0055114	31.37	(obsolete) oxidation-reduction process	(obsolete) oxidation-reduction process	2.76	4.29621e-07	0.000122111	0.94	0.0527352	0.384551	-1.82	0.000869766	0.0224722	3.75	1.25936e-14	1.50849e-11	1.88	6.00818e-05	0.0675911	-1.87	0.000134573	0.00946866
TRINITY_DN68093_c5_g3_i1	Cytochrome P450 6k1	GO:0055114	31.37	(obsolete) oxidation-reduction process	(obsolete) oxidation-reduction process	1.37	0.0385061	0.507848	-0.26	0.686661	0.944601	-1.63	0.0132703	0.128975	3.38	3.96592e-07	8.98736e-05	1.41	0.0298912	1	-1.97	0.00323605	0.0817065
TRINITY_DN69095_c0_g1_i1	Glucose dehydrogenase [FAD, quinone]	GO:0055114	31.37	(obsolete) oxidation-reduction process	(obsolete) oxidation-reduction process	0.98	0.598209	1	-1	0.532661	0.891086	-1.98	0.218043	0.578773	5.32	5.55246e-05	0.00454759	1.09	0.204688	1	-4.22	0.0014638	0.0488644
TRINITY_DN69370_c0_g1_i1	Protein henna	GO:0055114	31.37	(obsolete) oxidation-reduction process	(obsolete) oxidation-reduction process	3.63	0.0367232	0.497236	2.1	0.138712	0.578945	-1.54	0.393274	0.741487	6.57	0.000110112	0.0074271	1.38	0.267667	1	-5.2	0.00234442	0.0668901
TRINITY_DN69370_c0_g1_i2	Protein henna	GO:0055114	31.37	(obsolete) oxidation-reduction process	(obsolete) oxidation-reduction process	3.58	0.00186297	0.0833636	2.05	0.0692593	0.435102	-1.54	0.183291	0.535252	4.6	5.48782e-05	0.00451649	1.25	0.26274	1	-3.35	0.00337563	0.0843112
TRINITY_DN70001_c0_g1_i1	Delta-1-pyrroline-5-carboxylate synthase	GO:0055114	31.37	(obsolete) oxidation-reduction process	(obsolete) oxidation-reduction process	2.42	0.00214422	0.090974	1.53	0.0243616	0.265684	-0.9	0.264581	0.631016	5.05	3.2169e-10	1.68581e-07	0.51	0.39596	1	-4.54	1.687e-08	6.79431e-06
TRINITY_DN71235_c3_g1_i1	Probable cytochrome P450 6a13	GO:0055114	31.37	(obsolete) oxidation-reduction process	(obsolete) oxidation-reduction process	0.99	0.0135162	0.294939	1.43	0.000271671	0.0158614	0.44	0.273338	0.639262	0.08	0.843504	1	-0.33	0.408529	1	-0.41	0.30685	0.825858
TRINITY_DN71333_c1_g2_i1	Glucose dehydrogenase [FAD, quinone]	GO:0055114	31.37	(obsolete) oxidation-reduction process	(obsolete) oxidation-reduction process	2.29	0.0492272	0.568831	0.97	0.277218	0.738555	-1.31	0.260058	0.625867	5	6.63597e-05	0.00506979	0.12	0.871067	1	-4.88	9.86459e-05	0.0075608
TRINITY_DN71621_c0_g1_i3	Cytochrome b	GO:0055114	31.37	(obsolete) oxidation-reduction process	(obsolete) oxidation-reduction process	-1	0.271421	0.9481	2.31	0.0282998	0.286774	3.31	0.00121892	0.0285212	1.24	0.233057	0.782512	-0.6	0.509728	1	-1.84	0.0690298	0.469516
TRINITY_DN72594_c4_g2_i1	Glucose dehydrogenase [FAD, quinone]	GO:0055114	31.37	(obsolete) oxidation-reduction process	(obsolete) oxidation-reduction process	-0.7	0.258609	0.940593	-0.93	0.131508	0.568316	-0.23	0.706255	0.919416	1.09	0.0778744	0.499274	-0.89	0.148271	1	-1.98	0.0013509	0.0461946
TRINITY_DN73936_c3_g1_i5	Peroxiredoxin-5, mitochondrial	GO:0055114	31.37	(obsolete) oxidation-reduction process	(obsolete) oxidation-reduction process	5.56	0.00236617	0.0968385	0.49	0.728824	0.956312	-5.07	0.00547188	0.0747474	6.55	0.000313327	0.0158502	2.73	0.0620981	1	-3.82	0.0408657	0.360112
TRINITY_DN74126_c0_g1_i2	Nitric oxide synthase	GO:0055114	31.37	(obsolete) oxidation-reduction process	(obsolete) oxidation-reduction process	6.59	0.00819952	0.221242	2.27	0.307105	0.764511	-4.32	0.0846012	0.365863	9.56	0.000121238	0.00797296	2.99	0.174364	1	-6.57	0.00836513	0.149029
TRINITY_DN74356_c0_g1_i1	Probable cytochrome P450 304a1	GO:0055114	31.37	(obsolete) oxidation-reduction process	(obsolete) oxidation-reduction process	-2.19	0.129505	0.807711	-1.84	0.190078	0.65165	0.35	0.724927	0.927685	5.69	1.17092e-12	1.03346e-09	0.42	0.439211	1	-5.27	4.97569e-11	5.34383e-08
TRINITY_DN74631_c4_g7_i3	Cytochrome P450 6j1	GO:0055114	31.37	(obsolete) oxidation-reduction process	(obsolete) oxidation-reduction process	3.57	0.0215271	0.380256	-0.61	0.661597	0.936963	-4.18	0.00675247	0.0852301	4.78	0.00074746	0.0291557	-0.35	0.798664	1	-5.13	0.000292231	0.016594
TRINITY_DN75145_c0_g1_i5	Glucose dehydrogenase [FAD, quinone]	GO:0055114	31.37	(obsolete) oxidation-reduction process	(obsolete) oxidation-reduction process	5.34	0.000109863	0.0102207	0.9	0.253445	0.716291	-4.45	0.0012998	0.0297195	3.04	0.00585266	0.112039	-0.3	0.688931	1	-3.35	0.0022461	0.0650666
TRINITY_DN78706_c1_g2_i1	Alpha-aminoadipic semialdehyde synthase, mitochondrial	GO:0055114	31.37	(obsolete) oxidation-reduction process	(obsolete) oxidation-reduction process	3.65	8.68901e-05	0.00861229	0.47	0.522193	0.886162	-3.19	0.00059063	0.0171766	4.7	1.73488e-09	7.65608e-07	0.18	0.792725	1	-4.52	7.27185e-09	3.34709e-06
TRINITY_DN79007_c1_g1_i3	Cytochrome b	GO:0055114	31.37	(obsolete) oxidation-reduction process	(obsolete) oxidation-reduction process	0.96	0.280219	0.952979	1.16	0.178409	0.636828	0.2	0.82247	0.96487	2.73	0.00117317	0.0397645	1.84	0.0235813	1	-0.89	0.299854	0.820271
TRINITY_DN79170_c4_g2_i2	Cytochrome P450 6j1	GO:0055114	31.37	(obsolete) oxidation-reduction process	(obsolete) oxidation-reduction process	4.19	8.59463e-05	0.00859181	2.21	0.0315209	0.302689	-1.97	0.0651381	0.318557	4.94	2.47359e-06	0.000412815	1.66	0.105558	1	-3.29	0.00176845	0.0556796
TRINITY_DN79334_c1_g3_i3	D-arabinitol dehydrogenase 1	GO:0055114	31.37	(obsolete) oxidation-reduction process	(obsolete) oxidation-reduction process	0.09	0.873004	1	0.64	0.232339	0.695723	0.55	0.300927	0.667177	2.19	4.61269e-05	0.00399755	-0.03	0.961513	1	-2.21	3.74113e-05	0.00364448
TRINITY_DN79522_c1_g1_i2	Glyceraldehyde-3-phosphate dehydrogenase 1	GO:0055114	31.37	(obsolete) oxidation-reduction process	(obsolete) oxidation-reduction process	1.81	0.359308		-0.12	0.944756	1	-1.93	0.294207	0.660339	0.84	0.684646		-5.77	0.000668071	0.340838	-6.6	0.000104502	0.00785735
TRINITY_DN79585_c0_g1_i1	Glucose dehydrogenase [FAD, quinone]	GO:0055114	31.37	(obsolete) oxidation-reduction process	(obsolete) oxidation-reduction process	1.97	0.0093446	0.2388	2.78	0.000250365	0.0149691	0.8	0.29666	0.662853	0.09	0.909195	1	-2.28	0.00239962	0.734218	-2.37	0.00165851	0.0531036
TRINITY_DN79810_c0_g5_i8	Cytochrome P450 6j1	GO:0055114	31.37	(obsolete) oxidation-reduction process	(obsolete) oxidation-reduction process	1.28	0.0153089	0.315652	1.25	0.0140235	0.197946	-0.03	0.954199	1	3.67	3.75305e-11	2.42064e-08	2.47	8.69691e-07	0.00274376	-1.19	0.0385931	0.350123
TRINITY_DN80337_c1_g1_i3	Probable cytochrome P450 304a1	GO:0055114	31.37	(obsolete) oxidation-reduction process	(obsolete) oxidation-reduction process	4.1	1.33375e-06	0.000316133	1	0.176178	0.633433	-3.11	0.000254029	0.00950854	4.99	2.00283e-11	1.35703e-08	0.36	0.622011	1	-4.63	4.76096e-10	3.4229e-07
TRINITY_DN80978_c0_g2_i4	Alpha-aminoadipic semialdehyde dehydrogenase	GO:0055114	31.37	(obsolete) oxidation-reduction process	(obsolete) oxidation-reduction process	-0.21	0.686155	1	-0.14	0.790341	0.971337	0.07	0.889019	0.988355	1.63	0.00185127	0.0531329	-0.13	0.808683	1	-1.76	0.000792717	0.0324064
TRINITY_DN81530_c2_g1_i1	Probable cytochrome P450 49a1	GO:0055114	31.37	(obsolete) oxidation-reduction process	(obsolete) oxidation-reduction process	-1.31	0.0991034	0.744919	1.62	0.0551551	0.392355	2.92	0.000365764	0.012292	0.89	0.251487	0.801803	2.2	0.00649643	1	1.31	0.111535	0.577334
TRINITY_DN81582_c2_g1_i5	Phospholipid hydroperoxide glutathione peroxidase {ECO:0000250|UniProtKB:O70325}	GO:0055114	31.37	(obsolete) oxidation-reduction process	(obsolete) oxidation-reduction process	1.68	0.427017	0.996908	-1.31	0.526925	0.888129	-2.99	0.154733	0.494901	7.78	0.00107305	0.0375864	0.27	0.895644	1	-7.51	0.00159909	0.0518874
TRINITY_DN82142_c2_g1_i10	15-hydroxyprostaglandin dehydrogenase [NAD(+)]	GO:0055114	31.37	(obsolete) oxidation-reduction process	(obsolete) oxidation-reduction process	1.63	0.000234639	0.0181535	0.64	0.144457	0.588194	-0.98	0.0262322	0.192321	2.91	4.2691e-11	2.67629e-08	0.85	0.0550278	1	-2.07	2.89965e-06	0.000503491
TRINITY_DN82142_c2_g1_i2	15-hydroxyprostaglandin dehydrogenase [NAD(+)]	GO:0055114	31.37	(obsolete) oxidation-reduction process	(obsolete) oxidation-reduction process	0.76	0.0534983	0.589545	0.36	0.358172	0.795102	-0.4	0.311293	0.675884	2.2	2.33054e-08	7.36574e-06	0.18	0.653357	1	-2.02	2.79758e-07	7.51142e-05
TRINITY_DN82591_c1_g1_i7	Flavin-containing monooxygenase FMO GS-OX-like 2	GO:0055114	31.37	(obsolete) oxidation-reduction process	(obsolete) oxidation-reduction process	0.01	0.981912	1	0.3	0.609476	0.917895	0.29	0.625618	0.883288	1.99	0.000855024	0.0321019	0.71	0.222127	1	-1.28	0.0330327	0.324446
TRINITY_DN82745_c2_g1_i3	Glutamate dehydrogenase, mitochondrial	GO:0055114	31.37	(obsolete) oxidation-reduction process	(obsolete) oxidation-reduction process	4.05	0.00670366	0.194241	-0.66	0.494816	0.873116	-4.71	0.00110471	0.0266529	0.94	0.249342	0.799782	1.04	0.200115	1	0.1	0.900601	1
TRINITY_DN83280_c0_g3_i1	Cytochrome P450 6a2	GO:0055114	31.37	(obsolete) oxidation-reduction process	(obsolete) oxidation-reduction process	0.53	0.128728	0.806412	1.21	0.000523367	0.0256858	0.68	0.0538492	0.288133	-0.33	0.345641	0.878317	-0.44	0.212728	1	-0.1	0.764449	0.998539
TRINITY_DN84741_c0_g1_i2	Methyl farnesoate epoxidase {ECO:0000305}	GO:0055114	31.37	(obsolete) oxidation-reduction process	(obsolete) oxidation-reduction process	2.25	0.00616789	0.18371	1.28	0.103245	0.516984	-0.97	0.239571	0.603755	4.99	7.79018e-10	3.87074e-07	-0.21	0.784518	1	-5.2	1.47216e-10	1.30681e-07
TRINITY_DN85216_c0_g1_i1	Putative fatty acyl-CoA reductase CG8306 {ECO:0000250|UniProtKB:Q8WVX9, ECO:0000312|EMBL:AAF579772}	GO:0055114	31.37	(obsolete) oxidation-reduction process	(obsolete) oxidation-reduction process	1.31	1.0919e-05	0.00173561	0.79	0.00757561	0.139447	-0.52	0.0790482	0.353094	1.82	2.89726e-09	1.2071e-06	-0.51	0.0839145	1	-2.33	2.16821e-14	4.71548e-11
TRINITY_DN85626_c3_g2_i1	Spermine oxidase	GO:0055114	31.37	(obsolete) oxidation-reduction process	(obsolete) oxidation-reduction process	0.88	0.275047	0.949679	-0.22	0.75103	0.961619	-1.1	0.149883	0.487829	2.23	0.000629698	0.02585	-0.04	0.946071	1	-2.27	0.00048268	0.0231221
TRINITY_DN85970_c4_g2_i1	Cytochrome P450 4g15	GO:0055114	31.37	(obsolete) oxidation-reduction process	(obsolete) oxidation-reduction process	-0.28	0.812248	1	-2.29	0.0268976	0.279592	-2.01	0.0419898	0.250554	2.74	0.000206097	0.0117038	0.13	0.858126	1	-2.62	0.000400266	0.0205309
TRINITY_DN86241_c2_g4_i3	Hydroxyacid oxidase 1	GO:0055114	31.37	(obsolete) oxidation-reduction process	(obsolete) oxidation-reduction process	2.67	0.0127443	0.285829	0.21	0.771126	0.966636	-2.46	0.019345	0.16123	3.3	6.40604e-06	0.000859408	0.36	0.55339	1	-2.95	5.99441e-05	0.00530433
TRINITY_DN86395_c3_g1_i3	Glucose dehydrogenase [FAD, quinone]	GO:0055114	31.37	(obsolete) oxidation-reduction process	(obsolete) oxidation-reduction process	-0.08	0.900701	1	-0.41	0.498628	0.875122	-0.33	0.581328	0.862709	1.93	0.00152717	0.0470338	0.37	0.539478	1	-1.56	0.0103939	0.169326
TRINITY_DN86860_c0_g1_i1	Tyrosine 3-monooxygenase	GO:0055114	31.37	(obsolete) oxidation-reduction process	(obsolete) oxidation-reduction process	4.39	1.10573e-07	3.76498e-05	0.22	0.771494	0.966768	-4.17	4.48661e-07	6.51419e-05	1.99	0.0102123	0.157782	0.06	0.939668	1	-1.94	0.0126033	0.189035
TRINITY_DN87427_c1_g2_i3	Cytochrome P450 4C1	GO:0055114	31.37	(obsolete) oxidation-reduction process	(obsolete) oxidation-reduction process	3.15	0.0106501	0.257437	0.6	0.42332	0.835536	-2.55	0.0375571	0.235751	2.86	7.70059e-05	0.00567003	0.78	0.214649	1	-2.08	0.00443471	0.100211
TRINITY_DN88717_c2_g2_i1	Sarcosine dehydrogenase, mitochondrial	GO:0055114	31.37	(obsolete) oxidation-reduction process	(obsolete) oxidation-reduction process	1.81	0.0286414	0.443647	0.99	0.212612	0.676461	-0.82	0.322712	0.685483	2.93	0.000289786	0.0150335	1.06	0.17448	1	-1.87	0.0211757	0.25548
TRINITY_DN88879_c0_g6_i1	Glucose dehydrogenase [FAD, quinone]	GO:0055114	31.37	(obsolete) oxidation-reduction process	(obsolete) oxidation-reduction process	-0.48	0.457735	1	-0.85	0.187748	0.648484	-0.37	0.566358	0.854864	1.42	0.0290652	0.296896	-0.68	0.291269	1	-2.11	0.00122571	0.0433412
TRINITY_DN89185_c1_g1_i2	Probable cytochrome P450 304a1	GO:0055114	31.37	(obsolete) oxidation-reduction process	(obsolete) oxidation-reduction process	2.45	0.13418	0.816139	3.31	0.0431712	0.350662	0	1	1	6.01	2.45894e-05	0.00248834	0.89	0.282008	1	-5.11	0.000349002	0.0187181
TRINITY_DN89185_c1_g1_i3	Probable cytochrome P450 304a1	GO:0055114	31.37	(obsolete) oxidation-reduction process	(obsolete) oxidation-reduction process	0.76	0.430762	0.997729	0.84	0.372269	0.805244	0.08	0.931995	1	4.03	0.00047441	0.0211164	-1.87	0.0377416	1	-5.91	2.40038e-07	6.65521e-05
TRINITY_DN89248_c2_g1_i5	Inositol oxygenase	GO:0055114	31.37	(obsolete) oxidation-reduction process	(obsolete) oxidation-reduction process	1.28	0.00175265	0.0798128	0.68	0.0871581	0.481349	-0.59	0.14667	0.482376	1.87	2.45064e-06	0.00041096	0.47	0.23643	1	-1.41	0.000405702	0.0206808
TRINITY_DN89707_c7_g2_i1	Cytochrome c oxidase subunit 1	GO:0055114	31.37	(obsolete) oxidation-reduction process	(obsolete) oxidation-reduction process	-0.06	0.933498	1	0.17	0.791259	0.971597	0.23	0.725156	0.92777	2.44	0.0010106	0.0361733	0.11	0.859216	1	-2.33	0.00168225	0.0536847
TRINITY_DN90018_c2_g1_i1	Cytochrome P450 6k1	GO:0055114	31.37	(obsolete) oxidation-reduction process	(obsolete) oxidation-reduction process	-2.92	0.0587561	0.612585	0.86	0.646977	0.932112	3.78	0.0144352	0.135676	6.81	3.80622e-06	0.000576329	-0.47	0.603575	1	-7.27	7.40076e-07	0.00016636
TRINITY_DN71510_c0_g1_i1	Vacuolar protein sorting-associated protein 28 homolog	GO:1902590	2.454	multi-organism organelle organization	multi-organism organelle organization	0.23	0.778995	1	-0.91	0.263012	0.725877	-1.14	0.161899	0.504926	4.56	7.34928e-05	0.00547618	0.57	0.483825	1	-3.99	0.000538923	0.0250575
TRINITY_DN71510_c0_g1_i1	Vacuolar protein sorting-associated protein 28 homolog	GO:0036258	2.105	multivesicular body assembly	multi-organism organelle organization	0.23	0.778995	1	-0.91	0.263012	0.725877	-1.14	0.161899	0.504926	4.56	7.34928e-05	0.00547618	0.57	0.483825	1	-3.99	0.000538923	0.0250575
TRINITY_DN76173_c3_g1_i3	ATP synthase mitochondrial F1 complex assembly factor 2	GO:0043461	1.666	proton-transporting ATP synthase complex assembly	multi-organism organelle organization	1.68	0.104799	0.759228	-0.5	0.613123	0.919097	-2.18	0.0335451	0.22124	7.73	4.1461e-07	9.32579e-05	0.26	0.794406	1	-7.47	9.90218e-07	0.000209591
TRINITY_DN85689_c1_g4_i1	Phosphatidylinositol 3-kinase regulatory subunit gamma	GO:0043461	1.666	proton-transporting ATP synthase complex assembly	multi-organism organelle organization	-22.62	1.19493e-10	9.73428e-08	-21.32	1.27978e-09	6.74736e-07	1.3	0.695341	0.914809	1.34	0.684904	0.987342	-0.13	0.968978	1	-1.47	0.656563	0.98285
TRINITY_DN80949_c1_g1_i1	tRNA-splicing endonuclease subunit Sen2	GO:0043461	1.666	proton-transporting ATP synthase complex assembly	multi-organism organelle organization	2.41	5.64551e-05	0.00625933	0.82	0.147969	0.593857	-1.58	0.00806897	0.0951134	2.06	0.000473131	0.0210875	1.1	0.0550529	1	-0.96	0.107223	0.568037
TRINITY_DN81747_c2_g1_i1	Sodium/potassium-transporting ATPase subunit beta-2	GO:0019991	1.488	septate junction assembly	multi-organism organelle organization	1.07	0.0350716	0.487067	0.69	0.174247	0.630805	-0.38	0.449556	0.783886	5.93	7.24617e-32	1.21515e-27	0.6	0.23415	1	-5.34	4.33719e-26	4.71632e-22
TRINITY_DN79574_c3_g1_i1	Kinesin-like protein KIF20A	GO:0000226	1.481	microtubule cytoskeleton organization	multi-organism organelle organization	1.92	0.233795	0.923741	0.08	0.949622	1	-1.84	0.233368	0.596322	4.18	0.00048067	0.0213079	1.07	0.235457	1	-3.11	0.0100994	0.166654
TRINITY_DN87128_c4_g1_i8	MAP7 (E-MAP-115) family,ensconsin isoform X12 [Cryptotermes secundus],	GO:0000226	1.481	microtubule cytoskeleton organization	multi-organism organelle organization	-0.44	0.661665	1	0.42	0.675419	0.941298	0.87	0.39156	0.740271	5.17	6.39757e-07	0.000135374	0.34	0.740164	1	-4.84	3.22545e-06	0.00054273
TRINITY_DN71510_c0_g1_i1	Vacuolar protein sorting-associated protein 28 homolog	GO:1902592	2.454	(obsolete) multi-organism membrane budding	(obsolete) multi-organism membrane budding	0.23	0.778995	1	-0.91	0.263012	0.725877	-1.14	0.161899	0.504926	4.56	7.34928e-05	0.00547618	0.57	0.483825	1	-3.99	0.000538923	0.0250575
TRINITY_DN71510_c0_g1_i1	Vacuolar protein sorting-associated protein 28 homolog	GO:2000397	2.625	positive regulation of ubiquitin-dependent endocytosis	positive regulation of ubiquitin-dependent endocytosis	0.23	0.778995	1	-0.91	0.263012	0.725877	-1.14	0.161899	0.504926	4.56	7.34928e-05	0.00547618	0.57	0.483825	1	-3.99	0.000538923	0.0250575
TRINITY_DN92074_c1_g2_i1	Mitochondrial import receptor subunit TOM70	GO:2000397	2.625	positive regulation of ubiquitin-dependent endocytosis	positive regulation of ubiquitin-dependent endocytosis	-0.12	0.72094	1	-0.43	0.187475	0.64803	-0.31	0.33855	0.69794	1.29	6.47286e-05	0.00499513	0.25	0.435865	1	-1.05	0.00124483	0.043776
TRINITY_DN92074_c1_g2_i1	Mitochondrial import receptor subunit TOM70	GO:0055022	2.605	negative regulation of cardiac muscle tissue growth	positive regulation of ubiquitin-dependent endocytosis	-0.12	0.72094	1	-0.43	0.187475	0.64803	-0.31	0.33855	0.69794	1.29	6.47286e-05	0.00499513	0.25	0.435865	1	-1.05	0.00124483	0.043776
TRINITY_DN66685_c0_g1_i5	Insulin-like growth factor-binding protein complex acid labile subunit	GO:0007186	2.303	G protein-coupled receptor signaling pathway	positive regulation of ubiquitin-dependent endocytosis	5.29	0.00027387	0.0204801	-0.23	0.791957	0.971865	-5.52	0.000120039	0.00546843	2.83	0.00235113	0.0621146	0.4	0.633408	1	-2.44	0.00905435	0.156438
TRINITY_DN68984_c0_g1_i3	Neuropeptide CCHamide-1 receptor {ECO:0000303|PubMed:21110953}	GO:0007186	2.303	G protein-coupled receptor signaling pathway	positive regulation of ubiquitin-dependent endocytosis	-0.88	0.597541	1	-2.52	0.067672	0.430273	-1.64	0.18749	0.541054	2.8	0.00024501	0.0132967	0.11	0.856736	1	-2.69	0.000424924	0.0212567
TRINITY_DN76903_c0_g1_i1	7 transmembrane receptor (rhodopsin family),	GO:0007186	2.303	G protein-coupled receptor signaling pathway	positive regulation of ubiquitin-dependent endocytosis	1.79	0.220481		-0.56	0.610873	0.91842	-2.35	0.092017	0.38188	6.06	5.00241e-05		0.68	0.480584	1	-5.39	0.000339093	0.0183678
TRINITY_DN77167_c0_g1_i2	Latrophilin Cirl {ECO:0000250|UniProtKB:A1Z7G7}	GO:0007186	2.303	G protein-coupled receptor signaling pathway	positive regulation of ubiquitin-dependent endocytosis	-5.7	0.00902967	0.234581	1.82	0.461127	0.856057	7.52	0.000569291	0.0167901	2.33	0.206956	0.749132	0.27	0.881375	1	-2.05	0.265524	0.791406
TRINITY_DN81513_c1_g1_i1	Neuropeptide CCHamide-1 receptor {ECO:0000303|PubMed:21110953}	GO:0007186	2.303	G protein-coupled receptor signaling pathway	positive regulation of ubiquitin-dependent endocytosis	4.93	0.000210434	0.0167782	0.03	0.959567	1	-4.9	0.000185622	0.00753158	2.18	0.000639682	0.0261319	-0.4	0.464437	1	-2.58	4.39646e-05	0.00414368
TRINITY_DN81800_c2_g2_i1	Bombesin receptor subtype-3	GO:0007186	2.303	G protein-coupled receptor signaling pathway	positive regulation of ubiquitin-dependent endocytosis	1.25	0.0010195	0.054404	-0.11	0.766152	0.965375	-1.35	0.000311494	0.0109779	1.09	0.00257674	0.065951	0.68	0.0588096	1	-0.41	0.258253	0.783931
TRINITY_DN73407_c0_g4_i2	Tyrosine-protein kinase Btk29A	GO:0007186	2.303	G protein-coupled receptor signaling pathway	positive regulation of ubiquitin-dependent endocytosis	0.1	0.891589	1	2.75	0.00151653	0.0519809	2.65	0.00232753	0.0440215	1.6	0.0553495	0.420152	1.19	0.130618	1	-0.41	0.640685	0.977929
TRINITY_DN78701_c0_g1_i1	Ras-related and estrogen-regulated growth inhibitor-like protein	GO:0007186	2.303	G protein-coupled receptor signaling pathway	positive regulation of ubiquitin-dependent endocytosis	0.43	0.49926	1	0.39	0.525748	0.887723	-0.04	0.94878	1	1.76	0.0108717	0.163472	-0.73	0.220507	1	-2.49	0.000235379	0.0142692
TRINITY_DN81682_c2_g1_i13	Serine/threonine-protein kinase MRCK alpha	GO:0007186	2.303	G protein-coupled receptor signaling pathway	positive regulation of ubiquitin-dependent endocytosis	22.31	6.66624e-18	1.86316e-14	-0.08	0.973544	1	-22.39	4.97437e-18	1.50767e-14	-0.29	0.901373	1	-1.14	0.620464	1	-0.86	0.710448	0.990507
TRINITY_DN81682_c2_g1_i7	Serine/threonine-protein kinase MRCK alpha	GO:0007186	2.303	G protein-coupled receptor signaling pathway	positive regulation of ubiquitin-dependent endocytosis	7.82	4.91955e-05	0.00570923	1.8	0.240613	0.703011	-6.02	0.00182267	0.0374087	1.07	0.485311	0.945671	0.48	0.75257	1	-0.59	0.701737	0.990507
TRINITY_DN88629_c0_g1_i3	Protein Wnt-7b	GO:0007186	2.303	G protein-coupled receptor signaling pathway	positive regulation of ubiquitin-dependent endocytosis	2.87	0.00496795	0.16083	0.48	0.456	0.853093	-2.39	0.0182663	0.155842	6.96	9.43579e-10	4.52096e-07	0.05	0.916856	1	-6.9	1.25762e-09	7.77925e-07
TRINITY_DN88821_c0_g1_i2	1-phosphatidylinositol 4,5-bisphosphate phosphodiesterase {ECO:0000305}	GO:0007186	2.303	G protein-coupled receptor signaling pathway	positive regulation of ubiquitin-dependent endocytosis	2.68	0.189205	0.887505	-0.43	0.827841	0.982205	-3.12	0.126303	0.448978	9.33	5.26887e-05	0.00441781	1.11	0.575256	1	-8.21	0.000372004	0.0195804
TRINITY_DN71510_c0_g1_i1	Vacuolar protein sorting-associated protein 28 homolog	GO:0031397	1.702	negative regulation of protein ubiquitination	positive regulation of ubiquitin-dependent endocytosis	0.23	0.778995	1	-0.91	0.263012	0.725877	-1.14	0.161899	0.504926	4.56	7.34928e-05	0.00547618	0.57	0.483825	1	-3.99	0.000538923	0.0250575
TRINITY_DN92074_c1_g2_i1	Mitochondrial import receptor subunit TOM70	GO:1905207	1.754	regulation of cardiocyte differentiation	positive regulation of ubiquitin-dependent endocytosis	-0.12	0.72094	1	-0.43	0.187475	0.64803	-0.31	0.33855	0.69794	1.29	6.47286e-05	0.00499513	0.25	0.435865	1	-1.05	0.00124483	0.043776
TRINITY_DN92074_c1_g2_i1	Mitochondrial import receptor subunit TOM70	GO:1901861	1.503	regulation of muscle tissue development	positive regulation of ubiquitin-dependent endocytosis	-0.12	0.72094	1	-0.43	0.187475	0.64803	-0.31	0.33855	0.69794	1.29	6.47286e-05	0.00499513	0.25	0.435865	1	-1.05	0.00124483	0.043776
TRINITY_DN92074_c1_g2_i1	Mitochondrial import receptor subunit TOM70	GO:0048634	1.494	regulation of muscle organ development	positive regulation of ubiquitin-dependent endocytosis	-0.12	0.72094	1	-0.43	0.187475	0.64803	-0.31	0.33855	0.69794	1.29	6.47286e-05	0.00499513	0.25	0.435865	1	-1.05	0.00124483	0.043776
TRINITY_DN79574_c3_g1_i1	Kinesin-like protein KIF20A	GO:0000920	2.378	septum digestion after cytokinesis	septum digestion after cytokinesis	1.92	0.233795	0.923741	0.08	0.949622	1	-1.84	0.233368	0.596322	4.18	0.00048067	0.0213079	1.07	0.235457	1	-3.11	0.0100994	0.166654
TRINITY_DN79574_c3_g1_i1	Kinesin-like protein KIF20A	GO:0000281	1.333	mitotic cytokinesis	septum digestion after cytokinesis	1.92	0.233795	0.923741	0.08	0.949622	1	-1.84	0.233368	0.596322	4.18	0.00048067	0.0213079	1.07	0.235457	1	-3.11	0.0100994	0.166654
TRINITY_DN74126_c0_g1_i2	Nitric oxide synthase	GO:1903409	1.741	reactive oxygen species biosynthetic process	reactive oxygen species biosynthetic process	6.59	0.00819952	0.221242	2.27	0.307105	0.764511	-4.32	0.0846012	0.365863	9.56	0.000121238	0.00797296	2.99	0.174364	1	-6.57	0.00836513	0.149029
TRINITY_DN71531_c3_g1_i4	Phosphoglycerate kinase	GO:0046034	1.997	ATP metabolic process	ATP metabolic process	0.8	0.251777	0.934879	0.52	0.450016	0.850286	-0.28	0.687783	0.911221	3.44	9.09354e-07	0.000183728	1.06	0.117012	1	-2.37	0.000719512	0.0303847
TRINITY_DN71531_c3_g1_i7	Phosphoglycerate kinase	GO:0046034	1.997	ATP metabolic process	ATP metabolic process	1.8	0.00240327	0.0979383	1.11	0.0531273	0.385808	-0.7	0.242838	0.607365	1.89	0.000990836	0.0355799	1.66	0.00340478	0.894681	-0.22	0.700944	0.990507
TRINITY_DN87554_c0_g2_i2	ATP synthase subunit a	GO:0046034	1.997	ATP metabolic process	ATP metabolic process	1.36	0.00407444	0.140879	0.52	0.260125	0.723159	-0.84	0.0765999	0.347133	1.48	0.00127938	0.0420471	1.55	0.000743132	0.365884	0.07	0.883217	1
TRINITY_DN71531_c3_g1_i4	Phosphoglycerate kinase	GO:0006091	3.193	generation of precursor metabolites and energy	generation of precursor metabolites and energy	0.8	0.251777	0.934879	0.52	0.450016	0.850286	-0.28	0.687783	0.911221	3.44	9.09354e-07	0.000183728	1.06	0.117012	1	-2.37	0.000719512	0.0303847
TRINITY_DN71531_c3_g1_i7	Phosphoglycerate kinase	GO:0006091	3.193	generation of precursor metabolites and energy	generation of precursor metabolites and energy	1.8	0.00240327	0.0979383	1.11	0.0531273	0.385808	-0.7	0.242838	0.607365	1.89	0.000990836	0.0355799	1.66	0.00340478	0.894681	-0.22	0.700944	0.990507
TRINITY_DN71621_c0_g1_i3	Cytochrome b	GO:0006091	3.193	generation of precursor metabolites and energy	generation of precursor metabolites and energy	-1	0.271421	0.9481	2.31	0.0282998	0.286774	3.31	0.00121892	0.0285212	1.24	0.233057	0.782512	-0.6	0.509728	1	-1.84	0.0690298	0.469516
TRINITY_DN79007_c1_g1_i3	Cytochrome b	GO:0006091	3.193	generation of precursor metabolites and energy	generation of precursor metabolites and energy	0.96	0.280219	0.952979	1.16	0.178409	0.636828	0.2	0.82247	0.96487	2.73	0.00117317	0.0397645	1.84	0.0235813	1	-0.89	0.299854	0.820271
TRINITY_DN89707_c7_g2_i1	Cytochrome c oxidase subunit 1	GO:0006091	3.193	generation of precursor metabolites and energy	generation of precursor metabolites and energy	-0.06	0.933498	1	0.17	0.791259	0.971597	0.23	0.725156	0.92777	2.44	0.0010106	0.0361733	0.11	0.859216	1	-2.33	0.00168225	0.0536847
TRINITY_DN71531_c3_g1_i4	Phosphoglycerate kinase	GO:0046939	2.002	nucleotide phosphorylation	nucleotide phosphorylation	0.8	0.251777	0.934879	0.52	0.450016	0.850286	-0.28	0.687783	0.911221	3.44	9.09354e-07	0.000183728	1.06	0.117012	1	-2.37	0.000719512	0.0303847
TRINITY_DN71531_c3_g1_i7	Phosphoglycerate kinase	GO:0046939	2.002	nucleotide phosphorylation	nucleotide phosphorylation	1.8	0.00240327	0.0979383	1.11	0.0531273	0.385808	-0.7	0.242838	0.607365	1.89	0.000990836	0.0355799	1.66	0.00340478	0.894681	-0.22	0.700944	0.990507
TRINITY_DN71531_c3_g1_i4	Phosphoglycerate kinase	GO:0009132	1.976	nucleoside diphosphate metabolic process	nucleotide phosphorylation	0.8	0.251777	0.934879	0.52	0.450016	0.850286	-0.28	0.687783	0.911221	3.44	9.09354e-07	0.000183728	1.06	0.117012	1	-2.37	0.000719512	0.0303847
TRINITY_DN71531_c3_g1_i7	Phosphoglycerate kinase	GO:0009132	1.976	nucleoside diphosphate metabolic process	nucleotide phosphorylation	1.8	0.00240327	0.0979383	1.11	0.0531273	0.385808	-0.7	0.242838	0.607365	1.89	0.000990836	0.0355799	1.66	0.00340478	0.894681	-0.22	0.700944	0.990507
TRINITY_DN87554_c0_g2_i2	ATP synthase subunit a	GO:0009132	1.976	nucleoside diphosphate metabolic process	nucleotide phosphorylation	1.36	0.00407444	0.140879	0.52	0.260125	0.723159	-0.84	0.0765999	0.347133	1.48	0.00127938	0.0420471	1.55	0.000743132	0.365884	0.07	0.883217	1
TRINITY_DN52494_c0_g1_i1	Stearoyl-CoA desaturase 5	GO:0006082	2.018	organic acid metabolic process	nucleotide phosphorylation	0	1	1	0	1	1	0	1	1	4.56	0.00045636	0.0205521	0.39	0.642674	1	-4.16	0.00138563	0.0470307
TRINITY_DN71531_c3_g1_i4	Phosphoglycerate kinase	GO:0006082	2.018	organic acid metabolic process	nucleotide phosphorylation	0.8	0.251777	0.934879	0.52	0.450016	0.850286	-0.28	0.687783	0.911221	3.44	9.09354e-07	0.000183728	1.06	0.117012	1	-2.37	0.000719512	0.0303847
TRINITY_DN71531_c3_g1_i7	Phosphoglycerate kinase	GO:0006082	2.018	organic acid metabolic process	nucleotide phosphorylation	1.8	0.00240327	0.0979383	1.11	0.0531273	0.385808	-0.7	0.242838	0.607365	1.89	0.000990836	0.0355799	1.66	0.00340478	0.894681	-0.22	0.700944	0.990507
TRINITY_DN81606_c1_g1_i1	Argininosuccinate synthase {ECO:0000305}	GO:0006082	2.018	organic acid metabolic process	nucleotide phosphorylation	-0.07	0.911791	1	0.32	0.582584	0.9095	0.39	0.508587	0.823258	1.77	0.0029735	0.0721058	-0.32	0.585133	1	-2.08	0.000443586	0.0218758
TRINITY_DN82745_c2_g1_i3	Glutamate dehydrogenase, mitochondrial	GO:0006082	2.018	organic acid metabolic process	nucleotide phosphorylation	4.05	0.00670366	0.194241	-0.66	0.494816	0.873116	-4.71	0.00110471	0.0266529	0.94	0.249342	0.799782	1.04	0.200115	1	0.1	0.900601	1
TRINITY_DN86241_c2_g4_i3	Hydroxyacid oxidase 1	GO:0006082	2.018	organic acid metabolic process	nucleotide phosphorylation	2.67	0.0127443	0.285829	0.21	0.771126	0.966636	-2.46	0.019345	0.16123	3.3	6.40604e-06	0.000859408	0.36	0.55339	1	-2.95	5.99441e-05	0.00530433
TRINITY_DN67497_c0_g1_i1	Sushi, von Willebrand factor type A, EGF and pentraxin domain-containing protein 1	GO:0006022	4.23	aminoglycan metabolic process	aminoglycan metabolic process	0.91	0.38437	0.985237	-1.14	0.268632	0.730265	-2.05	0.0485555	0.272236	3.67	0.000339675	0.0167781	2.12	0.0369028	1	-1.54	0.132141	0.62143
TRINITY_DN68260_c0_g2_i3	Protein obstructor-E {ECO:0000303|PubMed:28076349}	GO:0006022	4.23	aminoglycan metabolic process	aminoglycan metabolic process	2.36	0.0135101	0.2949	0.43	0.628785	0.925642	-1.93	0.0420663	0.250903	2.5	0.00801395	0.136367	-0.52	0.551305	1	-3.02	0.0012857	0.0447386
TRINITY_DN70844_c2_g2_i1	Peptidoglycan-recognition protein SD	GO:0006022	4.23	aminoglycan metabolic process	aminoglycan metabolic process	2.93	0.0856087	0.707636	-1.94	0.118326	0.543766	-4.87	0.00294622	0.0507489	4.8	0.00154279	0.0473842	1.19	0.309038	1	-3.61	0.0179939	0.232938
TRINITY_DN70920_c0_g1_i1	Chitin binding Peritrophin-A domain,hypothetical protein B7P43_G08462, partial [Cryptotermes secundus],CBM14,Modules of approx 70 residues The chitin-binding function has been demonstrated in several cases These modules are found attached to a number of chitinase catalytic domains, but also in non-catalytic proteins either in isolation or as multiple repeats	GO:0006022	4.23	aminoglycan metabolic process	aminoglycan metabolic process	1.27	0.274052	0.949578	-0.44	0.657432	0.935489	-1.71	0.12421	0.445373	3.35	0.027564	0.287817	-2.3	0.0187756	1	-5.65	0.00012422	0.00894146
TRINITY_DN87917_c0_g3_i1	Protein obstructor-E {ECO:0000303|PubMed:28076349}	GO:0006022	4.23	aminoglycan metabolic process	aminoglycan metabolic process	1.75	0.000224217	0.0174884	0.3	0.509873	0.88063	-1.45	0.00221022	0.042499	1.63	0.000372671	0.0178491	1.03	0.0244039	1	-0.61	0.188424	0.710701
TRINITY_DN90619_c0_g1_i2	Neurotrypsin	GO:0006022	4.23	aminoglycan metabolic process	aminoglycan metabolic process	3.36	0.000178122	0.0147749	0.13	0.853349	0.988587	-3.23	0.000274474	0.0100493	3.37	2.61452e-06	0.000431963	-0.04	0.953445	1	-3.41	1.95875e-06	0.000367236
TRINITY_DN71531_c3_g1_i4	Phosphoglycerate kinase	GO:0006022	4.23	aminoglycan metabolic process	aminoglycan metabolic process	0.8	0.251777	0.934879	0.52	0.450016	0.850286	-0.28	0.687783	0.911221	3.44	9.09354e-07	0.000183728	1.06	0.117012	1	-2.37	0.000719512	0.0303847
TRINITY_DN71531_c3_g1_i7	Phosphoglycerate kinase	GO:0006022	4.23	aminoglycan metabolic process	aminoglycan metabolic process	1.8	0.00240327	0.0979383	1.11	0.0531273	0.385808	-0.7	0.242838	0.607365	1.89	0.000990836	0.0355799	1.66	0.00340478	0.894681	-0.22	0.700944	0.990507
TRINITY_DN87554_c0_g2_i2	ATP synthase subunit a	GO:0006022	4.23	aminoglycan metabolic process	aminoglycan metabolic process	1.36	0.00407444	0.140879	0.52	0.260125	0.723159	-0.84	0.0765999	0.347133	1.48	0.00127938	0.0420471	1.55	0.000743132	0.365884	0.07	0.883217	1
TRINITY_DN77616_c1_g2_i1	Apolipophorins	GO:0042157	2.424	lipoprotein metabolic process	aminoglycan metabolic process	6.25	2.02104e-05	0.00280098	1.81	0.0504277	0.376631	-4.43	0.00276218	0.048746	4.67	2.13099e-06	0.000370661	0.33	0.702339	1	-4.34	1.04892e-05	0.00139098
TRINITY_DN77616_c1_g2_i4	Apolipophorins	GO:0042157	2.424	lipoprotein metabolic process	aminoglycan metabolic process	3.05	2.28521e-05	0.00307806	0.77	0.28274	0.743475	-2.28	0.00153497	0.0333424	4.46	4.81086e-10	2.48233e-07	0.19	0.795615	1	-4.28	2.41996e-09	1.36798e-06
TRINITY_DN80895_c4_g2_i2	Apolipoprotein A1/A4/E domain,	GO:0042157	2.424	lipoprotein metabolic process	aminoglycan metabolic process	2.84	6.50259e-05	0.00689069	0.52	0.457321	0.853861	-2.32	0.00111146	0.0267823	2.8	6.505e-05	0.00499819	0.38	0.587292	1	-2.42	0.000556832	0.025595
TRINITY_DN71531_c3_g1_i4	Phosphoglycerate kinase	GO:0072524	1.594	pyridine-containing compound metabolic process	aminoglycan metabolic process	0.8	0.251777	0.934879	0.52	0.450016	0.850286	-0.28	0.687783	0.911221	3.44	9.09354e-07	0.000183728	1.06	0.117012	1	-2.37	0.000719512	0.0303847
TRINITY_DN71531_c3_g1_i7	Phosphoglycerate kinase	GO:0072524	1.594	pyridine-containing compound metabolic process	aminoglycan metabolic process	1.8	0.00240327	0.0979383	1.11	0.0531273	0.385808	-0.7	0.242838	0.607365	1.89	0.000990836	0.0355799	1.66	0.00340478	0.894681	-0.22	0.700944	0.990507
TRINITY_DN81606_c1_g1_i1	Argininosuccinate synthase {ECO:0000305}	GO:0009084	2.975	glutamine family amino acid biosynthetic process	aminoglycan metabolic process	-0.07	0.911791	1	0.32	0.582584	0.9095	0.39	0.508587	0.823258	1.77	0.0029735	0.0721058	-0.32	0.585133	1	-2.08	0.000443586	0.0218758
TRINITY_DN86241_c2_g4_i3	Hydroxyacid oxidase 1	GO:0009084	2.975	glutamine family amino acid biosynthetic process	aminoglycan metabolic process	2.67	0.0127443	0.285829	0.21	0.771126	0.966636	-2.46	0.019345	0.16123	3.3	6.40604e-06	0.000859408	0.36	0.55339	1	-2.95	5.99441e-05	0.00530433
TRINITY_DN52494_c0_g1_i1	Stearoyl-CoA desaturase 5	GO:0009084	2.975	glutamine family amino acid biosynthetic process	aminoglycan metabolic process	0	1	1	0	1	1	0	1	1	4.56	0.00045636	0.0205521	0.39	0.642674	1	-4.16	0.00138563	0.0470307
TRINITY_DN71531_c3_g1_i4	Phosphoglycerate kinase	GO:0009084	2.975	glutamine family amino acid biosynthetic process	aminoglycan metabolic process	0.8	0.251777	0.934879	0.52	0.450016	0.850286	-0.28	0.687783	0.911221	3.44	9.09354e-07	0.000183728	1.06	0.117012	1	-2.37	0.000719512	0.0303847
TRINITY_DN71531_c3_g1_i7	Phosphoglycerate kinase	GO:0009084	2.975	glutamine family amino acid biosynthetic process	aminoglycan metabolic process	1.8	0.00240327	0.0979383	1.11	0.0531273	0.385808	-0.7	0.242838	0.607365	1.89	0.000990836	0.0355799	1.66	0.00340478	0.894681	-0.22	0.700944	0.990507
TRINITY_DN82745_c2_g1_i3	Glutamate dehydrogenase, mitochondrial	GO:0009084	2.975	glutamine family amino acid biosynthetic process	aminoglycan metabolic process	4.05	0.00670366	0.194241	-0.66	0.494816	0.873116	-4.71	0.00110471	0.0266529	0.94	0.249342	0.799782	1.04	0.200115	1	0.1	0.900601	1
TRINITY_DN67319_c0_g1_i1	Hemocyte protein-glutamine gamma-glutamyltransferase	GO:0018149	1.455	peptide cross-linking	aminoglycan metabolic process	1.79	0.00055988	0.0353631	-0.42	0.391917	0.815693	-2.21	1.66979e-05	0.00123606	1.9	0.000126411	0.0082324	0.37	0.446926	1	-1.53	0.00203249	0.0610529
TRINITY_DN52494_c0_g1_i1	Stearoyl-CoA desaturase 5	GO:1903964	2.622	monounsaturated fatty acid metabolic process	aminoglycan metabolic process	0	1	1	0	1	1	0	1	1	4.56	0.00045636	0.0205521	0.39	0.642674	1	-4.16	0.00138563	0.0470307
TRINITY_DN71531_c3_g1_i4	Phosphoglycerate kinase	GO:0072521	1.376	purine-containing compound metabolic process	aminoglycan metabolic process	0.8	0.251777	0.934879	0.52	0.450016	0.850286	-0.28	0.687783	0.911221	3.44	9.09354e-07	0.000183728	1.06	0.117012	1	-2.37	0.000719512	0.0303847
TRINITY_DN71531_c3_g1_i7	Phosphoglycerate kinase	GO:0072521	1.376	purine-containing compound metabolic process	aminoglycan metabolic process	1.8	0.00240327	0.0979383	1.11	0.0531273	0.385808	-0.7	0.242838	0.607365	1.89	0.000990836	0.0355799	1.66	0.00340478	0.894681	-0.22	0.700944	0.990507
TRINITY_DN87554_c0_g2_i2	ATP synthase subunit a	GO:0072521	1.376	purine-containing compound metabolic process	aminoglycan metabolic process	1.36	0.00407444	0.140879	0.52	0.260125	0.723159	-0.84	0.0765999	0.347133	1.48	0.00127938	0.0420471	1.55	0.000743132	0.365884	0.07	0.883217	1
TRINITY_DN63500_c0_g1_i1	Dipeptidase 1	GO:0006508	5.497	proteolysis	aminoglycan metabolic process	0.13	0.729107	1	0.4	0.286485	0.746479	0.27	0.474991	0.801022	0.71	0.063315	0.451271	-0.56	0.129468	1	-1.27	0.000767306	0.0317556
TRINITY_DN67679_c0_g1_i3	Zinc carboxypeptidase	GO:0006508	5.497	proteolysis	aminoglycan metabolic process	-0.87	0.58603	1	-0.03	0.98281	1	0.83	0.594511	0.868238	3.28	0.0928204	0.542542	-4.67	0.00271616	0.785424	-7.95	2.99205e-05	0.00306581
TRINITY_DN68882_c2_g1_i1	E3 ubiquitin-protein ligase SIAH1	GO:0006508	5.497	proteolysis	aminoglycan metabolic process	0.53	0.696282		5.73	0.00102377	0.0403904	5.2	0.00314061	0.052884	1.27	0.374063		0.39	0.773667	1	-0.88	0.540656	0.94325
TRINITY_DN70482_c7_g3_i1	E3 ubiquitin-protein ligase siah-1 {ECO:0000250|UniProtKB:Q965X6}	GO:0006508	5.497	proteolysis	aminoglycan metabolic process	-4.91	0.00349557	0.127502	-5.52	0.000861802	0.0357344	-0.61	0.615232	0.878666	5.1	0.00086922	0.032428	0.5	0.670969	1	-4.6	0.00270088	0.0729557
TRINITY_DN70527_c0_g2_i1	Serine protease nudel	GO:0006508	5.497	proteolysis	aminoglycan metabolic process	-0.69	0.408655	0.990505	-0.25	0.756664	0.962741	0.43	0.571694	0.857583	1.81	0.0114616	0.168637	-1.67	0.010162	1	-3.48	7.30393e-07	0.000164609
TRINITY_DN71510_c0_g1_i1	Vacuolar protein sorting-associated protein 28 homolog	GO:0006508	5.497	proteolysis	aminoglycan metabolic process	0.23	0.778995	1	-0.91	0.263012	0.725877	-1.14	0.161899	0.504926	4.56	7.34928e-05	0.00547618	0.57	0.483825	1	-3.99	0.000538923	0.0250575
TRINITY_DN81152_c2_g3_i1	Trypsin-1	GO:0006508	5.497	proteolysis	aminoglycan metabolic process	4.86	0.00184397	0.0828839	1.59	0.15689	0.606431	-3.27	0.0395911	0.242446	3.56	0.00136194	0.0437529	1.24	0.213852	1	-2.32	0.0387476	0.350695
TRINITY_DN82037_c1_g1_i9	Dipeptidase 1	GO:0006508	5.497	proteolysis	aminoglycan metabolic process	0.21	0.555042	1	0.35	0.324352	0.775321	0.14	0.696839	0.915457	0.66	0.0685999	0.471272	-0.66	0.0673796	1	-1.32	0.000270349	0.0156151
TRINITY_DN83447_c3_g4_i4	Trypsin-1	GO:0006508	5.497	proteolysis	aminoglycan metabolic process	5.63	0.000288373	0.0212334	0.73	0.486531	0.869414	-4.9	0.00157131	0.0338813	6.71	2.51628e-06	0.000417789	1.12	0.256755	1	-5.59	9.12811e-05	0.00718204
TRINITY_DN83447_c3_g5_i1	Trypsin-1	GO:0006508	5.497	proteolysis	aminoglycan metabolic process	3.19	0.0470413	0.557318	1.2	0.361422	0.797716	-1.99	0.224236	0.585659	3.7	0.00267577	0.0673996	-0.58	0.529228	1	-4.28	0.000466336	0.0226314
TRINITY_DN83447_c3_g6_i1	Trypsin-7	GO:0006508	5.497	proteolysis	aminoglycan metabolic process	0.84	0.389375	0.986425	-0.4	0.637528	0.928776	-1.24	0.179688	0.53059	4.43	5.44106e-05	0.00449477	0.64	0.388678	1	-3.78	0.000597573	0.0268044
TRINITY_DN84309_c0_g1_i1	Angiotensin-converting enzyme	GO:0006508	5.497	proteolysis	aminoglycan metabolic process	0.72	0.263273	0.942913	1.43	0.0239737	0.263476	0.72	0.280125	0.646263	3.77	9.02302e-09	3.20236e-06	-0.12	0.813548	1	-3.89	2.66129e-09	1.46527e-06
TRINITY_DN84534_c0_g3_i1	Dipeptidyl peptidase 1	GO:0006508	5.497	proteolysis	aminoglycan metabolic process	1.77	0.00235637	0.0967025	-0.23	0.680119	0.942207	-2	0.000537405	0.0161518	3.06	3.02696e-08	9.28054e-06	-0.27	0.618806	1	-3.33	1.58335e-09	9.43428e-07
TRINITY_DN84682_c1_g4_i2	E3 ubiquitin-protein ligase SIAH1B	GO:0006508	5.497	proteolysis	aminoglycan metabolic process	-3.51	0.0687434		2.62	0.241026		6.14	0.00216552	0.0418845	3.73	0.0678464		-0.6	0.726627	1	-4.33	0.0317402
TRINITY_DN90619_c0_g1_i2	Neurotrypsin	GO:0006508	5.497	proteolysis	aminoglycan metabolic process	3.36	0.000178122	0.0147749	0.13	0.853349	0.988587	-3.23	0.000274474	0.0100493	3.37	2.61452e-06	0.000431963	-0.04	0.953445	1	-3.41	1.95875e-06	0.000367236
TRINITY_DN91120_c0_g1_i1	Atrial natriuretic peptide-converting enzyme	GO:0006508	5.497	proteolysis	aminoglycan metabolic process	0.99	0.0846195	0.70446	0.28	0.617842	0.920972	-0.71	0.214645	0.574874	0.37	0.510343	0.954151	-1.56	0.00541185	1	-1.93	0.000597278	0.0268044
TRINITY_DN52494_c0_g1_i1	Stearoyl-CoA desaturase 5	GO:1903966	2.622	monounsaturated fatty acid biosynthetic process	aminoglycan metabolic process	0	1	1	0	1	1	0	1	1	4.56	0.00045636	0.0205521	0.39	0.642674	1	-4.16	0.00138563	0.0470307
TRINITY_DN63500_c0_g1_i1	Dipeptidase 1	GO:0019538	3.978	protein metabolic process	aminoglycan metabolic process	0.13	0.729107	1	0.4	0.286485	0.746479	0.27	0.474991	0.801022	0.71	0.063315	0.451271	-0.56	0.129468	1	-1.27	0.000767306	0.0317556
TRINITY_DN63691_c0_g1_i1	Phosphoglucomutase/phosphomannomutase {ECO:0000303|PubMed:15342576}	GO:0019538	3.978	protein metabolic process	aminoglycan metabolic process	5.59	3.44505e-05	0.00430329	9.12	8.92238e-08	2.89621e-05	3.53	0.0485542	0.272236	5.08	4.99458e-05	0.00424622	4.59	0.000222947	0.165283	-0.49	0.698712	0.990507
TRINITY_DN67319_c0_g1_i1	Hemocyte protein-glutamine gamma-glutamyltransferase	GO:0019538	3.978	protein metabolic process	aminoglycan metabolic process	1.79	0.00055988	0.0353631	-0.42	0.391917	0.815693	-2.21	1.66979e-05	0.00123606	1.9	0.000126411	0.0082324	0.37	0.446926	1	-1.53	0.00203249	0.0610529
TRINITY_DN67679_c0_g1_i3	Zinc carboxypeptidase	GO:0019538	3.978	protein metabolic process	aminoglycan metabolic process	-0.87	0.58603	1	-0.03	0.98281	1	0.83	0.594511	0.868238	3.28	0.0928204	0.542542	-4.67	0.00271616	0.785424	-7.95	2.99205e-05	0.00306581
TRINITY_DN68882_c2_g1_i1	E3 ubiquitin-protein ligase SIAH1	GO:0019538	3.978	protein metabolic process	aminoglycan metabolic process	0.53	0.696282		5.73	0.00102377	0.0403904	5.2	0.00314061	0.052884	1.27	0.374063		0.39	0.773667	1	-0.88	0.540656	0.94325
TRINITY_DN70482_c7_g3_i1	E3 ubiquitin-protein ligase siah-1 {ECO:0000250|UniProtKB:Q965X6}	GO:0019538	3.978	protein metabolic process	aminoglycan metabolic process	-4.91	0.00349557	0.127502	-5.52	0.000861802	0.0357344	-0.61	0.615232	0.878666	5.1	0.00086922	0.032428	0.5	0.670969	1	-4.6	0.00270088	0.0729557
TRINITY_DN70527_c0_g2_i1	Serine protease nudel	GO:0019538	3.978	protein metabolic process	aminoglycan metabolic process	-0.69	0.408655	0.990505	-0.25	0.756664	0.962741	0.43	0.571694	0.857583	1.81	0.0114616	0.168637	-1.67	0.010162	1	-3.48	7.30393e-07	0.000164609
TRINITY_DN71510_c0_g1_i1	Vacuolar protein sorting-associated protein 28 homolog	GO:0019538	3.978	protein metabolic process	aminoglycan metabolic process	0.23	0.778995	1	-0.91	0.263012	0.725877	-1.14	0.161899	0.504926	4.56	7.34928e-05	0.00547618	0.57	0.483825	1	-3.99	0.000538923	0.0250575
TRINITY_DN73407_c0_g4_i2	Tyrosine-protein kinase Btk29A	GO:0019538	3.978	protein metabolic process	aminoglycan metabolic process	0.1	0.891589	1	2.75	0.00151653	0.0519809	2.65	0.00232753	0.0440215	1.6	0.0553495	0.420152	1.19	0.130618	1	-0.41	0.640685	0.977929
TRINITY_DN77616_c1_g2_i1	Apolipophorins	GO:0019538	3.978	protein metabolic process	aminoglycan metabolic process	6.25	2.02104e-05	0.00280098	1.81	0.0504277	0.376631	-4.43	0.00276218	0.048746	4.67	2.13099e-06	0.000370661	0.33	0.702339	1	-4.34	1.04892e-05	0.00139098
TRINITY_DN77616_c1_g2_i4	Apolipophorins	GO:0019538	3.978	protein metabolic process	aminoglycan metabolic process	3.05	2.28521e-05	0.00307806	0.77	0.28274	0.743475	-2.28	0.00153497	0.0333424	4.46	4.81086e-10	2.48233e-07	0.19	0.795615	1	-4.28	2.41996e-09	1.36798e-06
TRINITY_DN80895_c4_g2_i2	Apolipoprotein A1/A4/E domain,	GO:0019538	3.978	protein metabolic process	aminoglycan metabolic process	2.84	6.50259e-05	0.00689069	0.52	0.457321	0.853861	-2.32	0.00111146	0.0267823	2.8	6.505e-05	0.00499819	0.38	0.587292	1	-2.42	0.000556832	0.025595
TRINITY_DN81152_c2_g3_i1	Trypsin-1	GO:0019538	3.978	protein metabolic process	aminoglycan metabolic process	4.86	0.00184397	0.0828839	1.59	0.15689	0.606431	-3.27	0.0395911	0.242446	3.56	0.00136194	0.0437529	1.24	0.213852	1	-2.32	0.0387476	0.350695
TRINITY_DN81682_c2_g1_i13	Serine/threonine-protein kinase MRCK alpha	GO:0019538	3.978	protein metabolic process	aminoglycan metabolic process	22.31	6.66624e-18	1.86316e-14	-0.08	0.973544	1	-22.39	4.97437e-18	1.50767e-14	-0.29	0.901373	1	-1.14	0.620464	1	-0.86	0.710448	0.990507
TRINITY_DN81682_c2_g1_i7	Serine/threonine-protein kinase MRCK alpha	GO:0019538	3.978	protein metabolic process	aminoglycan metabolic process	7.82	4.91955e-05	0.00570923	1.8	0.240613	0.703011	-6.02	0.00182267	0.0374087	1.07	0.485311	0.945671	0.48	0.75257	1	-0.59	0.701737	0.990507
TRINITY_DN82037_c1_g1_i9	Dipeptidase 1	GO:0019538	3.978	protein metabolic process	aminoglycan metabolic process	0.21	0.555042	1	0.35	0.324352	0.775321	0.14	0.696839	0.915457	0.66	0.0685999	0.471272	-0.66	0.0673796	1	-1.32	0.000270349	0.0156151
TRINITY_DN83447_c3_g4_i4	Trypsin-1	GO:0019538	3.978	protein metabolic process	aminoglycan metabolic process	5.63	0.000288373	0.0212334	0.73	0.486531	0.869414	-4.9	0.00157131	0.0338813	6.71	2.51628e-06	0.000417789	1.12	0.256755	1	-5.59	9.12811e-05	0.00718204
TRINITY_DN83447_c3_g5_i1	Trypsin-1	GO:0019538	3.978	protein metabolic process	aminoglycan metabolic process	3.19	0.0470413	0.557318	1.2	0.361422	0.797716	-1.99	0.224236	0.585659	3.7	0.00267577	0.0673996	-0.58	0.529228	1	-4.28	0.000466336	0.0226314
TRINITY_DN83447_c3_g6_i1	Trypsin-7	GO:0019538	3.978	protein metabolic process	aminoglycan metabolic process	0.84	0.389375	0.986425	-0.4	0.637528	0.928776	-1.24	0.179688	0.53059	4.43	5.44106e-05	0.00449477	0.64	0.388678	1	-3.78	0.000597573	0.0268044
TRINITY_DN84309_c0_g1_i1	Angiotensin-converting enzyme	GO:0019538	3.978	protein metabolic process	aminoglycan metabolic process	0.72	0.263273	0.942913	1.43	0.0239737	0.263476	0.72	0.280125	0.646263	3.77	9.02302e-09	3.20236e-06	-0.12	0.813548	1	-3.89	2.66129e-09	1.46527e-06
TRINITY_DN84534_c0_g3_i1	Dipeptidyl peptidase 1	GO:0019538	3.978	protein metabolic process	aminoglycan metabolic process	1.77	0.00235637	0.0967025	-0.23	0.680119	0.942207	-2	0.000537405	0.0161518	3.06	3.02696e-08	9.28054e-06	-0.27	0.618806	1	-3.33	1.58335e-09	9.43428e-07
TRINITY_DN84566_c3_g1_i1	60S ribosomal protein L17	GO:0019538	3.978	protein metabolic process	aminoglycan metabolic process	11.4	6.90229e-06	0.00122296	6.95	0.00215928	0.0653906	-4.45	0.0814555	0.359002	6.04	0.00769843	0.132935	6.04	0.00762478	1	0	0.999091	1
TRINITY_DN84682_c1_g4_i2	E3 ubiquitin-protein ligase SIAH1B	GO:0019538	3.978	protein metabolic process	aminoglycan metabolic process	-3.51	0.0687434		2.62	0.241026		6.14	0.00216552	0.0418845	3.73	0.0678464		-0.6	0.726627	1	-4.33	0.0317402
TRINITY_DN87574_c1_g4_i2	GPI transamidase component PIG-S	GO:0019538	3.978	protein metabolic process	aminoglycan metabolic process	3.17	0.000359439	0.0253433	0.8	0.307025	0.764508	-2.37	0.00757356	0.0917264	2.88	0.00144333	0.0454107	0.69	0.384537	1	-2.19	0.0164186	0.220929
TRINITY_DN90619_c0_g1_i2	Neurotrypsin	GO:0019538	3.978	protein metabolic process	aminoglycan metabolic process	3.36	0.000178122	0.0147749	0.13	0.853349	0.988587	-3.23	0.000274474	0.0100493	3.37	2.61452e-06	0.000431963	-0.04	0.953445	1	-3.41	1.95875e-06	0.000367236
TRINITY_DN90936_c4_g1_i1	Histone-lysine N-methyltransferase SETMAR {ECO:0000305}	GO:0019538	3.978	protein metabolic process	aminoglycan metabolic process	0.72	0.551783	1	0.52	0.643683	0.930751	-0.2	0.865321	0.98106	4.56	1.88217e-05	0.00202652	1.7	0.0674674	1	-2.86	0.00797152	0.144532
TRINITY_DN91017_c0_g1_i1	Discoidin domain-containing receptor 2	GO:0019538	3.978	protein metabolic process	aminoglycan metabolic process	-0.44	0.456384	1	0.67	0.256639	0.719815	1.11	0.0582589	0.300223	1.76	0.00192602	0.0545581	-0.44	0.435225	1	-2.2	0.000106158	0.00796121
TRINITY_DN91120_c0_g1_i1	Atrial natriuretic peptide-converting enzyme	GO:0019538	3.978	protein metabolic process	aminoglycan metabolic process	0.99	0.0846195	0.70446	0.28	0.617842	0.920972	-0.71	0.214645	0.574874	0.37	0.510343	0.954151	-1.56	0.00541185	1	-1.93	0.000597278	0.0268044
TRINITY_DN82142_c2_g1_i10	15-hydroxyprostaglandin dehydrogenase [NAD(+)]	GO:0006694	2.571	steroid biosynthetic process	aminoglycan metabolic process	1.63	0.000234639	0.0181535	0.64	0.144457	0.588194	-0.98	0.0262322	0.192321	2.91	4.2691e-11	2.67629e-08	0.85	0.0550278	1	-2.07	2.89965e-06	0.000503491
TRINITY_DN82142_c2_g1_i2	15-hydroxyprostaglandin dehydrogenase [NAD(+)]	GO:0006694	2.571	steroid biosynthetic process	aminoglycan metabolic process	0.76	0.0534983	0.589545	0.36	0.358172	0.795102	-0.4	0.311293	0.675884	2.2	2.33054e-08	7.36574e-06	0.18	0.653357	1	-2.02	2.79758e-07	7.51142e-05
TRINITY_DN85216_c0_g1_i1	Putative fatty acyl-CoA reductase CG8306 {ECO:0000250|UniProtKB:Q8WVX9, ECO:0000312|EMBL:AAF579772}	GO:0006694	2.571	steroid biosynthetic process	aminoglycan metabolic process	1.31	1.0919e-05	0.00173561	0.79	0.00757561	0.139447	-0.52	0.0790482	0.353094	1.82	2.89726e-09	1.2071e-06	-0.51	0.0839145	1	-2.33	2.16821e-14	4.71548e-11
TRINITY_DN63691_c0_g1_i1	Phosphoglucomutase/phosphomannomutase {ECO:0000303|PubMed:15342576}	GO:1901566	1.492	organonitrogen compound biosynthetic process	aminoglycan metabolic process	5.59	3.44505e-05	0.00430329	9.12	8.92238e-08	2.89621e-05	3.53	0.0485542	0.272236	5.08	4.99458e-05	0.00424622	4.59	0.000222947	0.165283	-0.49	0.698712	0.990507
TRINITY_DN81606_c1_g1_i1	Argininosuccinate synthase {ECO:0000305}	GO:1901566	1.492	organonitrogen compound biosynthetic process	aminoglycan metabolic process	-0.07	0.911791	1	0.32	0.582584	0.9095	0.39	0.508587	0.823258	1.77	0.0029735	0.0721058	-0.32	0.585133	1	-2.08	0.000443586	0.0218758
TRINITY_DN84566_c3_g1_i1	60S ribosomal protein L17	GO:1901566	1.492	organonitrogen compound biosynthetic process	aminoglycan metabolic process	11.4	6.90229e-06	0.00122296	6.95	0.00215928	0.0653906	-4.45	0.0814555	0.359002	6.04	0.00769843	0.132935	6.04	0.00762478	1	0	0.999091	1
TRINITY_DN86241_c2_g4_i3	Hydroxyacid oxidase 1	GO:1901566	1.492	organonitrogen compound biosynthetic process	aminoglycan metabolic process	2.67	0.0127443	0.285829	0.21	0.771126	0.966636	-2.46	0.019345	0.16123	3.3	6.40604e-06	0.000859408	0.36	0.55339	1	-2.95	5.99441e-05	0.00530433
TRINITY_DN87554_c0_g2_i2	ATP synthase subunit a	GO:1901566	1.492	organonitrogen compound biosynthetic process	aminoglycan metabolic process	1.36	0.00407444	0.140879	0.52	0.260125	0.723159	-0.84	0.0765999	0.347133	1.48	0.00127938	0.0420471	1.55	0.000743132	0.365884	0.07	0.883217	1
TRINITY_DN67497_c0_g1_i1	Sushi, von Willebrand factor type A, EGF and pentraxin domain-containing protein 1	GO:1901071	3.656	glucosamine-containing compound metabolic process	aminoglycan metabolic process	0.91	0.38437	0.985237	-1.14	0.268632	0.730265	-2.05	0.0485555	0.272236	3.67	0.000339675	0.0167781	2.12	0.0369028	1	-1.54	0.132141	0.62143
TRINITY_DN68260_c0_g2_i3	Protein obstructor-E {ECO:0000303|PubMed:28076349}	GO:1901071	3.656	glucosamine-containing compound metabolic process	aminoglycan metabolic process	2.36	0.0135101	0.2949	0.43	0.628785	0.925642	-1.93	0.0420663	0.250903	2.5	0.00801395	0.136367	-0.52	0.551305	1	-3.02	0.0012857	0.0447386
TRINITY_DN70920_c0_g1_i1	Chitin binding Peritrophin-A domain,hypothetical protein B7P43_G08462, partial [Cryptotermes secundus],CBM14,Modules of approx 70 residues The chitin-binding function has been demonstrated in several cases These modules are found attached to a number of chitinase catalytic domains, but also in non-catalytic proteins either in isolation or as multiple repeats	GO:1901071	3.656	glucosamine-containing compound metabolic process	aminoglycan metabolic process	1.27	0.274052	0.949578	-0.44	0.657432	0.935489	-1.71	0.12421	0.445373	3.35	0.027564	0.287817	-2.3	0.0187756	1	-5.65	0.00012422	0.00894146
TRINITY_DN87917_c0_g3_i1	Protein obstructor-E {ECO:0000303|PubMed:28076349}	GO:1901071	3.656	glucosamine-containing compound metabolic process	aminoglycan metabolic process	1.75	0.000224217	0.0174884	0.3	0.509873	0.88063	-1.45	0.00221022	0.042499	1.63	0.000372671	0.0178491	1.03	0.0244039	1	-0.61	0.188424	0.710701
TRINITY_DN90619_c0_g1_i2	Neurotrypsin	GO:1901071	3.656	glucosamine-containing compound metabolic process	aminoglycan metabolic process	3.36	0.000178122	0.0147749	0.13	0.853349	0.988587	-3.23	0.000274474	0.0100493	3.37	2.61452e-06	0.000431963	-0.04	0.953445	1	-3.41	1.95875e-06	0.000367236
TRINITY_DN71531_c3_g1_i4	Phosphoglycerate kinase	GO:0006090	1.942	pyruvate metabolic process	aminoglycan metabolic process	0.8	0.251777	0.934879	0.52	0.450016	0.850286	-0.28	0.687783	0.911221	3.44	9.09354e-07	0.000183728	1.06	0.117012	1	-2.37	0.000719512	0.0303847
TRINITY_DN71531_c3_g1_i7	Phosphoglycerate kinase	GO:0006090	1.942	pyruvate metabolic process	aminoglycan metabolic process	1.8	0.00240327	0.0979383	1.11	0.0531273	0.385808	-0.7	0.242838	0.607365	1.89	0.000990836	0.0355799	1.66	0.00340478	0.894681	-0.22	0.700944	0.990507
TRINITY_DN52494_c0_g1_i1	Stearoyl-CoA desaturase 5	GO:0006090	1.942	pyruvate metabolic process	aminoglycan metabolic process	0	1	1	0	1	1	0	1	1	4.56	0.00045636	0.0205521	0.39	0.642674	1	-4.16	0.00138563	0.0470307
TRINITY_DN82142_c2_g1_i10	15-hydroxyprostaglandin dehydrogenase [NAD(+)]	GO:0008202	2.283	steroid metabolic process	aminoglycan metabolic process	1.63	0.000234639	0.0181535	0.64	0.144457	0.588194	-0.98	0.0262322	0.192321	2.91	4.2691e-11	2.67629e-08	0.85	0.0550278	1	-2.07	2.89965e-06	0.000503491
TRINITY_DN82142_c2_g1_i2	15-hydroxyprostaglandin dehydrogenase [NAD(+)]	GO:0008202	2.283	steroid metabolic process	aminoglycan metabolic process	0.76	0.0534983	0.589545	0.36	0.358172	0.795102	-0.4	0.311293	0.675884	2.2	2.33054e-08	7.36574e-06	0.18	0.653357	1	-2.02	2.79758e-07	7.51142e-05
TRINITY_DN85216_c0_g1_i1	Putative fatty acyl-CoA reductase CG8306 {ECO:0000250|UniProtKB:Q8WVX9, ECO:0000312|EMBL:AAF579772}	GO:0008202	2.283	steroid metabolic process	aminoglycan metabolic process	1.31	1.0919e-05	0.00173561	0.79	0.00757561	0.139447	-0.52	0.0790482	0.353094	1.82	2.89726e-09	1.2071e-06	-0.51	0.0839145	1	-2.33	2.16821e-14	4.71548e-11
TRINITY_DN52494_c0_g1_i1	Stearoyl-CoA desaturase 5	GO:0008202	2.283	steroid metabolic process	aminoglycan metabolic process	0	1	1	0	1	1	0	1	1	4.56	0.00045636	0.0205521	0.39	0.642674	1	-4.16	0.00138563	0.0470307
TRINITY_DN67497_c0_g1_i1	Sushi, von Willebrand factor type A, EGF and pentraxin domain-containing protein 1	GO:0006040	3.643	amino sugar metabolic process	aminoglycan metabolic process	0.91	0.38437	0.985237	-1.14	0.268632	0.730265	-2.05	0.0485555	0.272236	3.67	0.000339675	0.0167781	2.12	0.0369028	1	-1.54	0.132141	0.62143
TRINITY_DN68260_c0_g2_i3	Protein obstructor-E {ECO:0000303|PubMed:28076349}	GO:0006040	3.643	amino sugar metabolic process	aminoglycan metabolic process	2.36	0.0135101	0.2949	0.43	0.628785	0.925642	-1.93	0.0420663	0.250903	2.5	0.00801395	0.136367	-0.52	0.551305	1	-3.02	0.0012857	0.0447386
TRINITY_DN70920_c0_g1_i1	Chitin binding Peritrophin-A domain,hypothetical protein B7P43_G08462, partial [Cryptotermes secundus],CBM14,Modules of approx 70 residues The chitin-binding function has been demonstrated in several cases These modules are found attached to a number of chitinase catalytic domains, but also in non-catalytic proteins either in isolation or as multiple repeats	GO:0006040	3.643	amino sugar metabolic process	aminoglycan metabolic process	1.27	0.274052	0.949578	-0.44	0.657432	0.935489	-1.71	0.12421	0.445373	3.35	0.027564	0.287817	-2.3	0.0187756	1	-5.65	0.00012422	0.00894146
TRINITY_DN87917_c0_g3_i1	Protein obstructor-E {ECO:0000303|PubMed:28076349}	GO:0006040	3.643	amino sugar metabolic process	aminoglycan metabolic process	1.75	0.000224217	0.0174884	0.3	0.509873	0.88063	-1.45	0.00221022	0.042499	1.63	0.000372671	0.0178491	1.03	0.0244039	1	-0.61	0.188424	0.710701
TRINITY_DN90619_c0_g1_i2	Neurotrypsin	GO:0006040	3.643	amino sugar metabolic process	aminoglycan metabolic process	3.36	0.000178122	0.0147749	0.13	0.853349	0.988587	-3.23	0.000274474	0.0100493	3.37	2.61452e-06	0.000431963	-0.04	0.953445	1	-3.41	1.95875e-06	0.000367236
TRINITY_DN87574_c1_g4_i2	GPI transamidase component PIG-S	GO:0016255	1.353	attachment of GPI anchor to protein	aminoglycan metabolic process	3.17	0.000359439	0.0253433	0.8	0.307025	0.764508	-2.37	0.00757356	0.0917264	2.88	0.00144333	0.0454107	0.69	0.384537	1	-2.19	0.0164186	0.220929
TRINITY_DN71621_c0_g1_i3	Cytochrome b	GO:0022900	2.338	electron transport chain	electron transport chain	-1	0.271421	0.9481	2.31	0.0282998	0.286774	3.31	0.00121892	0.0285212	1.24	0.233057	0.782512	-0.6	0.509728	1	-1.84	0.0690298	0.469516
TRINITY_DN79007_c1_g1_i3	Cytochrome b	GO:0022900	2.338	electron transport chain	electron transport chain	0.96	0.280219	0.952979	1.16	0.178409	0.636828	0.2	0.82247	0.96487	2.73	0.00117317	0.0397645	1.84	0.0235813	1	-0.89	0.299854	0.820271
TRINITY_DN89707_c7_g2_i1	Cytochrome c oxidase subunit 1	GO:0022900	2.338	electron transport chain	electron transport chain	-0.06	0.933498	1	0.17	0.791259	0.971597	0.23	0.725156	0.92777	2.44	0.0010106	0.0361733	0.11	0.859216	1	-2.33	0.00168225	0.0536847
TRINITY_DN71531_c3_g1_i4	Phosphoglycerate kinase	GO:0022900	2.338	electron transport chain	electron transport chain	0.8	0.251777	0.934879	0.52	0.450016	0.850286	-0.28	0.687783	0.911221	3.44	9.09354e-07	0.000183728	1.06	0.117012	1	-2.37	0.000719512	0.0303847
TRINITY_DN71531_c3_g1_i7	Phosphoglycerate kinase	GO:0022900	2.338	electron transport chain	electron transport chain	1.8	0.00240327	0.0979383	1.11	0.0531273	0.385808	-0.7	0.242838	0.607365	1.89	0.000990836	0.0355799	1.66	0.00340478	0.894681	-0.22	0.700944	0.990507
TRINITY_DN87554_c0_g2_i2	ATP synthase subunit a	GO:0022900	2.338	electron transport chain	electron transport chain	1.36	0.00407444	0.140879	0.52	0.260125	0.723159	-0.84	0.0765999	0.347133	1.48	0.00127938	0.0420471	1.55	0.000743132	0.365884	0.07	0.883217	1
TRINITY_DN52494_c0_g1_i1	Stearoyl-CoA desaturase 5	GO:0071704	14.278	organic substance metabolic process	organic substance metabolic process	0	1	1	0	1	1	0	1	1	4.56	0.00045636	0.0205521	0.39	0.642674	1	-4.16	0.00138563	0.0470307
TRINITY_DN63500_c0_g1_i1	Dipeptidase 1	GO:0071704	14.278	organic substance metabolic process	organic substance metabolic process	0.13	0.729107	1	0.4	0.286485	0.746479	0.27	0.474991	0.801022	0.71	0.063315	0.451271	-0.56	0.129468	1	-1.27	0.000767306	0.0317556
TRINITY_DN63691_c0_g1_i1	Phosphoglucomutase/phosphomannomutase {ECO:0000303|PubMed:15342576}	GO:0071704	14.278	organic substance metabolic process	organic substance metabolic process	5.59	3.44505e-05	0.00430329	9.12	8.92238e-08	2.89621e-05	3.53	0.0485542	0.272236	5.08	4.99458e-05	0.00424622	4.59	0.000222947	0.165283	-0.49	0.698712	0.990507
TRINITY_DN65237_c0_g1_i1	Probable chitinase 10 {ECO:0000312|FlyBase:FBgn0250907}	GO:0071704	14.278	organic substance metabolic process	organic substance metabolic process	0.62	0.469895	1	-0.46	0.562252	0.903132	-1.08	0.190517	0.545099	1.48	0.0591278	0.435508	-1.13	0.129473	1	-2.61	0.000761173	0.031644
TRINITY_DN65624_c0_g1_i3	Probable chitinase 2	GO:0071704	14.278	organic substance metabolic process	organic substance metabolic process	0.95	0.359565	0.97875	-0.6	0.481691	0.867286	-1.55	0.108312	0.415936	2.11	0.00709588	0.125801	-0.41	0.560984	1	-2.53	0.00119309	0.0427201
TRINITY_DN65918_c0_g1_i1	Myrosinase 1 {ECO:0000303|PubMed:11804799}	GO:0071704	14.278	organic substance metabolic process	organic substance metabolic process	0.36	0.489657	1	-0.35	0.496791	0.874067	-0.71	0.169287	0.516443	3.49	7.11994e-10	3.59435e-07	0.46	0.36615	1	-3.03	9.36953e-08	3.04136e-05
TRINITY_DN66478_c0_g1_i2	Acyl-CoA Delta(11) desaturase	GO:0071704	14.278	organic substance metabolic process	organic substance metabolic process	4.02	1.54162e-07	4.97791e-05	1.72	0.0179451	0.227101	-2.3	0.00276278	0.048746	3.22	8.72519e-06	0.00110428	1.05	0.146215	1	-2.17	0.00269795	0.0729557
TRINITY_DN66478_c0_g1_i3	Acyl-CoA Delta(11) desaturase	GO:0071704	14.278	organic substance metabolic process	organic substance metabolic process	3.84	0.000176311	0.014728	2.77	0.00549266	0.115516	-1.07	0.299629	0.666019	3.88	9.264e-05	0.00649332	1.64	0.0971225	1	-2.24	0.0240131	0.273283
TRINITY_DN66478_c0_g1_i5	Acyl-CoA Delta(11) desaturase	GO:0071704	14.278	organic substance metabolic process	organic substance metabolic process	4.59	8.32737e-06	0.00139996	2.91	0.00378528	0.0923424	-1.68	0.104046	0.40732	4	6.55747e-05	0.00503274	1.34	0.179711	1	-2.66	0.00795196	0.144298
TRINITY_DN66478_c0_g1_i6	Acyl-CoA Delta(11) desaturase	GO:0071704	14.278	organic substance metabolic process	organic substance metabolic process	3.85	9.45702e-05	0.0091538	3.76	0.00011299	0.00839395	-0.09	0.927388	1	4.71	1.06489e-06	0.000209475	2.06	0.0317937	1	-2.65	0.00607895	0.122546
TRINITY_DN66675_c0_g1_i2	Beta-1,3-glucan-binding protein {ECO:0000312|EMBL:AAM212131}	GO:0071704	14.278	organic substance metabolic process	organic substance metabolic process	-0.35	0.652882	1	1.21	0.145146	0.589151	1.57	0.0539612	0.2884	4.78	1.04055e-07	2.79192e-05	-0.78	0.218188	1	-5.56	5.33432e-10	3.71239e-07
TRINITY_DN67183_c0_g1_i2	Cytochrome b5-related protein	GO:0071704	14.278	organic substance metabolic process	organic substance metabolic process	4.06	0.0083928	0.22456	2.1	0.0884667	0.48462	-1.95	0.232855	0.595842	3.37	0.00155536	0.0477267	1.01	0.271318	1	-2.36	0.0284878	0.299485
TRINITY_DN67319_c0_g1_i1	Hemocyte protein-glutamine gamma-glutamyltransferase	GO:0071704	14.278	organic substance metabolic process	organic substance metabolic process	1.79	0.00055988	0.0353631	-0.42	0.391917	0.815693	-2.21	1.66979e-05	0.00123606	1.9	0.000126411	0.0082324	0.37	0.446926	1	-1.53	0.00203249	0.0610529
TRINITY_DN67497_c0_g1_i1	Sushi, von Willebrand factor type A, EGF and pentraxin domain-containing protein 1	GO:0071704	14.278	organic substance metabolic process	organic substance metabolic process	0.91	0.38437	0.985237	-1.14	0.268632	0.730265	-2.05	0.0485555	0.272236	3.67	0.000339675	0.0167781	2.12	0.0369028	1	-1.54	0.132141	0.62143
TRINITY_DN67679_c0_g1_i3	Zinc carboxypeptidase	GO:0071704	14.278	organic substance metabolic process	organic substance metabolic process	-0.87	0.58603	1	-0.03	0.98281	1	0.83	0.594511	0.868238	3.28	0.0928204	0.542542	-4.67	0.00271616	0.785424	-7.95	2.99205e-05	0.00306581
TRINITY_DN68260_c0_g2_i3	Protein obstructor-E {ECO:0000303|PubMed:28076349}	GO:0071704	14.278	organic substance metabolic process	organic substance metabolic process	2.36	0.0135101	0.2949	0.43	0.628785	0.925642	-1.93	0.0420663	0.250903	2.5	0.00801395	0.136367	-0.52	0.551305	1	-3.02	0.0012857	0.0447386
TRINITY_DN68740_c0_g1_i6	Protein suppressor of forked	GO:0071704	14.278	organic substance metabolic process	organic substance metabolic process	0	1	1	0	1	1	0	1	1	8.48	1.33464e-09	6.04897e-07	-0.29	0.706011	1	-8.77	3.56377e-10	2.7164e-07
TRINITY_DN68882_c2_g1_i1	E3 ubiquitin-protein ligase SIAH1	GO:0071704	14.278	organic substance metabolic process	organic substance metabolic process	0.53	0.696282		5.73	0.00102377	0.0403904	5.2	0.00314061	0.052884	1.27	0.374063		0.39	0.773667	1	-0.88	0.540656	0.94325
TRINITY_DN69366_c1_g1_i1	Acyl-CoA Delta(11) desaturase	GO:0071704	14.278	organic substance metabolic process	organic substance metabolic process	2.87	0.0628777	0.628571	2.77	0.072888	0.445329	-0.1	0.954641	1	4.82	1.9065e-06	0.000337426	0.23	0.749706	1	-4.59	5.79559e-06	0.000863315
TRINITY_DN69822_c6_g1_i16	Serine/arginine repetitive matrix protein 1	GO:0071704	14.278	organic substance metabolic process	organic substance metabolic process	0.87	0.52143	1	2.37	0.0852718	0.476586	1.51	0.282182	0.648306	6.51	0.000191561	0.0111348	0.96	0.464074	1	-5.54	0.00155724	0.0510009
TRINITY_DN70482_c7_g3_i1	E3 ubiquitin-protein ligase siah-1 {ECO:0000250|UniProtKB:Q965X6}	GO:0071704	14.278	organic substance metabolic process	organic substance metabolic process	-4.91	0.00349557	0.127502	-5.52	0.000861802	0.0357344	-0.61	0.615232	0.878666	5.1	0.00086922	0.032428	0.5	0.670969	1	-4.6	0.00270088	0.0729557
TRINITY_DN70527_c0_g2_i1	Serine protease nudel	GO:0071704	14.278	organic substance metabolic process	organic substance metabolic process	-0.69	0.408655	0.990505	-0.25	0.756664	0.962741	0.43	0.571694	0.857583	1.81	0.0114616	0.168637	-1.67	0.010162	1	-3.48	7.30393e-07	0.000164609
TRINITY_DN70844_c2_g2_i1	Peptidoglycan-recognition protein SD	GO:0071704	14.278	organic substance metabolic process	organic substance metabolic process	2.93	0.0856087	0.707636	-1.94	0.118326	0.543766	-4.87	0.00294622	0.0507489	4.8	0.00154279	0.0473842	1.19	0.309038	1	-3.61	0.0179939	0.232938
TRINITY_DN70920_c0_g1_i1	Chitin binding Peritrophin-A domain,hypothetical protein B7P43_G08462, partial [Cryptotermes secundus],CBM14,Modules of approx 70 residues The chitin-binding function has been demonstrated in several cases These modules are found attached to a number of chitinase catalytic domains, but also in non-catalytic proteins either in isolation or as multiple repeats	GO:0071704	14.278	organic substance metabolic process	organic substance metabolic process	1.27	0.274052	0.949578	-0.44	0.657432	0.935489	-1.71	0.12421	0.445373	3.35	0.027564	0.287817	-2.3	0.0187756	1	-5.65	0.00012422	0.00894146
TRINITY_DN71510_c0_g1_i1	Vacuolar protein sorting-associated protein 28 homolog	GO:0071704	14.278	organic substance metabolic process	organic substance metabolic process	0.23	0.778995	1	-0.91	0.263012	0.725877	-1.14	0.161899	0.504926	4.56	7.34928e-05	0.00547618	0.57	0.483825	1	-3.99	0.000538923	0.0250575
TRINITY_DN71531_c3_g1_i4	Phosphoglycerate kinase	GO:0071704	14.278	organic substance metabolic process	organic substance metabolic process	0.8	0.251777	0.934879	0.52	0.450016	0.850286	-0.28	0.687783	0.911221	3.44	9.09354e-07	0.000183728	1.06	0.117012	1	-2.37	0.000719512	0.0303847
TRINITY_DN71531_c3_g1_i7	Phosphoglycerate kinase	GO:0071704	14.278	organic substance metabolic process	organic substance metabolic process	1.8	0.00240327	0.0979383	1.11	0.0531273	0.385808	-0.7	0.242838	0.607365	1.89	0.000990836	0.0355799	1.66	0.00340478	0.894681	-0.22	0.700944	0.990507
TRINITY_DN71715_c0_g1_i1	Glycerol kinase 3 {ECO:0000305}	GO:0071704	14.278	organic substance metabolic process	organic substance metabolic process	4.27	0.000611019	0.0376709	1.14	0.231738	0.695085	-3.14	0.0121399	0.12229	2.34	0.0217164	0.251544	0.61	0.524299	1	-1.74	0.0906705	0.529803
TRINITY_DN73407_c0_g4_i2	Tyrosine-protein kinase Btk29A	GO:0071704	14.278	organic substance metabolic process	organic substance metabolic process	0.1	0.891589	1	2.75	0.00151653	0.0519809	2.65	0.00232753	0.0440215	1.6	0.0553495	0.420152	1.19	0.130618	1	-0.41	0.640685	0.977929
TRINITY_DN73854_c4_g1_i1	Acidic mammalian chitinase	GO:0071704	14.278	organic substance metabolic process	organic substance metabolic process	3.49	0.0355565		0.52	0.687048	0.94476	-2.97	0.0694885	0.329498	4.27	0.00706751		-0.76	0.483084	1	-5.03	0.00136669	0.0465513
TRINITY_DN74987_c0_g1_i1	Cuticle protein 1	GO:0071704	14.278	organic substance metabolic process	organic substance metabolic process	0	1	1	-1.57	0.344881	0.787472	-1.59	0.33912	0.698383	4.74	1.83027e-05	0.00198018	0.88	0.302352	1	-3.86	0.000509873	0.0241062
TRINITY_DN75851_c3_g2_i5	Flap endonuclease 1 {ECO:0000255|HAMAP-Rule:MF_03140}	GO:0071704	14.278	organic substance metabolic process	organic substance metabolic process	7.53	0.000120331	0.0109817	-0.06	0.967602	1	-7.59	0.000103216	0.00488329	3.76	0.0214683	0.249627	0.72	0.647276	1	-3.04	0.0632459	0.449506
TRINITY_DN75978_c0_g1_i1	Maltase 2	GO:0071704	14.278	organic substance metabolic process	organic substance metabolic process	1.24	0.0814824	0.694753	0.08	0.901579	0.997691	-1.16	0.0952429	0.388813	3.97	6.57138e-09	2.50452e-06	0.97	0.100435	1	-3	1.30591e-05	0.00165123
TRINITY_DN76183_c1_g2_i2	Transposable element Tc1 transposase	GO:0071704	14.278	organic substance metabolic process	organic substance metabolic process	4.85	9.11431e-05	0.0089108	-0.91	0.201812	0.665203	-5.75	2.81102e-06	0.000297312	2.12	0.00246804	0.0640859	-0.59	0.385091	1	-2.72	0.000102766	0.00776181
TRINITY_DN77616_c1_g2_i1	Apolipophorins	GO:0071704	14.278	organic substance metabolic process	organic substance metabolic process	6.25	2.02104e-05	0.00280098	1.81	0.0504277	0.376631	-4.43	0.00276218	0.048746	4.67	2.13099e-06	0.000370661	0.33	0.702339	1	-4.34	1.04892e-05	0.00139098
TRINITY_DN77616_c1_g2_i4	Apolipophorins	GO:0071704	14.278	organic substance metabolic process	organic substance metabolic process	3.05	2.28521e-05	0.00307806	0.77	0.28274	0.743475	-2.28	0.00153497	0.0333424	4.46	4.81086e-10	2.48233e-07	0.19	0.795615	1	-4.28	2.41996e-09	1.36798e-06
TRINITY_DN78302_c0_g3_i3	26S proteasome regulatory subunit 6A	GO:0071704	14.278	organic substance metabolic process	organic substance metabolic process	0.78	0.809106	1	22.87	3.01705e-11	2.49964e-08	22.09	1.40241e-10	6.41588e-08	0.39	0.905031	1	3.14	0.333898	1	2.75	0.396884	0.881716
TRINITY_DN79409_c6_g1_i1	Alpha,alpha-trehalose-phosphate synthase [UDP-forming] A	GO:0071704	14.278	organic substance metabolic process	organic substance metabolic process	-0.37	0.529973	1	-0.14	0.812332	0.978081	0.23	0.694901	0.914731	1.63	0.00535151	0.105486	-0.38	0.513829	1	-2.01	0.000591407	0.0266295
TRINITY_DN79921_c4_g2_i2	Cytochrome b5-related protein	GO:0071704	14.278	organic substance metabolic process	organic substance metabolic process	1.69	0.000935061	0.051035	0.59	0.200974	0.664553	-1.1	0.0300774	0.208458	2.69	8.93546e-09	3.18815e-06	0.81	0.0630296	1	-1.88	6.54294e-05	0.00564672
TRINITY_DN79921_c4_g2_i5	Cytochrome b5-related protein	GO:0071704	14.278	organic substance metabolic process	organic substance metabolic process	3.92	8.70409e-06	0.00144914	1.07	0.0478801	0.367791	-2.85	0.00128256	0.0294211	3.8	2.04325e-11	1.37057e-08	0.95	0.0516475	1	-2.85	5.785e-07	0.000137311
TRINITY_DN80647_c0_g2_i1	Alpha-amylase A	GO:0071704	14.278	organic substance metabolic process	organic substance metabolic process	1.39	0.0514935	0.579619	1.03	0.103999	0.518286	-0.36	0.615955	0.879076	3.27	4.24911e-08	1.26676e-05	1.34	0.0106193	1	-1.93	0.00150406	0.0498257
TRINITY_DN80892_c1_g1_i3	Myrosinase 1 {ECO:0000303|PubMed:11804799}	GO:0071704	14.278	organic substance metabolic process	organic substance metabolic process	0.74	0.364722	0.979454	0.38	0.624676	0.923776	-0.37	0.649825	0.894127	1.94	0.0280729	0.29121	-1.25	0.0892364	1	-3.19	0.000208847	0.0130822
TRINITY_DN80895_c4_g2_i2	Apolipoprotein A1/A4/E domain,	GO:0071704	14.278	organic substance metabolic process	organic substance metabolic process	2.84	6.50259e-05	0.00689069	0.52	0.457321	0.853861	-2.32	0.00111146	0.0267823	2.8	6.505e-05	0.00499819	0.38	0.587292	1	-2.42	0.000556832	0.025595
TRINITY_DN80949_c1_g1_i1	tRNA-splicing endonuclease subunit Sen2	GO:0071704	14.278	organic substance metabolic process	organic substance metabolic process	2.41	5.64551e-05	0.00625933	0.82	0.147969	0.593857	-1.58	0.00806897	0.0951134	2.06	0.000473131	0.0210875	1.1	0.0550529	1	-0.96	0.107223	0.568037
TRINITY_DN81152_c2_g3_i1	Trypsin-1	GO:0071704	14.278	organic substance metabolic process	organic substance metabolic process	4.86	0.00184397	0.0828839	1.59	0.15689	0.606431	-3.27	0.0395911	0.242446	3.56	0.00136194	0.0437529	1.24	0.213852	1	-2.32	0.0387476	0.350695
TRINITY_DN81606_c1_g1_i1	Argininosuccinate synthase {ECO:0000305}	GO:0071704	14.278	organic substance metabolic process	organic substance metabolic process	-0.07	0.911791	1	0.32	0.582584	0.9095	0.39	0.508587	0.823258	1.77	0.0029735	0.0721058	-0.32	0.585133	1	-2.08	0.000443586	0.0218758
TRINITY_DN81682_c2_g1_i13	Serine/threonine-protein kinase MRCK alpha	GO:0071704	14.278	organic substance metabolic process	organic substance metabolic process	22.31	6.66624e-18	1.86316e-14	-0.08	0.973544	1	-22.39	4.97437e-18	1.50767e-14	-0.29	0.901373	1	-1.14	0.620464	1	-0.86	0.710448	0.990507
TRINITY_DN81682_c2_g1_i7	Serine/threonine-protein kinase MRCK alpha	GO:0071704	14.278	organic substance metabolic process	organic substance metabolic process	7.82	4.91955e-05	0.00570923	1.8	0.240613	0.703011	-6.02	0.00182267	0.0374087	1.07	0.485311	0.945671	0.48	0.75257	1	-0.59	0.701737	0.990507
TRINITY_DN82037_c1_g1_i9	Dipeptidase 1	GO:0071704	14.278	organic substance metabolic process	organic substance metabolic process	0.21	0.555042	1	0.35	0.324352	0.775321	0.14	0.696839	0.915457	0.66	0.0685999	0.471272	-0.66	0.0673796	1	-1.32	0.000270349	0.0156151
TRINITY_DN82081_c1_g2_i4	Cyclin-C	GO:0071704	14.278	organic substance metabolic process	organic substance metabolic process	4.93	0.00926688	0.237887	-1.78	0.230833	0.694137	-6.71	0.000321935	0.0112334	2.58	0.0789199	0.502429	0.74	0.609743	1	-1.84	0.210732	0.73855
TRINITY_DN82142_c2_g1_i10	15-hydroxyprostaglandin dehydrogenase [NAD(+)]	GO:0071704	14.278	organic substance metabolic process	organic substance metabolic process	1.63	0.000234639	0.0181535	0.64	0.144457	0.588194	-0.98	0.0262322	0.192321	2.91	4.2691e-11	2.67629e-08	0.85	0.0550278	1	-2.07	2.89965e-06	0.000503491
TRINITY_DN82142_c2_g1_i2	15-hydroxyprostaglandin dehydrogenase [NAD(+)]	GO:0071704	14.278	organic substance metabolic process	organic substance metabolic process	0.76	0.0534983	0.589545	0.36	0.358172	0.795102	-0.4	0.311293	0.675884	2.2	2.33054e-08	7.36574e-06	0.18	0.653357	1	-2.02	2.79758e-07	7.51142e-05
TRINITY_DN82745_c2_g1_i3	Glutamate dehydrogenase, mitochondrial	GO:0071704	14.278	organic substance metabolic process	organic substance metabolic process	4.05	0.00670366	0.194241	-0.66	0.494816	0.873116	-4.71	0.00110471	0.0266529	0.94	0.249342	0.799782	1.04	0.200115	1	0.1	0.900601	1
TRINITY_DN82988_c0_g2_i1	Myrosinase 1 {ECO:0000303|PubMed:11804799}	GO:0071704	14.278	organic substance metabolic process	organic substance metabolic process	-0.17	0.725599	1	0.05	0.922173	1	0.22	0.64994	0.894222	1.8	0.000419156	0.0193238	0.11	0.81481	1	-1.69	0.000941328	0.0363298
TRINITY_DN82988_c0_g4_i1	Lactase-phlorizin hydrolase	GO:0071704	14.278	organic substance metabolic process	organic substance metabolic process	0.26	0.640973	1	0.22	0.667386	0.93894	-0.03	0.952975	1	2.39	0.0004436	0.0201734	0.08	0.875394	1	-2.31	0.000674246	0.0290801
TRINITY_DN83447_c3_g4_i4	Trypsin-1	GO:0071704	14.278	organic substance metabolic process	organic substance metabolic process	5.63	0.000288373	0.0212334	0.73	0.486531	0.869414	-4.9	0.00157131	0.0338813	6.71	2.51628e-06	0.000417789	1.12	0.256755	1	-5.59	9.12811e-05	0.00718204
TRINITY_DN83447_c3_g5_i1	Trypsin-1	GO:0071704	14.278	organic substance metabolic process	organic substance metabolic process	3.19	0.0470413	0.557318	1.2	0.361422	0.797716	-1.99	0.224236	0.585659	3.7	0.00267577	0.0673996	-0.58	0.529228	1	-4.28	0.000466336	0.0226314
TRINITY_DN83447_c3_g6_i1	Trypsin-7	GO:0071704	14.278	organic substance metabolic process	organic substance metabolic process	0.84	0.389375	0.986425	-0.4	0.637528	0.928776	-1.24	0.179688	0.53059	4.43	5.44106e-05	0.00449477	0.64	0.388678	1	-3.78	0.000597573	0.0268044
TRINITY_DN84309_c0_g1_i1	Angiotensin-converting enzyme	GO:0071704	14.278	organic substance metabolic process	organic substance metabolic process	0.72	0.263273	0.942913	1.43	0.0239737	0.263476	0.72	0.280125	0.646263	3.77	9.02302e-09	3.20236e-06	-0.12	0.813548	1	-3.89	2.66129e-09	1.46527e-06
TRINITY_DN84534_c0_g3_i1	Dipeptidyl peptidase 1	GO:0071704	14.278	organic substance metabolic process	organic substance metabolic process	1.77	0.00235637	0.0967025	-0.23	0.680119	0.942207	-2	0.000537405	0.0161518	3.06	3.02696e-08	9.28054e-06	-0.27	0.618806	1	-3.33	1.58335e-09	9.43428e-07
TRINITY_DN84566_c3_g1_i1	60S ribosomal protein L17	GO:0071704	14.278	organic substance metabolic process	organic substance metabolic process	11.4	6.90229e-06	0.00122296	6.95	0.00215928	0.0653906	-4.45	0.0814555	0.359002	6.04	0.00769843	0.132935	6.04	0.00762478	1	0	0.999091	1
TRINITY_DN84682_c1_g4_i2	E3 ubiquitin-protein ligase SIAH1B	GO:0071704	14.278	organic substance metabolic process	organic substance metabolic process	-3.51	0.0687434		2.62	0.241026		6.14	0.00216552	0.0418845	3.73	0.0678464		-0.6	0.726627	1	-4.33	0.0317402
TRINITY_DN84697_c8_g2_i1	Retrovirus-related Pol polyprotein from transposon 176	GO:0071704	14.278	organic substance metabolic process	organic substance metabolic process	0.17	0.865752	1	-0.5	0.564887	0.904453	-0.67	0.454317	0.786999	3.84	3.64575e-07	8.31802e-05	0.52	0.399363	1	-3.32	1.15775e-05	0.00150752
TRINITY_DN85216_c0_g1_i1	Putative fatty acyl-CoA reductase CG8306 {ECO:0000250|UniProtKB:Q8WVX9, ECO:0000312|EMBL:AAF579772}	GO:0071704	14.278	organic substance metabolic process	organic substance metabolic process	1.31	1.0919e-05	0.00173561	0.79	0.00757561	0.139447	-0.52	0.0790482	0.353094	1.82	2.89726e-09	1.2071e-06	-0.51	0.0839145	1	-2.33	2.16821e-14	4.71548e-11
TRINITY_DN85491_c0_g1_i1	Acyl-CoA Delta(11) desaturase	GO:0071704	14.278	organic substance metabolic process	organic substance metabolic process	0.45	0.432417	0.998703	0.71	0.211741	0.675675	0.26	0.645149	0.892063	4.49	1.22728e-13	1.2863e-10	0.19	0.732196	1	-4.29	1.30324e-12	1.92157e-09
TRINITY_DN86239_c0_g1_i1	Transposable element Tcb1 transposase	GO:0071704	14.278	organic substance metabolic process	organic substance metabolic process	4.6	0.00580793	0.176923	1.84	0.158932	0.608906	-2.76	0.106926	0.413306	6.53	6.16217e-05	0.00484579	1.32	0.256388	1	-5.21	0.00153838	0.0505558
TRINITY_DN86241_c2_g4_i3	Hydroxyacid oxidase 1	GO:0071704	14.278	organic substance metabolic process	organic substance metabolic process	2.67	0.0127443	0.285829	0.21	0.771126	0.966636	-2.46	0.019345	0.16123	3.3	6.40604e-06	0.000859408	0.36	0.55339	1	-2.95	5.99441e-05	0.00530433
TRINITY_DN87554_c0_g2_i2	ATP synthase subunit a	GO:0071704	14.278	organic substance metabolic process	organic substance metabolic process	1.36	0.00407444	0.140879	0.52	0.260125	0.723159	-0.84	0.0765999	0.347133	1.48	0.00127938	0.0420471	1.55	0.000743132	0.365884	0.07	0.883217	1
TRINITY_DN87574_c1_g4_i2	GPI transamidase component PIG-S	GO:0071704	14.278	organic substance metabolic process	organic substance metabolic process	3.17	0.000359439	0.0253433	0.8	0.307025	0.764508	-2.37	0.00757356	0.0917264	2.88	0.00144333	0.0454107	0.69	0.384537	1	-2.19	0.0164186	0.220929
TRINITY_DN87593_c7_g2_i1	Lipase 3	GO:0071704	14.278	organic substance metabolic process	organic substance metabolic process	0.79	0.220607	0.913	0.91	0.153745	0.60241	0.11	0.861924	0.97995	2.55	0.000193101	0.0111855	-0.53	0.393071	1	-3.08	5.9645e-06	0.000880934
TRINITY_DN87917_c0_g3_i1	Protein obstructor-E {ECO:0000303|PubMed:28076349}	GO:0071704	14.278	organic substance metabolic process	organic substance metabolic process	1.75	0.000224217	0.0174884	0.3	0.509873	0.88063	-1.45	0.00221022	0.042499	1.63	0.000372671	0.0178491	1.03	0.0244039	1	-0.61	0.188424	0.710701
TRINITY_DN88548_c1_g1_i4	Probable chitinase 2	GO:0071704	14.278	organic substance metabolic process	organic substance metabolic process	2.99	2.12144e-07	6.58806e-05	0.01	0.979909	1	-2.98	1.97512e-07	3.25787e-05	1.97	7.90752e-05	0.00575918	-0.9	0.0687932	1	-2.87	8.54753e-09	3.85272e-06
TRINITY_DN88811_c1_g1_i8	PHD finger protein 3	GO:0071704	14.278	organic substance metabolic process	organic substance metabolic process	-6.31	0.11262	0.777806	-3.72	0.34987	0.790594	2.59	0.501029	0.818531	20.83	2.18781e-07	5.27891e-05	-1.79	0.641281	1	-22.62	1.7744e-08	7.08075e-06
TRINITY_DN88821_c0_g1_i2	1-phosphatidylinositol 4,5-bisphosphate phosphodiesterase {ECO:0000305}	GO:0071704	14.278	organic substance metabolic process	organic substance metabolic process	2.68	0.189205	0.887505	-0.43	0.827841	0.982205	-3.12	0.126303	0.448978	9.33	5.26887e-05	0.00441781	1.11	0.575256	1	-8.21	0.000372004	0.0195804
TRINITY_DN89248_c2_g1_i5	Inositol oxygenase	GO:0071704	14.278	organic substance metabolic process	organic substance metabolic process	1.28	0.00175265	0.0798128	0.68	0.0871581	0.481349	-0.59	0.14667	0.482376	1.87	2.45064e-06	0.00041096	0.47	0.23643	1	-1.41	0.000405702	0.0206808
TRINITY_DN89289_c4_g1_i1	Aldose 1-epimerase	GO:0071704	14.278	organic substance metabolic process	organic substance metabolic process	1.28	0.0797943	0.689392	0.12	0.844093	0.986036	-1.15	0.103973	0.407152	3.68	6.1618e-05	0.00484579	-0.37	0.531134	1	-4.05	9.01234e-06	0.00122693
TRINITY_DN89537_c1_g2_i6	Transposable element P transposase	GO:0071704	14.278	organic substance metabolic process	organic substance metabolic process	-0.86	0.417187	0.991125	-1.97	0.0458199	0.36083	-1.11	0.217834	0.578561	2.21	0.0458875	0.379262	-1.48	0.0822266	1	-3.69	0.000595407	0.0267681
TRINITY_DN90619_c0_g1_i2	Neurotrypsin	GO:0071704	14.278	organic substance metabolic process	organic substance metabolic process	3.36	0.000178122	0.0147749	0.13	0.853349	0.988587	-3.23	0.000274474	0.0100493	3.37	2.61452e-06	0.000431963	-0.04	0.953445	1	-3.41	1.95875e-06	0.000367236
TRINITY_DN90936_c4_g1_i1	Histone-lysine N-methyltransferase SETMAR {ECO:0000305}	GO:0071704	14.278	organic substance metabolic process	organic substance metabolic process	0.72	0.551783	1	0.52	0.643683	0.930751	-0.2	0.865321	0.98106	4.56	1.88217e-05	0.00202652	1.7	0.0674674	1	-2.86	0.00797152	0.144532
TRINITY_DN91017_c0_g1_i1	Discoidin domain-containing receptor 2	GO:0071704	14.278	organic substance metabolic process	organic substance metabolic process	-0.44	0.456384	1	0.67	0.256639	0.719815	1.11	0.0582589	0.300223	1.76	0.00192602	0.0545581	-0.44	0.435225	1	-2.2	0.000106158	0.00796121
TRINITY_DN91120_c0_g1_i1	Atrial natriuretic peptide-converting enzyme	GO:0071704	14.278	organic substance metabolic process	organic substance metabolic process	0.99	0.0846195	0.70446	0.28	0.617842	0.920972	-0.71	0.214645	0.574874	0.37	0.510343	0.954151	-1.56	0.00541185	1	-1.93	0.000597278	0.0268044
TRINITY_DN93275_c17_g1_i6	Transposable element Tc1 transposase	GO:0071704	14.278	organic substance metabolic process	organic substance metabolic process	3.99	0.00797029	0.217814	-1.01	0.296634	0.75605	-5	0.000551671	0.0164655	1.93	0.033235	0.319852	-0.69	0.40659	1	-2.63	0.00345509	0.0854374
TRINITY_DN67497_c0_g1_i1	Sushi, von Willebrand factor type A, EGF and pentraxin domain-containing protein 1	GO:1901135	3.947	carbohydrate derivative metabolic process	organic substance metabolic process	0.91	0.38437	0.985237	-1.14	0.268632	0.730265	-2.05	0.0485555	0.272236	3.67	0.000339675	0.0167781	2.12	0.0369028	1	-1.54	0.132141	0.62143
TRINITY_DN68260_c0_g2_i3	Protein obstructor-E {ECO:0000303|PubMed:28076349}	GO:1901135	3.947	carbohydrate derivative metabolic process	organic substance metabolic process	2.36	0.0135101	0.2949	0.43	0.628785	0.925642	-1.93	0.0420663	0.250903	2.5	0.00801395	0.136367	-0.52	0.551305	1	-3.02	0.0012857	0.0447386
TRINITY_DN70844_c2_g2_i1	Peptidoglycan-recognition protein SD	GO:1901135	3.947	carbohydrate derivative metabolic process	organic substance metabolic process	2.93	0.0856087	0.707636	-1.94	0.118326	0.543766	-4.87	0.00294622	0.0507489	4.8	0.00154279	0.0473842	1.19	0.309038	1	-3.61	0.0179939	0.232938
TRINITY_DN70920_c0_g1_i1	Chitin binding Peritrophin-A domain,hypothetical protein B7P43_G08462, partial [Cryptotermes secundus],CBM14,Modules of approx 70 residues The chitin-binding function has been demonstrated in several cases These modules are found attached to a number of chitinase catalytic domains, but also in non-catalytic proteins either in isolation or as multiple repeats	GO:1901135	3.947	carbohydrate derivative metabolic process	organic substance metabolic process	1.27	0.274052	0.949578	-0.44	0.657432	0.935489	-1.71	0.12421	0.445373	3.35	0.027564	0.287817	-2.3	0.0187756	1	-5.65	0.00012422	0.00894146
TRINITY_DN71531_c3_g1_i4	Phosphoglycerate kinase	GO:1901135	3.947	carbohydrate derivative metabolic process	organic substance metabolic process	0.8	0.251777	0.934879	0.52	0.450016	0.850286	-0.28	0.687783	0.911221	3.44	9.09354e-07	0.000183728	1.06	0.117012	1	-2.37	0.000719512	0.0303847
TRINITY_DN71531_c3_g1_i7	Phosphoglycerate kinase	GO:1901135	3.947	carbohydrate derivative metabolic process	organic substance metabolic process	1.8	0.00240327	0.0979383	1.11	0.0531273	0.385808	-0.7	0.242838	0.607365	1.89	0.000990836	0.0355799	1.66	0.00340478	0.894681	-0.22	0.700944	0.990507
TRINITY_DN87554_c0_g2_i2	ATP synthase subunit a	GO:1901135	3.947	carbohydrate derivative metabolic process	organic substance metabolic process	1.36	0.00407444	0.140879	0.52	0.260125	0.723159	-0.84	0.0765999	0.347133	1.48	0.00127938	0.0420471	1.55	0.000743132	0.365884	0.07	0.883217	1
TRINITY_DN87917_c0_g3_i1	Protein obstructor-E {ECO:0000303|PubMed:28076349}	GO:1901135	3.947	carbohydrate derivative metabolic process	organic substance metabolic process	1.75	0.000224217	0.0174884	0.3	0.509873	0.88063	-1.45	0.00221022	0.042499	1.63	0.000372671	0.0178491	1.03	0.0244039	1	-0.61	0.188424	0.710701
TRINITY_DN90619_c0_g1_i2	Neurotrypsin	GO:1901135	3.947	carbohydrate derivative metabolic process	organic substance metabolic process	3.36	0.000178122	0.0147749	0.13	0.853349	0.988587	-3.23	0.000274474	0.0100493	3.37	2.61452e-06	0.000431963	-0.04	0.953445	1	-3.41	1.95875e-06	0.000367236
TRINITY_DN52494_c0_g1_i1	Stearoyl-CoA desaturase 5	GO:0044281	1.645	small molecule metabolic process	organic substance metabolic process	0	1	1	0	1	1	0	1	1	4.56	0.00045636	0.0205521	0.39	0.642674	1	-4.16	0.00138563	0.0470307
TRINITY_DN71531_c3_g1_i4	Phosphoglycerate kinase	GO:0044281	1.645	small molecule metabolic process	organic substance metabolic process	0.8	0.251777	0.934879	0.52	0.450016	0.850286	-0.28	0.687783	0.911221	3.44	9.09354e-07	0.000183728	1.06	0.117012	1	-2.37	0.000719512	0.0303847
TRINITY_DN71531_c3_g1_i7	Phosphoglycerate kinase	GO:0044281	1.645	small molecule metabolic process	organic substance metabolic process	1.8	0.00240327	0.0979383	1.11	0.0531273	0.385808	-0.7	0.242838	0.607365	1.89	0.000990836	0.0355799	1.66	0.00340478	0.894681	-0.22	0.700944	0.990507
TRINITY_DN81606_c1_g1_i1	Argininosuccinate synthase {ECO:0000305}	GO:0044281	1.645	small molecule metabolic process	organic substance metabolic process	-0.07	0.911791	1	0.32	0.582584	0.9095	0.39	0.508587	0.823258	1.77	0.0029735	0.0721058	-0.32	0.585133	1	-2.08	0.000443586	0.0218758
TRINITY_DN82745_c2_g1_i3	Glutamate dehydrogenase, mitochondrial	GO:0044281	1.645	small molecule metabolic process	organic substance metabolic process	4.05	0.00670366	0.194241	-0.66	0.494816	0.873116	-4.71	0.00110471	0.0266529	0.94	0.249342	0.799782	1.04	0.200115	1	0.1	0.900601	1
TRINITY_DN86241_c2_g4_i3	Hydroxyacid oxidase 1	GO:0044281	1.645	small molecule metabolic process	organic substance metabolic process	2.67	0.0127443	0.285829	0.21	0.771126	0.966636	-2.46	0.019345	0.16123	3.3	6.40604e-06	0.000859408	0.36	0.55339	1	-2.95	5.99441e-05	0.00530433
TRINITY_DN87554_c0_g2_i2	ATP synthase subunit a	GO:0044281	1.645	small molecule metabolic process	organic substance metabolic process	1.36	0.00407444	0.140879	0.52	0.260125	0.723159	-0.84	0.0765999	0.347133	1.48	0.00127938	0.0420471	1.55	0.000743132	0.365884	0.07	0.883217	1
TRINITY_DN89248_c2_g1_i5	Inositol oxygenase	GO:0044281	1.645	small molecule metabolic process	organic substance metabolic process	1.28	0.00175265	0.0798128	0.68	0.0871581	0.481349	-0.59	0.14667	0.482376	1.87	2.45064e-06	0.00041096	0.47	0.23643	1	-1.41	0.000405702	0.0206808
TRINITY_DN52494_c0_g1_i1	Stearoyl-CoA desaturase 5	GO:0009058	2.795	biosynthetic process	organic substance metabolic process	0	1	1	0	1	1	0	1	1	4.56	0.00045636	0.0205521	0.39	0.642674	1	-4.16	0.00138563	0.0470307
TRINITY_DN63691_c0_g1_i1	Phosphoglucomutase/phosphomannomutase {ECO:0000303|PubMed:15342576}	GO:0009058	2.795	biosynthetic process	organic substance metabolic process	5.59	3.44505e-05	0.00430329	9.12	8.92238e-08	2.89621e-05	3.53	0.0485542	0.272236	5.08	4.99458e-05	0.00424622	4.59	0.000222947	0.165283	-0.49	0.698712	0.990507
TRINITY_DN66142_c0_g1_i2	Cytosolic 10-formyltetrahydrofolate dehydrogenase	GO:0009058	2.795	biosynthetic process	organic substance metabolic process	6.73	9.06705e-07	0.000224428	1.41	0.0559528	0.394466	-5.32	0.000111103	0.00516077	4.76	5.73494e-09	2.26287e-06	1.01	0.14345	1	-3.75	4.86668e-06	0.000749323
TRINITY_DN66457_c0_g1_i1	2-amino-3-ketobutyrate coenzyme A ligase, mitochondrial	GO:0009058	2.795	biosynthetic process	organic substance metabolic process	5.29	0.00076655	0.0444029	2.75	0.0220382	0.252849	-2.54	0.125107	0.446836	2.65	0.0167696	0.213935	1.57	0.134425	1	-1.08	0.340282	0.849971
TRINITY_DN74126_c0_g1_i2	Nitric oxide synthase	GO:0009058	2.795	biosynthetic process	organic substance metabolic process	6.59	0.00819952	0.221242	2.27	0.307105	0.764511	-4.32	0.0846012	0.365863	9.56	0.000121238	0.00797296	2.99	0.174364	1	-6.57	0.00836513	0.149029
TRINITY_DN79409_c6_g1_i1	Alpha,alpha-trehalose-phosphate synthase [UDP-forming] A	GO:0009058	2.795	biosynthetic process	organic substance metabolic process	-0.37	0.529973	1	-0.14	0.812332	0.978081	0.23	0.694901	0.914731	1.63	0.00535151	0.105486	-0.38	0.513829	1	-2.01	0.000591407	0.0266295
TRINITY_DN79974_c1_g2_i5	Aspartate aminotransferase, mitochondrial	GO:0009058	2.795	biosynthetic process	organic substance metabolic process	9.69	0.000237287	0.0183162	10.53	6.43172e-05	0.0056105	0	1	1	3.47	0.141913	0.651384	3.8	0.108352	1	0.32	0.89118	1
TRINITY_DN79974_c1_g2_i9	Aspartate aminotransferase, mitochondrial	GO:0009058	2.795	biosynthetic process	organic substance metabolic process	0.26	0.769024	1	2.57	0.00397377	0.095316	2.31	0.00964721	0.106279	3.01	0.0010661	0.0374997	1.09	0.209424	1	-1.92	0.038283	0.348473
TRINITY_DN81606_c1_g1_i1	Argininosuccinate synthase {ECO:0000305}	GO:0009058	2.795	biosynthetic process	organic substance metabolic process	-0.07	0.911791	1	0.32	0.582584	0.9095	0.39	0.508587	0.823258	1.77	0.0029735	0.0721058	-0.32	0.585133	1	-2.08	0.000443586	0.0218758
TRINITY_DN82081_c1_g2_i4	Cyclin-C	GO:0009058	2.795	biosynthetic process	organic substance metabolic process	4.93	0.00926688	0.237887	-1.78	0.230833	0.694137	-6.71	0.000321935	0.0112334	2.58	0.0789199	0.502429	0.74	0.609743	1	-1.84	0.210732	0.73855
TRINITY_DN82142_c2_g1_i10	15-hydroxyprostaglandin dehydrogenase [NAD(+)]	GO:0009058	2.795	biosynthetic process	organic substance metabolic process	1.63	0.000234639	0.0181535	0.64	0.144457	0.588194	-0.98	0.0262322	0.192321	2.91	4.2691e-11	2.67629e-08	0.85	0.0550278	1	-2.07	2.89965e-06	0.000503491
TRINITY_DN82142_c2_g1_i2	15-hydroxyprostaglandin dehydrogenase [NAD(+)]	GO:0009058	2.795	biosynthetic process	organic substance metabolic process	0.76	0.0534983	0.589545	0.36	0.358172	0.795102	-0.4	0.311293	0.675884	2.2	2.33054e-08	7.36574e-06	0.18	0.653357	1	-2.02	2.79758e-07	7.51142e-05
TRINITY_DN84566_c3_g1_i1	60S ribosomal protein L17	GO:0009058	2.795	biosynthetic process	organic substance metabolic process	11.4	6.90229e-06	0.00122296	6.95	0.00215928	0.0653906	-4.45	0.0814555	0.359002	6.04	0.00769843	0.132935	6.04	0.00762478	1	0	0.999091	1
TRINITY_DN85216_c0_g1_i1	Putative fatty acyl-CoA reductase CG8306 {ECO:0000250|UniProtKB:Q8WVX9, ECO:0000312|EMBL:AAF579772}	GO:0009058	2.795	biosynthetic process	organic substance metabolic process	1.31	1.0919e-05	0.00173561	0.79	0.00757561	0.139447	-0.52	0.0790482	0.353094	1.82	2.89726e-09	1.2071e-06	-0.51	0.0839145	1	-2.33	2.16821e-14	4.71548e-11
TRINITY_DN86241_c2_g4_i3	Hydroxyacid oxidase 1	GO:0009058	2.795	biosynthetic process	organic substance metabolic process	2.67	0.0127443	0.285829	0.21	0.771126	0.966636	-2.46	0.019345	0.16123	3.3	6.40604e-06	0.000859408	0.36	0.55339	1	-2.95	5.99441e-05	0.00530433
TRINITY_DN87554_c0_g2_i2	ATP synthase subunit a	GO:0009058	2.795	biosynthetic process	organic substance metabolic process	1.36	0.00407444	0.140879	0.52	0.260125	0.723159	-0.84	0.0765999	0.347133	1.48	0.00127938	0.0420471	1.55	0.000743132	0.365884	0.07	0.883217	1
TRINITY_DN88811_c1_g1_i8	PHD finger protein 3	GO:0009058	2.795	biosynthetic process	organic substance metabolic process	-6.31	0.11262	0.777806	-3.72	0.34987	0.790594	2.59	0.501029	0.818531	20.83	2.18781e-07	5.27891e-05	-1.79	0.641281	1	-22.62	1.7744e-08	7.08075e-06
TRINITY_DN92397_c1_g1_i1	Adipocyte plasma membrane-associated protein	GO:0009058	2.795	biosynthetic process	organic substance metabolic process	1.64	0.00242976	0.0987777	1.63	0.000967475	0.0388567	0	0.996637	1	1.66	0.00142866	0.0450971	2.4	1.25773e-05	0.0212662	0.75	0.215366	0.743496
TRINITY_DN63500_c0_g1_i1	Dipeptidase 1	GO:1901564	6.562	organonitrogen compound metabolic process	organic substance metabolic process	0.13	0.729107	1	0.4	0.286485	0.746479	0.27	0.474991	0.801022	0.71	0.063315	0.451271	-0.56	0.129468	1	-1.27	0.000767306	0.0317556
TRINITY_DN63691_c0_g1_i1	Phosphoglucomutase/phosphomannomutase {ECO:0000303|PubMed:15342576}	GO:1901564	6.562	organonitrogen compound metabolic process	organic substance metabolic process	5.59	3.44505e-05	0.00430329	9.12	8.92238e-08	2.89621e-05	3.53	0.0485542	0.272236	5.08	4.99458e-05	0.00424622	4.59	0.000222947	0.165283	-0.49	0.698712	0.990507
TRINITY_DN67319_c0_g1_i1	Hemocyte protein-glutamine gamma-glutamyltransferase	GO:1901564	6.562	organonitrogen compound metabolic process	organic substance metabolic process	1.79	0.00055988	0.0353631	-0.42	0.391917	0.815693	-2.21	1.66979e-05	0.00123606	1.9	0.000126411	0.0082324	0.37	0.446926	1	-1.53	0.00203249	0.0610529
TRINITY_DN67497_c0_g1_i1	Sushi, von Willebrand factor type A, EGF and pentraxin domain-containing protein 1	GO:1901564	6.562	organonitrogen compound metabolic process	organic substance metabolic process	0.91	0.38437	0.985237	-1.14	0.268632	0.730265	-2.05	0.0485555	0.272236	3.67	0.000339675	0.0167781	2.12	0.0369028	1	-1.54	0.132141	0.62143
TRINITY_DN67679_c0_g1_i3	Zinc carboxypeptidase	GO:1901564	6.562	organonitrogen compound metabolic process	organic substance metabolic process	-0.87	0.58603	1	-0.03	0.98281	1	0.83	0.594511	0.868238	3.28	0.0928204	0.542542	-4.67	0.00271616	0.785424	-7.95	2.99205e-05	0.00306581
TRINITY_DN68260_c0_g2_i3	Protein obstructor-E {ECO:0000303|PubMed:28076349}	GO:1901564	6.562	organonitrogen compound metabolic process	organic substance metabolic process	2.36	0.0135101	0.2949	0.43	0.628785	0.925642	-1.93	0.0420663	0.250903	2.5	0.00801395	0.136367	-0.52	0.551305	1	-3.02	0.0012857	0.0447386
TRINITY_DN68882_c2_g1_i1	E3 ubiquitin-protein ligase SIAH1	GO:1901564	6.562	organonitrogen compound metabolic process	organic substance metabolic process	0.53	0.696282		5.73	0.00102377	0.0403904	5.2	0.00314061	0.052884	1.27	0.374063		0.39	0.773667	1	-0.88	0.540656	0.94325
TRINITY_DN70482_c7_g3_i1	E3 ubiquitin-protein ligase siah-1 {ECO:0000250|UniProtKB:Q965X6}	GO:1901564	6.562	organonitrogen compound metabolic process	organic substance metabolic process	-4.91	0.00349557	0.127502	-5.52	0.000861802	0.0357344	-0.61	0.615232	0.878666	5.1	0.00086922	0.032428	0.5	0.670969	1	-4.6	0.00270088	0.0729557
TRINITY_DN70527_c0_g2_i1	Serine protease nudel	GO:1901564	6.562	organonitrogen compound metabolic process	organic substance metabolic process	-0.69	0.408655	0.990505	-0.25	0.756664	0.962741	0.43	0.571694	0.857583	1.81	0.0114616	0.168637	-1.67	0.010162	1	-3.48	7.30393e-07	0.000164609
TRINITY_DN70844_c2_g2_i1	Peptidoglycan-recognition protein SD	GO:1901564	6.562	organonitrogen compound metabolic process	organic substance metabolic process	2.93	0.0856087	0.707636	-1.94	0.118326	0.543766	-4.87	0.00294622	0.0507489	4.8	0.00154279	0.0473842	1.19	0.309038	1	-3.61	0.0179939	0.232938
TRINITY_DN70920_c0_g1_i1	Chitin binding Peritrophin-A domain,hypothetical protein B7P43_G08462, partial [Cryptotermes secundus],CBM14,Modules of approx 70 residues The chitin-binding function has been demonstrated in several cases These modules are found attached to a number of chitinase catalytic domains, but also in non-catalytic proteins either in isolation or as multiple repeats	GO:1901564	6.562	organonitrogen compound metabolic process	organic substance metabolic process	1.27	0.274052	0.949578	-0.44	0.657432	0.935489	-1.71	0.12421	0.445373	3.35	0.027564	0.287817	-2.3	0.0187756	1	-5.65	0.00012422	0.00894146
TRINITY_DN71510_c0_g1_i1	Vacuolar protein sorting-associated protein 28 homolog	GO:1901564	6.562	organonitrogen compound metabolic process	organic substance metabolic process	0.23	0.778995	1	-0.91	0.263012	0.725877	-1.14	0.161899	0.504926	4.56	7.34928e-05	0.00547618	0.57	0.483825	1	-3.99	0.000538923	0.0250575
TRINITY_DN71531_c3_g1_i4	Phosphoglycerate kinase	GO:1901564	6.562	organonitrogen compound metabolic process	organic substance metabolic process	0.8	0.251777	0.934879	0.52	0.450016	0.850286	-0.28	0.687783	0.911221	3.44	9.09354e-07	0.000183728	1.06	0.117012	1	-2.37	0.000719512	0.0303847
TRINITY_DN71531_c3_g1_i7	Phosphoglycerate kinase	GO:1901564	6.562	organonitrogen compound metabolic process	organic substance metabolic process	1.8	0.00240327	0.0979383	1.11	0.0531273	0.385808	-0.7	0.242838	0.607365	1.89	0.000990836	0.0355799	1.66	0.00340478	0.894681	-0.22	0.700944	0.990507
TRINITY_DN73407_c0_g4_i2	Tyrosine-protein kinase Btk29A	GO:1901564	6.562	organonitrogen compound metabolic process	organic substance metabolic process	0.1	0.891589	1	2.75	0.00151653	0.0519809	2.65	0.00232753	0.0440215	1.6	0.0553495	0.420152	1.19	0.130618	1	-0.41	0.640685	0.977929
TRINITY_DN77616_c1_g2_i1	Apolipophorins	GO:1901564	6.562	organonitrogen compound metabolic process	organic substance metabolic process	6.25	2.02104e-05	0.00280098	1.81	0.0504277	0.376631	-4.43	0.00276218	0.048746	4.67	2.13099e-06	0.000370661	0.33	0.702339	1	-4.34	1.04892e-05	0.00139098
TRINITY_DN77616_c1_g2_i4	Apolipophorins	GO:1901564	6.562	organonitrogen compound metabolic process	organic substance metabolic process	3.05	2.28521e-05	0.00307806	0.77	0.28274	0.743475	-2.28	0.00153497	0.0333424	4.46	4.81086e-10	2.48233e-07	0.19	0.795615	1	-4.28	2.41996e-09	1.36798e-06
TRINITY_DN80895_c4_g2_i2	Apolipoprotein A1/A4/E domain,	GO:1901564	6.562	organonitrogen compound metabolic process	organic substance metabolic process	2.84	6.50259e-05	0.00689069	0.52	0.457321	0.853861	-2.32	0.00111146	0.0267823	2.8	6.505e-05	0.00499819	0.38	0.587292	1	-2.42	0.000556832	0.025595
TRINITY_DN81152_c2_g3_i1	Trypsin-1	GO:1901564	6.562	organonitrogen compound metabolic process	organic substance metabolic process	4.86	0.00184397	0.0828839	1.59	0.15689	0.606431	-3.27	0.0395911	0.242446	3.56	0.00136194	0.0437529	1.24	0.213852	1	-2.32	0.0387476	0.350695
TRINITY_DN81606_c1_g1_i1	Argininosuccinate synthase {ECO:0000305}	GO:1901564	6.562	organonitrogen compound metabolic process	organic substance metabolic process	-0.07	0.911791	1	0.32	0.582584	0.9095	0.39	0.508587	0.823258	1.77	0.0029735	0.0721058	-0.32	0.585133	1	-2.08	0.000443586	0.0218758
TRINITY_DN81682_c2_g1_i13	Serine/threonine-protein kinase MRCK alpha	GO:1901564	6.562	organonitrogen compound metabolic process	organic substance metabolic process	22.31	6.66624e-18	1.86316e-14	-0.08	0.973544	1	-22.39	4.97437e-18	1.50767e-14	-0.29	0.901373	1	-1.14	0.620464	1	-0.86	0.710448	0.990507
TRINITY_DN81682_c2_g1_i7	Serine/threonine-protein kinase MRCK alpha	GO:1901564	6.562	organonitrogen compound metabolic process	organic substance metabolic process	7.82	4.91955e-05	0.00570923	1.8	0.240613	0.703011	-6.02	0.00182267	0.0374087	1.07	0.485311	0.945671	0.48	0.75257	1	-0.59	0.701737	0.990507
TRINITY_DN82037_c1_g1_i9	Dipeptidase 1	GO:1901564	6.562	organonitrogen compound metabolic process	organic substance metabolic process	0.21	0.555042	1	0.35	0.324352	0.775321	0.14	0.696839	0.915457	0.66	0.0685999	0.471272	-0.66	0.0673796	1	-1.32	0.000270349	0.0156151
TRINITY_DN82745_c2_g1_i3	Glutamate dehydrogenase, mitochondrial	GO:1901564	6.562	organonitrogen compound metabolic process	organic substance metabolic process	4.05	0.00670366	0.194241	-0.66	0.494816	0.873116	-4.71	0.00110471	0.0266529	0.94	0.249342	0.799782	1.04	0.200115	1	0.1	0.900601	1
TRINITY_DN83447_c3_g4_i4	Trypsin-1	GO:1901564	6.562	organonitrogen compound metabolic process	organic substance metabolic process	5.63	0.000288373	0.0212334	0.73	0.486531	0.869414	-4.9	0.00157131	0.0338813	6.71	2.51628e-06	0.000417789	1.12	0.256755	1	-5.59	9.12811e-05	0.00718204
TRINITY_DN83447_c3_g5_i1	Trypsin-1	GO:1901564	6.562	organonitrogen compound metabolic process	organic substance metabolic process	3.19	0.0470413	0.557318	1.2	0.361422	0.797716	-1.99	0.224236	0.585659	3.7	0.00267577	0.0673996	-0.58	0.529228	1	-4.28	0.000466336	0.0226314
TRINITY_DN83447_c3_g6_i1	Trypsin-7	GO:1901564	6.562	organonitrogen compound metabolic process	organic substance metabolic process	0.84	0.389375	0.986425	-0.4	0.637528	0.928776	-1.24	0.179688	0.53059	4.43	5.44106e-05	0.00449477	0.64	0.388678	1	-3.78	0.000597573	0.0268044
TRINITY_DN84309_c0_g1_i1	Angiotensin-converting enzyme	GO:1901564	6.562	organonitrogen compound metabolic process	organic substance metabolic process	0.72	0.263273	0.942913	1.43	0.0239737	0.263476	0.72	0.280125	0.646263	3.77	9.02302e-09	3.20236e-06	-0.12	0.813548	1	-3.89	2.66129e-09	1.46527e-06
TRINITY_DN84534_c0_g3_i1	Dipeptidyl peptidase 1	GO:1901564	6.562	organonitrogen compound metabolic process	organic substance metabolic process	1.77	0.00235637	0.0967025	-0.23	0.680119	0.942207	-2	0.000537405	0.0161518	3.06	3.02696e-08	9.28054e-06	-0.27	0.618806	1	-3.33	1.58335e-09	9.43428e-07
TRINITY_DN84566_c3_g1_i1	60S ribosomal protein L17	GO:1901564	6.562	organonitrogen compound metabolic process	organic substance metabolic process	11.4	6.90229e-06	0.00122296	6.95	0.00215928	0.0653906	-4.45	0.0814555	0.359002	6.04	0.00769843	0.132935	6.04	0.00762478	1	0	0.999091	1
TRINITY_DN84682_c1_g4_i2	E3 ubiquitin-protein ligase SIAH1B	GO:1901564	6.562	organonitrogen compound metabolic process	organic substance metabolic process	-3.51	0.0687434		2.62	0.241026		6.14	0.00216552	0.0418845	3.73	0.0678464		-0.6	0.726627	1	-4.33	0.0317402
TRINITY_DN86241_c2_g4_i3	Hydroxyacid oxidase 1	GO:1901564	6.562	organonitrogen compound metabolic process	organic substance metabolic process	2.67	0.0127443	0.285829	0.21	0.771126	0.966636	-2.46	0.019345	0.16123	3.3	6.40604e-06	0.000859408	0.36	0.55339	1	-2.95	5.99441e-05	0.00530433
TRINITY_DN87554_c0_g2_i2	ATP synthase subunit a	GO:1901564	6.562	organonitrogen compound metabolic process	organic substance metabolic process	1.36	0.00407444	0.140879	0.52	0.260125	0.723159	-0.84	0.0765999	0.347133	1.48	0.00127938	0.0420471	1.55	0.000743132	0.365884	0.07	0.883217	1
TRINITY_DN87574_c1_g4_i2	GPI transamidase component PIG-S	GO:1901564	6.562	organonitrogen compound metabolic process	organic substance metabolic process	3.17	0.000359439	0.0253433	0.8	0.307025	0.764508	-2.37	0.00757356	0.0917264	2.88	0.00144333	0.0454107	0.69	0.384537	1	-2.19	0.0164186	0.220929
TRINITY_DN87917_c0_g3_i1	Protein obstructor-E {ECO:0000303|PubMed:28076349}	GO:1901564	6.562	organonitrogen compound metabolic process	organic substance metabolic process	1.75	0.000224217	0.0174884	0.3	0.509873	0.88063	-1.45	0.00221022	0.042499	1.63	0.000372671	0.0178491	1.03	0.0244039	1	-0.61	0.188424	0.710701
TRINITY_DN90619_c0_g1_i2	Neurotrypsin	GO:1901564	6.562	organonitrogen compound metabolic process	organic substance metabolic process	3.36	0.000178122	0.0147749	0.13	0.853349	0.988587	-3.23	0.000274474	0.0100493	3.37	2.61452e-06	0.000431963	-0.04	0.953445	1	-3.41	1.95875e-06	0.000367236
TRINITY_DN90936_c4_g1_i1	Histone-lysine N-methyltransferase SETMAR {ECO:0000305}	GO:1901564	6.562	organonitrogen compound metabolic process	organic substance metabolic process	0.72	0.551783	1	0.52	0.643683	0.930751	-0.2	0.865321	0.98106	4.56	1.88217e-05	0.00202652	1.7	0.0674674	1	-2.86	0.00797152	0.144532
TRINITY_DN91017_c0_g1_i1	Discoidin domain-containing receptor 2	GO:1901564	6.562	organonitrogen compound metabolic process	organic substance metabolic process	-0.44	0.456384	1	0.67	0.256639	0.719815	1.11	0.0582589	0.300223	1.76	0.00192602	0.0545581	-0.44	0.435225	1	-2.2	0.000106158	0.00796121
TRINITY_DN91120_c0_g1_i1	Atrial natriuretic peptide-converting enzyme	GO:1901564	6.562	organonitrogen compound metabolic process	organic substance metabolic process	0.99	0.0846195	0.70446	0.28	0.617842	0.920972	-0.71	0.214645	0.574874	0.37	0.510343	0.954151	-1.56	0.00541185	1	-1.93	0.000597278	0.0268044
TRINITY_DN63500_c0_g1_i1	Dipeptidase 1	GO:0043170	4.02	macromolecule metabolic process	organic substance metabolic process	0.13	0.729107	1	0.4	0.286485	0.746479	0.27	0.474991	0.801022	0.71	0.063315	0.451271	-0.56	0.129468	1	-1.27	0.000767306	0.0317556
[truncated: 246 more rows]

## Sheet: 2.Cluster
transcript_id	Cluster	Description	log2FoldChange.FNM	pvalue.FNM	padj.FNM	log2FoldChange.FWM	pvalue.FWM	padj.FWM	log2FoldChange.NWM	pvalue.NWM	padj.NWM	log2FoldChange.FNH	pvalue.FNH	padj.FNH	log2FoldChange.FWH	pvalue.FWH	padj.FWH	log2FoldChange.NWH	pvalue.NWH	padj.NWH
[truncated: 1,722 more rows]

[truncated: 7 more sheets: 2.Cluster.Revigo, 3.Cluster, 3.Cluster.Revigo, 4.Cluster, 4.Cluster.Revigo, 5.Cluster, 5.Cluster.Revigo]
