# Supplementary material for: Microbiota Perturbation or Elimination Can Inhibit Normal Development and Elicit a Starvation-Like Response in an Omnivorous Model Invertebrate
Source: mSystems. 2021 Aug 24;6(4):e00802-21. doi: 10.1128/mSystems.00802-21 (PMC8407121; doi:10.1128/mSystems.00802-21)
Supplement: DATA SET S3 [file msystems.00802-21-sd003.xlsx]

## Sheet: README
Dataset S3. Expressed transcripts of different metabolic pathways in P. americana midgut and hindgut under different bacterial treatments: germ-free, gnotobiotic and conventionalized. "Total" suffixed sheets show the total expression values of each transcript isoform after DEseq2 analysis. "DEG” suffixed sheets show the differentially expressed transcript isoforms (log2fold-change >= 0.5 and FDR …

## Sheet: Total.IIS.TOR
transcript_id	PameID	Annot	GeneDes	log2FoldChange.GFvsGNM	pvalue.GFvsGNM	padj.GFvsGNM	log2FoldChange.GFvsConvM	pvalue.GFvsConvM	padj.GFvsConvM	log2FoldChange.GNvsConvM	pvalue.GNvsConvM	padj.GNvsConvM	log2FoldChange.GFvsGNH	pvalue.GFvsGNH	padj.GFvsGNH	log2FoldChange.GFvsConvH	pvalue.GFvsConvH	padj.GFvsConvH	log2FoldChange.GNvsConvH	pvalue.GNvsConvH	padj.GNvsConvH
TRINITY_DN50293_c0_g1_i1	ALS_HUMAN	Insulin-like growth factor-binding protein complex acid labile subunit	IGFBPALS	-0.45	0.826328		1.16	0.582496		1.6	0.438662		3.01	0.180506		2.3	0.305761	1	-0.71	0.77262
TRINITY_DN66685_c0_g1_i1	ALS_HUMAN	Insulin-like growth factor-binding protein complex acid labile subunit	IGFBPALS	2.52	0.428968		5.22	0.106992		2.7	0.42244	0.763044	0.57	0.851555		0.67	0.826177	1	0.1	0.974357
TRINITY_DN66685_c0_g1_i2	ALS_HUMAN	Insulin-like growth factor-binding protein complex acid labile subunit	IGFBPALS	0	1		0	1		0	1		-4.99	0.0760722		-3.53	0.214802	1	1.46	0.575464
TRINITY_DN66685_c0_g1_i5	ALS_HUMAN	Insulin-like growth factor-binding protein complex acid labile subunit	IGFBPALS	5.29	0.00027387	0.0204801	-0.23	0.791957	0.971865	-5.52	0.000120039	0.00546843	2.83	0.00235113	0.0621146	0.4	0.633408	1	-2.44	0.00905435	0.156438
TRINITY_DN76432_c0_g1_i1	ALS_HUMAN	Insulin-like growth factor-binding protein complex acid labile subunit	IGFBPALS	0.77	0.222389	0.914597	0.07	0.91059	0.998746	-0.7	0.260018	0.625862	1.35	0.0242527	0.268232	0.84	0.156203	1	-0.51	0.397462	0.881961
TRINITY_DN79405_c0_g1_i1	ALS_HUMAN	Insulin-like growth factor-binding protein complex acid labile subunit	IGFBPALS	2.88	0.0977283		-1.23	0.345167	0.787472	-4.11	0.0143786	0.135354	4.88	0.00405503		0.25	0.844254	1	-4.63	0.00647468	0.127519
TRINITY_DN84344_c0_g2_i1	ALS_HUMAN	Insulin-like growth factor-binding protein complex acid labile subunit	IGFBPALS	-0.03	0.956577	1	-0.56	0.321716	0.773877	-0.53	0.348953	0.706856	0.22	0.663151	0.983322	0.05	0.917703	1	-0.17	0.739395	0.993579
TRINITY_DN88919_c0_g2_i4	ALS_HUMAN	Insulin-like growth factor-binding protein complex acid labile subunit	IGFBPALS	-0.24	0.830136		-0.6	0.581444	0.909011	-0.36	0.739601	0.933238	0.83	0.670042		-0.68	0.716291	1	-1.5	0.420869	0.893931
TRINITY_DN103799_c0_g1_i1	ALS_MOUSE	Insulin-like growth factor-binding protein complex acid labile subunit	IGFBPALS	0	1		-1.2	0.818851		-1.12	0.830752		0.86	0.869595		0.19	0.971532	1	-0.68	0.897829
TRINITY_DN46076_c0_g1_i1	ALS_MOUSE	Insulin-like growth factor-binding protein complex acid labile subunit	IGFBPALS	-0.05	0.990807		0.85	0.851287		0.9	0.842264		0.32	0.94308		2.31	0.606166	1	2	0.658795
TRINITY_DN64129_c0_g1_i1	ALS_MOUSE	Insulin-like growth factor-binding protein complex acid labile subunit	IGFBPALS	-0.21	0.889501		0.08	0.957565		0.29	0.841619		1.48	0.291101		0.79	0.551941	1	-0.69	0.629663
TRINITY_DN72357_c1_g1_i1	ALS_MOUSE	Insulin-like growth factor-binding protein complex acid labile subunit	IGFBPALS	-0.23	0.668882	1	-1.66	0.00125942	0.0460921	-1.43	0.00497301	0.0705598	1.69	0.250406	0.80072	1.93	0.187971	1	0.25	0.88732	1
TRINITY_DN78560_c4_g1_i1	ALS_MOUSE	Insulin-like growth factor-binding protein complex acid labile subunit	IGFBPALS	-0.58	0.723636	1	0.62	0.706114	0.950374	1.2	0.464568	0.79375	3.73	0.0352263	0.329647	1.82	0.274908	1	-1.91	0.286866	0.809477
TRINITY_DN78560_c4_g1_i2	ALS_MOUSE	Insulin-like growth factor-binding protein complex acid labile subunit	IGFBPALS	-0.39	0.590337	1	-0.25	0.728768	0.95628	0.14	0.847745	0.974334	1.21	0.100731	0.562135	-0.88	0.229005	1	-2.08	0.00449095	0.10103
TRINITY_DN89560_c0_g1_i1	ALS_MOUSE	Insulin-like growth factor-binding protein complex acid labile subunit	IGFBPALS	3.8	0.00851415	0.226232	-3.49	3.40778e-05	0.00353531	-7.29	6.81198e-08	1.35385e-05	0.6	0.408889	0.909941	-1.23	0.0746148	1	-1.83	0.00973145	0.16299
TRINITY_DN89560_c0_g1_i2	ALS_MOUSE	Insulin-like growth factor-binding protein complex acid labile subunit	IGFBPALS	1.46	0.0203626	0.370751	-2.11	0.000433898	0.0224947	-3.57	8.66425e-09	2.24088e-06	-0.39	0.508673	0.954065	-0.71	0.228705	1	-0.32	0.587488	0.961369
TRINITY_DN89560_c0_g1_i3	ALS_MOUSE	Insulin-like growth factor-binding protein complex acid labile subunit	IGFBPALS	0.93	0.0309168	0.461674	-1.33	0.00123493	0.0455118	-2.27	8.59074e-08	1.65317e-05	0.41	0.301985	0.850723	-0.57	0.151668	1	-0.99	0.0136896	0.198087
TRINITY_DN91409_c1_g1_i4	ALS_MOUSE	Insulin-like growth factor-binding protein complex acid labile subunit	IGFBPALS	0.4	0.656501	1	1.17	0.192452	0.653874	0.77	0.394535	0.742514	0.62	0.467922	0.937687	0.78	0.363386	1	0.16	0.855558	1
TRINITY_DN67255_c0_g5_i1	ALS_PAPHA	Insulin-like growth factor-binding protein complex acid labile subunit	IGFBPALS	0.23	0.733026	1	-0.75	0.250605	0.713483	-0.98	0.135657	0.465161	2.22	0.00132615	0.04291	-0.66	0.294627	1	-2.88	2.65226e-05	0.00282409
TRINITY_DN73922_c0_g1_i1	ALS_PAPHA	Insulin-like growth factor-binding protein complex acid labile subunit	IGFBPALS	0.84	0.690346		-2.54	0.151896		-3.38	0.0691682		3.44	0.073252		-0.48	0.760026	1	-3.92	0.03795
TRINITY_DN80950_c2_g1_i2	ALS_PAPHA	Insulin-like growth factor-binding protein complex acid labile subunit	IGFBPALS	1.5	0.607367	1	1.64	0.573738	0.906899	0.14	0.962269	1	6.39	0.040908	0.358069	-0.25	0.93192	1	-6.64	0.0335961	0.32675
TRINITY_DN80950_c2_g1_i3	ALS_PAPHA	Insulin-like growth factor-binding protein complex acid labile subunit	IGFBPALS	-2.33	0.205793	0.901721	-2.38	0.194724	0.656981	-0.05	0.976529	1	0.43	0.815262	1	-1.06	0.557419	1	-1.49	0.41267	0.889699
TRINITY_DN87081_c0_g1_i2	ALS_PAPHA	Insulin-like growth factor-binding protein complex acid labile subunit	IGFBPALS	-0.66	0.751366	1	0.35	0.867946	0.991612	1	0.628201	0.884501	0	1	1	-0.84	0.751096	1	-0.71	0.786858	1
TRINITY_DN87081_c0_g1_i3	ALS_PAPHA	Insulin-like growth factor-binding protein complex acid labile subunit	IGFBPALS	0.61	0.870409		2.22	0.557391		1.61	0.67244		1.38	0.726085		1.63	0.678747	1	0	1
TRINITY_DN88919_c0_g2_i1	ALS_PAPHA	Insulin-like growth factor-binding protein complex acid labile subunit	IGFBPALS	1.15	0.418132		0.42	0.755013		-0.73	0.605093		0	1		0	1	1	0	1
TRINITY_DN88919_c0_g2_i3	ALS_PAPHA	Insulin-like growth factor-binding protein complex acid labile subunit	IGFBPALS	-0.27	0.678264	1	0.32	0.624228	0.92367	0.59	0.363249	0.718435	2.86	0.0563163	0.424088	3.11	0.0380739	1	0	1	1
TRINITY_DN88919_c0_g2_i5	ALS_PAPHA	Insulin-like growth factor-binding protein complex acid labile subunit	IGFBPALS	0.12	0.815432	1	0.73	0.140417	0.581914	0.62	0.215751	0.576195	0.97	0.169943	0.695173	0.57	0.389431	1	-0.41	0.578496	0.957899
TRINITY_DN19765_c0_g1_i1	ALS_RAT	Insulin-like growth factor-binding protein complex acid labile subunit	IGFBPALS	0.92	0.861442		0.85	0.871514		-0.07	0.989785		0.83	0.87534		0.13	0.980527	1	-0.7	0.894648
TRINITY_DN27492_c0_g1_i1	ALS_RAT	Insulin-like growth factor-binding protein complex acid labile subunit	IGFBPALS	0	0.999735		1.81	0.657835		1.82	0.657595		-0.98	0.808629		-0.63	0.87738	1	0.35	0.929829
TRINITY_DN50597_c0_g2_i1	ALS_RAT	Insulin-like growth factor-binding protein complex acid labile subunit	IGFBPALS	-1.85	0.372784		-2.85	0.129501		-1.01	0.573506		-1.29	0.434516		-0.44	0.797534	1	0.86	0.590397
TRINITY_DN64998_c0_g1_i1	ALS_RAT	Insulin-like growth factor-binding protein complex acid labile subunit	IGFBPALS	4.34	0.000294521	0.0216384	0.48	0.587887	0.910578	-3.86	0.00123528	0.0287652	7.67	6.48874e-09	2.48715e-06	0.63	0.460246	1	-7.04	1.01247e-07	3.22629e-05
TRINITY_DN65165_c0_g1_i1	ALS_RAT	Insulin-like growth factor-binding protein complex acid labile subunit	IGFBPALS	0.44	0.49273	1	0.46	0.469655	0.860077	0.01	0.986837	1	0.82	0.639682	0.981901	-1.33	0.392832	1	-2.15	0.167923	0.681735
TRINITY_DN65601_c0_g1_i1	ALS_RAT	Insulin-like growth factor-binding protein complex acid labile subunit	IGFBPALS	-0.6	0.642861	1	-0.25	0.8421	0.985667	0.35	0.767588	0.944577	3.49	0.00322706	0.0763732	0.3	0.755326	1	-3.19	0.00718948	0.135375
TRINITY_DN69523_c0_g1_i1	ALS_RAT	Insulin-like growth factor-binding protein complex acid labile subunit	IGFBPALS	-0.03	0.977574		-0.75	0.448761	0.84935	-0.72	0.464953	0.793951	-0.28	0.773239		-1.24	0.178471	1	-0.96	0.291323	0.813112
TRINITY_DN85564_c1_g5_i1	ALS_RAT	Insulin-like growth factor-binding protein complex acid labile subunit	IGFBPALS	-0.97	0.418281	0.991694	-2.16	0.0532771	0.386347	-1.19	0.234445	0.597702	-0.71	0.436649	0.925058	0.4	0.665136	1	1.11	0.226068	0.753147
TRINITY_DN89032_c2_g2_i1	ALS_RAT	Insulin-like growth factor-binding protein complex acid labile subunit	IGFBPALS	0	0.986506	1	-0.04	0.883315	0.994223	-0.04	0.896683	0.99078	0.24	0.391736	0.902679	-0.11	0.710664	1	-0.35	0.219637	0.747333
TRINITY_DN76567_c3_g1_i4	IF2B2_MOUSE	Insulin-like growth factor 2 mRNA-binding protein 2	IGFBPALS	1.69	0.58552		4.97	0.121451		3.28	0.317779		-0.43	0.894378		2.12	0.523936	1	2.55	0.439273
TRINITY_DN69031_c0_g1_i1	IGFBP_CUPSA	Insulin-like growth factor-binding protein-related protein 1	IGFBPALS	0.4	0.394517	0.987007	1.22	0.0100615	0.164186	0.82	0.0853237	0.367191	-0.71	0.131985	0.631746	0.7	0.138263	1	1.41	0.00280356	0.0743561
TRINITY_DN59650_c0_g1_i1	ILPR_BRALA	Insulin-like peptide receptor	InR	0.05	0.979292		1.2	0.498241		1.15	0.515226		0.31	0.871754		0.67	0.72649	1	0.36	0.852893
TRINITY_DN68755_c0_g1_i1	PaOGS29089	convoluted	IGFBPALS	1.03	0.213635	0.907438	-0.1	0.894477	0.996476	-1.13	0.16366	0.507375	-0.59	0.430123	0.921106	-0.88	0.240291	1	-0.29	0.700548	0.990507
TRINITY_DN68755_c0_g1_i2	PaOGS29089	convoluted	IGFBPALS	-0.95	0.791525		-3.04	0.375799		-2.09	0.542597	0.843004	-3.13	0.340289		-1.52	0.645664	1	1.61	0.616503
TRINITY_DN68755_c0_g2_i1	PaOGS29089	convoluted	IGFBPALS	-1.01	0.60624		-3.68	0.0236534	0.261658	-2.67	0.101133	0.402066	-0.71	0.548296		-0.62	0.601827	1	0.1	0.933383	1
TRINITY_DN129323_c0_g1_i1	PaOGS24452	convoluted	IGFBPALS	0	1		0	1		0	1		0	1		-2.69	0.604318	1	-2.56	0.621058
TRINITY_DN53969_c0_g1_i1	PaOGS24452	convoluted	IGFBPALS	-0.78	0.810686		1.81	0.583421		2.6	0.426902		1.95	0.545643		-2.07	0.496585	1	-4.02	0.197368
TRINITY_DN60341_c0_g1_i1	PaOGS24452	convoluted	IGFBPALS	0	1		0	1		0	1		3.15	0.367349		-0.83	0.804001	1	-3.98	0.251606
TRINITY_DN82855_c2_g1_i1	PaOGS24452	convoluted	IGFBPALS	2.08	0.0917503	0.725501	1.56	0.153273	0.601742	-0.52	0.679656	0.907705	3.95	0.000513331	0.0223447	0.69	0.472586	1	-3.27	0.00426689	0.0979651
TRINITY_DN82855_c2_g1_i2	PaOGS24452	convoluted	IGFBPALS	3.07	0.159142	0.852948	1.98	0.353899	0.792749	-1.09	0.61721	0.879716	4.38	0.0462795	0.380872	1.22	0.564931	1	-3.16	0.151077	0.656769
TRINITY_DN82855_c2_g1_i3	PaOGS24452	convoluted	IGFBPALS	0.45	0.799168	1	-1.4	0.398255	0.820324	-1.86	0.274601	0.640377	4.86	0.002012	0.0561645	1.19	0.434382	1	-3.67	0.0198525	0.246085
TRINITY_DN82855_c2_g1_i4	PaOGS24452	convoluted	IGFBPALS	3.32	0.346075	0.97714	-1.48	0.656444	0.935107	-4.8	0.167528	0.513498	5.96	0.0866953	0.526657	-2.3	0.481648	1	-8.26	0.017307	0.227739
TRINITY_DN73990_c1_g1_i1	PaOGS25673	convoluted	IGFBPALS	0.95	0.380718		-1.39	0.151275	0.598875	-2.33	0.0235787	0.180836	1.55	0.391786		1.81	0.319297	1	0	1	1
TRINITY_DN73990_c2_g1_i1	PaOGS25673	convoluted	IGFBPALS	0.61	0.363861	0.979382	-1.38	0.0287163	0.288538	-1.99	0.00216859	0.0419146	2.63	0.0824918	0.513444	-0.26	0.824422	1	-2.88	0.0497182	0.399366
TRINITY_DN91308_c0_g1_i1	PaOGS25673	convoluted	IGFBPALS	0.77	0.550465		-1.05	0.369772		-1.83	0.140656	0.472941	0.81	0.680024		1.1	0.575884	1	0	1
TRINITY_DN91308_c2_g1_i1	PaOGS25673	convoluted	IGFBPALS	0.95	0.133365	0.814967	0.21	0.735242	0.957266	-0.74	0.234691	0.598029	2.86	0.0523961	0.407493	1.27	0.348492	1	-1.59	0.337001	0.848001
TRINITY_DN91308_c2_g1_i2	PaOGS25673	convoluted	IGFBPALS	0.5	0.463873	1	-1.36	0.039549	0.337666	-1.86	0.00541951	0.0743261	0	1	1	-3.83	0.00734226	1	-3.69	0.00972671	0.162973
TRINITY_DN91308_c2_g1_i3	PaOGS25673	convoluted	IGFBPALS	0.02	0.980109	1	-1.3	0.179911	0.638398	-1.33	0.172158	0.520208	0	1	1	-1.68	0.360011	1	-1.54	0.400113	0.883398
TRINITY_DN91308_c2_g1_i4	PaOGS25673	convoluted	IGFBPALS	0.11	0.932131		0.27	0.832456	0.983485	0.16	0.90101	0.992204	0	1		-1.65	0.401724	1	-1.52	0.439274	0.904238
TRINITY_DN91308_c2_g2_i1	PaOGS25673	convoluted	IGFBPALS	0.4	0.630672	1	-0.69	0.387164	0.813258	-1.08	0.178889	0.52965	2.51	0.114518	0.597187	-0.3	0.815008	1	-2.81	0.0688187	0.468972
TRINITY_DN91308_c2_g2_i2	PaOGS25673	convoluted	IGFBPALS	0.06	0.918568	1	-0.97	0.112968	0.534564	-1.03	0.0920267	0.381888	0	1	1	-3.03	0.0377728	1	-2.9	0.0465363	0.385189
TRINITY_DN91308_c2_g2_i3	PaOGS25673	convoluted	IGFBPALS	-0.16	0.919889		-2.42	0.094792		-2.26	0.115342	0.429815	0.54	0.79012		1.77	0.386809	1	1.22	0.559226
TRINITY_DN91308_c2_g2_i4	PaOGS25673	convoluted	IGFBPALS	-1.2	0.603096	1	-3.63	0.112632	0.534077	-2.43	0.282627	0.648867	0	1	1	-2.18	0.416643	1	-2.04	0.445782	0.907862
TRINITY_DN91308_c2_g2_i5	PaOGS25673	convoluted	IGFBPALS	0.7	0.57032		-1.62	0.13274		-2.33	0.0438691	0.257344	2.18	0.20737		0.61	0.710268	1	-1.58	0.386116
TRINITY_DN91308_c2_g2_i6	PaOGS25673	convoluted	IGFBPALS	0.06	0.942904	1	-0.99	0.187399	0.648009	-1.04	0.164542	0.508984	0	1	1	-1.7	0.322395	1	-1.57	0.359618	0.860308
TRINITY_DN91308_c2_g2_i7	PaOGS25673	convoluted	IGFBPALS	-0.95	0.735343	1	-2.94	0.293611	0.753165	-1.99	0.474903	0.801022	0	1	1	-0.8	0.803079	1	-0.69	0.830477	1
TRINITY_DN91308_c2_g2_i8	PaOGS25673	convoluted	IGFBPALS	0.34	0.711941	1	1.53	0.101255	0.513136	1.19	0.206657	0.565966	0	1	1	-0.84	0.653581	1	-0.71	0.702991	0.990507
TRINITY_DN69359_c4_g1_i9	PaOGS15477	Insulin-like peptide	ILPs	0	1		-1.84	0.722875		-1.68	0.74626		0	1		0	1	1	0	1
TRINITY_DN77245_c0_g1_i1	PaOGS15477	Insulin-like peptide	ILPs	-2.35	0.651979		0	1		3.2	0.538747		0	1		0	1	1	0	1
TRINITY_DN77245_c0_g1_i2	PaOGS15477	Insulin-like peptide	ILPs	1.99	0.702968		2.9	0.578595		0	1		0	1		0	1	1	0	1
TRINITY_DN77245_c0_g1_i3	PaOGS15477	Insulin-like peptide	ILPs	1.65	0.753066		-0.17	0.973558		-1.82	0.725549		0	1		0	1	1	0	1
TRINITY_DN77245_c0_g1_i4	PaOGS15477	Insulin-like peptide	ILPs	0.07	0.980791		0.41	0.893798		0.34	0.913191		0	1		0	1	1	0	1
TRINITY_DN77245_c0_g1_i5	PaOGS15477	Insulin-like peptide	ILPs	0	1		-0.12	0.982449		-0.05	0.992459		0	1		0	1	1	0	1
TRINITY_DN77245_c0_g1_i6	PaOGS15477	Insulin-like peptide	ILPs	-1.05	0.841605		0	1		1.88	0.720957		0.8	0.878597		1.09	0.835422	1	0	1
TRINITY_DN77245_c0_g1_i7	PaOGS15477	Insulin-like peptide	ILPs	2.34	0.652521		0.17	0.972879		-2.17	0.675264		0	1		0	1	1	0	1
TRINITY_DN77245_c0_g1_i8	PaOGS15477	Insulin-like peptide	ILPs	-2.02	0.698534		0	1		2.88	0.58208		0	1		0	1	1	0	1
TRINITY_DN150300_c0_g1_i1	PaOGS23100	Insulin-like peptide	ILPs	0.86	0.870996		1.78	0.735714		0	1		0	1		-0.83	0.87523	1	-0.67	0.899021
TRINITY_DN52997_c0_g1_i1	PaOGS23100	Insulin-like peptide	ILPs	0	1		-2.29	0.612443		-2.3	0.611525		3.35	0.459045		1.32	0.766158	1	-2.02	0.657954
TRINITY_DN52997_c0_g1_i2	PaOGS23100	Insulin-like peptide	ILPs	1.82	0.727684		2.68	0.608587		0	1		0.82	0.876675		0.11	0.984065	1	-0.71	0.892476
TRINITY_DN81402_c5_g5_i1	PaOGS36319	Insulin-like peptide	ILPs	1.48	0.0119028	0.27503	-1.26	0.0106562	0.169246	-2.74	1.13998e-06	0.000140311	-0.36	0.415672	0.913459	-0.16	0.714018	1	0.2	0.653696	0.982321
TRINITY_DN89283_c0_g1_i1	PaOGS17125	Short neuropeptide-F	Short neuropeptide-F	-0.53	0.302739	0.96297	0.46	0.377581	0.80799	0.99	0.0504861	0.278292	0.19	0.69378	0.98874	0.76	0.120581	1	0.57	0.248308	0.774869
TRINITY_DN91258_c3_g1_i1	PaOGS09479	Short neuropeptide-F	Short neuropeptide-F	4.27	0.0357404		2.13	0.235293		-2.14	0.309036	0.674176	1.44	0.395696		5.6	0.00528445	1	4.15	0.0424966
TRINITY_DN91258_c3_g1_i2	PaOGS09479	Short neuropeptide-F	Short neuropeptide-F	-0.2	0.753546	1	-0.17	0.784136	0.969615	0.03	0.964887	1	1.37	0.0614794	0.444387	0.05	0.942845	1	-1.33	0.0703235	0.473906
TRINITY_DN76567_c3_g1_i1	PaOGS03214	IGF-II mRNA-binding protein	IGF-II mRNA-binding protein	0.38	0.465846	1	0.05	0.915506	0.999786	-0.33	0.513983	0.826264	-0.28	0.535664	0.961665	0.25	0.579623	1	0.53	0.240203	0.768205
TRINITY_DN76567_c3_g1_i2	PaOGS03214	IGF-II mRNA-binding protein	IGF-II mRNA-binding protein	1.45	0.215109	0.90787	-1.1	0.320679	0.773325	-2.56	0.026863	0.194832	0.53	0.649781	0.982287	-0.25	0.822754	1	-0.78	0.497946	0.92919
TRINITY_DN76567_c3_g1_i3	PaOGS03214	IGF-II mRNA-binding protein	IGF-II mRNA-binding protein	-1.92	0.634395	1	-2.8	0.488797	0.870251	-0.87	0.827861	0.966973	4.84	0.247315	0.798059	0.5	0.900387	1	-4.33	0.300575	0.820917
TRINITY_DN76567_c3_g1_i5	PaOGS03214	IGF-II mRNA-binding protein	IGF-II mRNA-binding protein	-0.02	0.968469	1	-0.06	0.892076	0.996089	-0.04	0.923428	0.998833	-0.32	0.483751	0.94489	0.25	0.576735	1	0.57	0.208125	0.735961
TRINITY_DN84839_c0_g1_i10	PaOGS37252	chico	IRS1
TRINITY_DN84839_c0_g1_i11	PaOGS37252	chico	IRS1	-0.96	0.0721932	0.664647	-0.31	0.566209	0.904793	0.65	0.217284	0.577813	0.17	0.749911	0.994912	0.59	0.26108	1	0.42	0.420959	0.893931
TRINITY_DN84839_c0_g1_i12	PaOGS37252	chico	IRS1	1.72	0.0101619	0.250791	0.37	0.56955	0.90561	-1.35	0.0435416	0.256127	0.79	0.224558	0.771507	0.06	0.921862	1	-0.73	0.263939	0.789729
TRINITY_DN84839_c0_g1_i13	PaOGS37252	chico	IRS1	0	1		0	1	1	0	1	1	-2.62	0.602883		-0.57	0.91059	1	2.05	0.682879	0.990507
TRINITY_DN84839_c0_g1_i2	PaOGS37252	chico	IRS1	-6.2	0.227948	0.919506	0	1	1	7.06	0.169648	0.516864	-2.23	0.657213	0.983033	0.8	0.874684	1	3.02	0.547809	0.94609
TRINITY_DN84839_c0_g1_i3	PaOGS37252	chico	IRS1	-0.85	0.0967418	0.739927	-0.28	0.588409	0.910615	0.58	0.256519	0.622302	0.94	0.0623997	0.447584	0.6	0.233562	1	-0.34	0.499496	0.9296
TRINITY_DN84839_c0_g1_i4	PaOGS37252	chico	IRS1	0.98	0.644136		1.82	0.390823	0.815183	0	1	1	1.88	0.191807		0.32	0.817233	1	-1.56	0.278627	0.80207
TRINITY_DN84839_c0_g1_i5	PaOGS37252	chico	IRS1	-2.02	0.638383		0	1		2.87	0.503943		1.48	0.728227		0.69	0.86892	1	-0.79	0.854734
TRINITY_DN84839_c0_g1_i7	PaOGS37252	chico	IRS1	0.34	0.837355	1	1.92	0.251756	0.714663	1.58	0.346977	0.705075	-0.57	0.727248	0.991678	0.06	0.971896	1	0.63	0.700921	0.990507
TRINITY_DN84839_c0_g1_i8	PaOGS37252	chico	IRS1	1.74	0.0179098	0.345316	0.4	0.580087	0.908674	-1.34	0.0683878	0.326916	-0.2	0.784984	0.99901	-0.13	0.86308	1	0.07	0.919968	1
TRINITY_DN84839_c0_g1_i9	PaOGS37252	chico	IRS1	-0.48	0.780443	1	1.41	0.414594	0.830187	1.89	0.273328	0.639262	-0.26	0.876437	1	0.53	0.753698	1	0.8	0.638893	0.977257
TRINITY_DN91941_c2_g1_i1	PaOGS10688	Insulin-like receptor	InR	0.11	0.730401	1	0.56	0.072257	0.443415	0.46	0.146537	0.482232	0.15	0.629675	0.981901	1.15	0.000219504	0.164596	1	0.00131302	0.0453628
TRINITY_DN91941_c2_g1_i2	PaOGS10688	Insulin-like receptor	InR	-2.03	0.335897	0.974591	-4.99	0.0168701	0.219468	-2.96	0.143176	0.476692	1.64	0.412785	0.911657	2.82	0.159277	1	1.18	0.556104	0.949043
TRINITY_DN91941_c2_g1_i5	PaOGS10688	Insulin-like receptor	InR	1.92	0.22303	0.914954	0.9	0.481279	0.866919	-1.02	0.517868	0.828688	-0.22	0.773782	0.998232	2.04	0.00734983	1	2.25	0.00300706	0.0777624
TRINITY_DN65735_c0_g1_i1	PaOGS25540	Insulin-like receptor	InR	0	1		0	1		0	1		-0.24	0.864813		-1.87	0.162102	1	-1.63	0.219797
TRINITY_DN65735_c0_g1_i2	PaOGS25540	Insulin-like receptor	InR	0.82	0.81176		-0.26	0.938675		-1.08	0.749186		-1.79	0.58852		-2.85	0.382449	1	-1.05	0.738235
TRINITY_DN76007_c0_g1_i1	PaOGS25540	Insulin-like receptor	InR	-0.07	0.875763	1	0.44	0.294159	0.753926	0.51	0.227689	0.589406	-0.27	0.512051	0.954713	0.18	0.659805	1	0.45	0.273112	0.797929
TRINITY_DN77012_c12_g1_i1	PaOGS25540	Insulin-like receptor	InR	0	1		0	1		0	1		1.39	0.78911		2.65	0.610626	1	1.26	0.811426
TRINITY_DN79971_c1_g1_i1	PaOGS25540	Insulin-like receptor	InR	0	1		-1.49	0.775448		-1.4	0.788741		0.81	0.878462		0.13	0.979868	1	-0.67	0.898436
TRINITY_DN80295_c5_g1_i4	PaOGS25540	Insulin-like receptor	InR	0.05	0.926841	1	0.75	0.154137	0.602644	0.7	0.182535	0.534401	0.35	0.51002	0.954065	0.15	0.768101	1	-0.19	0.715578	0.990507
TRINITY_DN82668_c0_g1_i1	PaOGS25540	Insulin-like receptor	InR	-0.03	0.99471		1.81	0.731233		1.84	0.726251		0	1		-0.84	0.873704	1	-0.7	0.893658
TRINITY_DN82668_c0_g1_i2	PaOGS25540	Insulin-like receptor	InR	0	1		0	1		0	1		0.97	0.852447		2.22	0.670486	1	1.25	0.812294
TRINITY_DN82668_c0_g1_i5	PaOGS25540	Insulin-like receptor	InR	0	1		0	1		0	1		-0.05	0.991742		2.06	0.69437	1	2.11	0.686975
TRINITY_DN82668_c0_g2_i1	PaOGS25540	Insulin-like receptor	InR	-1.8	0.396002		-1.36	0.513921		0.44	0.815779		-0.76	0.670815		-0.74	0.679481	1	0.03	0.988305
TRINITY_DN89115_c1_g5_i2	PaOGS25540	Insulin-like receptor	InR	-1.92	0.608444		-0.11	0.977089		1.81	0.628942		-2.05	0.576163		0.18	0.962952	1	2.23	0.544325
TRINITY_DN92211_c4_g1_i3	PaOGS25540	Insulin-like receptor	InR	0.22	0.538726	1	0.82	0.0219512	0.25246	0.6	0.0944401	0.387106	-0.29	0.41117	0.910788	0.27	0.442224	1	0.56	0.111747	0.577519
TRINITY_DN92211_c4_g2_i1	PaOGS25540	Insulin-like receptor	InR	-0.83	0.874519		1.8	0.732593		2.63	0.616339		0.82	0.876564		1.1	0.834163	1	0	1
TRINITY_DN92211_c4_g2_i2	PaOGS25540	Insulin-like receptor	InR	0.08	0.846052	1	0.62	0.133947	0.572246	0.54	0.192303	0.547884	-0.23	0.573066	0.971468	0.15	0.704942	1	0.38	0.346044	0.853126
TRINITY_DN58402_c0_g1_i1	PaOGS25539	Insulin-like receptor	InR	0.03	0.952492	1	0.85	0.0993435	0.509443	0.82	0.112734	0.424518	0.4	0.435156	0.924059	0.23	0.659679	1	-0.18	0.732656	0.992167
TRINITY_DN60627_c0_g1_i1	PaOGS25539	Insulin-like receptor	InR	0.27	0.693372	1	1.23	0.0720159	0.442467	0.96	0.166924	0.512606	0.07	0.907561	1	0.76	0.237984	1	0.68	0.28929	0.811764
TRINITY_DN64688_c0_g1_i3	PaOGS25539	Insulin-like receptor	InR	-1.27	0.720813		2.58	0.484118		3.85	0.283886		-0.55	0.875059		2.81	0.436457	1	3.35	0.349566
TRINITY_DN64688_c0_g1_i4	PaOGS25539	Insulin-like receptor	InR	-0.52	0.811069		3.72	0.126453		4.24	0.0795128		-0.54	0.822264		2.17	0.3981	1	2.71	0.281429
TRINITY_DN64688_c0_g1_i5	PaOGS25539	Insulin-like receptor	InR	-0.37	0.727501	1	0.26	0.803529	0.974971	0.63	0.534109	0.838345	0.67	0.450191	0.931024	0.37	0.665332	1	-0.29	0.740934	0.993649
TRINITY_DN80295_c5_g1_i1	PaOGS25539	Insulin-like receptor	InR	0.49	0.498518	1	0.6	0.390107	0.814677	0.11	0.883174	0.98654	0	0.995367	1	-0.21	0.750629	1	-0.22	0.747162	0.995531
TRINITY_DN80295_c5_g1_i2	PaOGS25539	Insulin-like receptor	InR	0	1		0	1		0	1		3.91	0.430162		-0.04	0.992849	1	-3.95	0.424782
TRINITY_DN80295_c5_g1_i3	PaOGS25539	Insulin-like receptor	InR	0.67	0.300373	0.962304	0.83	0.193989	0.655923	0.16	0.79994	0.956533	0.83	0.193349	0.728924	0.69	0.281135	1	-0.14	0.821737	1
TRINITY_DN80295_c5_g1_i5	PaOGS25539	Insulin-like receptor	InR	0	1		0	1		0	1		1.99	0.703227		1.31	0.801472	1	-0.68	0.897859
TRINITY_DN108430_c0_g1_i1	PaOGS31689	Insulin-like receptor	InR	-1	0.769359		-0.11	0.973016		0.88	0.795336		0.33	0.915597		2.04	0.531619	1	1.71	0.604107
TRINITY_DN51321_c0_g1_i1	PaOGS31689	Insulin-like receptor	InR	-0.88	0.795515		1.91	0.587165		2.79	0.419998		2.81	0.415378		3.07	0.373758	1	0	1
TRINITY_DN61040_c0_g1_i1	PaOGS31689	Insulin-like receptor	InR	-2.91	0.426036		-0.11	0.976479		2.8	0.443935		0.82	0.827299		-1.82	0.618449	1	-2.64	0.469771
TRINITY_DN62936_c0_g1_i1	PaOGS31689	Insulin-like receptor	InR	1.09	0.532662		0.9	0.585019		-0.19	0.911388		-1.02	0.628083		-2.82	0.139157	1	-1.8	0.322418
TRINITY_DN62936_c0_g2_i1	PaOGS31689	Insulin-like receptor	InR	0.66	0.756869		3.1	0.177637		2.44	0.300255		-0.14	0.95651		-1.87	0.417576	1	-1.74	0.452977
TRINITY_DN63301_c0_g1_i1	PaOGS31689	Insulin-like receptor	InR	-0.54	0.797606		-0.7	0.726032		-0.17	0.93107		-1.68	0.439633		-1.41	0.515823	1	0.27	0.894485
TRINITY_DN65847_c0_g1_i2	PaOGS03239	Insulin-like receptor	InR	-0.06	0.919605	1	0.69	0.216839	0.680589	0.75	0.181477	0.533027	0.1	0.856094	1	0.1	0.852237	1	0	0.996137	1
TRINITY_DN76007_c0_g2_i1	PaOGS36621	Insulin-like receptor	InR	0.95	0.265151	0.944399	0.64	0.393483	0.817032	-0.31	0.710118	0.920844	-0.74	0.22032	0.76719	0.16	0.79862	1	0.9	0.137481	0.631067
TRINITY_DN83737_c0_g1_i1	PaOGS36621	Insulin-like receptor	InR	-2.44	0.0718618		-0.29	0.835522	0.984405	2.14	0.0774663	0.349294	0.33	0.792631		0.09	0.939284	1	-0.24	0.849924	1
TRINITY_DN66997_c0_g1_i1	PaOGS02593	Insulin-like receptor	InR	-0.12	0.778198	1	0.79	0.0701661	0.437621	0.91	0.0360724	0.230731	0.26	0.567661	0.969733	-0.18	0.697604	1	-0.44	0.336859	0.84799
TRINITY_DN66997_c0_g1_i2	PaOGS02593	Insulin-like receptor	InR	1.49	0.76725		6.05	0.239681		4.56	0.377271	0.729684	-1.23	0.807218		3.46	0.503824	1	4.69	0.362565
TRINITY_DN66997_c0_g1_i3	PaOGS02593	Insulin-like receptor	InR	0.71	0.800481	1	0.74	0.792532	0.971931	0.03	0.992188	1	-5.96	0.0505188	0.400224	-3.89	0.206135	1	2.07	0.467585	0.918267
TRINITY_DN73492_c3_g1_i1	PaOGS02593	Insulin-like receptor	InR
TRINITY_DN73492_c3_g1_i2	PaOGS02593	Insulin-like receptor	InR	0.67	0.897407		3.27	0.530267		2.6	0.620417		0	1		-2.49	0.632316	1	-2.35	0.651221
TRINITY_DN73492_c3_g1_i3	PaOGS02593	Insulin-like receptor	InR	1.31	0.574219		3.28	0.183503		1.96	0.437396		2.92	0.255284		3.17	0.216707	1	0	1
TRINITY_DN73492_c3_g1_i4	PaOGS02593	Insulin-like receptor	InR	-0.23	0.605658	1	0.7	0.123956	0.555581	0.93	0.0389245	0.240505	-1.04	0.035153	0.329329	-0.66	0.181146	1	0.38	0.427178	0.897742
TRINITY_DN86116_c1_g1_i1	PaOGS02593	Insulin-like receptor	InR	1.32	0.545869		0.98	0.637788		-0.33	0.878257		-2.04	0.411621		0	1	1	2.16	0.383133
TRINITY_DN86459_c1_g1_i1	PaOGS02593	Insulin-like receptor	InR	0.02	0.995063		1.76	0.521894		1.75	0.52703		-1.97	0.459232		1.13	0.687934	1	3.1	0.244761
TRINITY_DN86459_c1_g1_i2	PaOGS02593	Insulin-like receptor	InR	-0.09	0.826664	1	0.76	0.0752948	0.452584	0.85	0.0453384	0.262133	-0.29	0.534898	0.961665	-0.09	0.847274	1	0.2	0.664981	0.985615
TRINITY_DN104481_c0_g1_i1	PaOGS25629	Pi3K92E	Pi3k
TRINITY_DN76811_c7_g1_i1	PaOGS25629	Pi3K92E	Pi3k	-1.01	0.122789	0.79718	-0.25	0.706702	0.950471	0.76	0.238028	0.601978	0.07	0.918536	1	0.76	0.261934	1	0.69	0.308753	0.827505
TRINITY_DN76811_c7_g1_i2	PaOGS25629	Pi3K92E	Pi3k	-0.04	0.986968		4.16	0.120839		4.2	0.116894		3.27	0.22178		-0.11	0.964403	1	-3.39	0.204631
TRINITY_DN85689_c1_g4_i1	PaOGS11039	Pi3K21B	Pi3k	-22.62	1.19493e-10	9.73428e-08	-21.32	1.27978e-09	6.74736e-07	1.3	0.695341	0.914809	1.34	0.684904	0.987342	-0.13	0.968978	1	-1.47	0.656563	0.98285
TRINITY_DN85689_c1_g4_i2	PaOGS11039	Pi3K21B	Pi3k	0.34	0.786532	1	0	0.997926	1	-0.34	0.788441	0.952226	-0.61	0.625126	0.981699	-0.2	0.874691	1	0.42	0.740625	0.993649
TRINITY_DN134461_c0_g1_i1	PaOGS26305	Pi3K21B	Pi3k	-1.03	0.845621		0	1		1.87	0.722209		-2.57	0.620912		-1.79	0.732074	1	0.78	0.879577
TRINITY_DN135561_c0_g1_i1	PaOGS26305	Pi3K21B	Pi3k	0	1		0	1		0	1		-0.1	0.985481		1.15	0.826977	1	1.25	0.812947
TRINITY_DN156387_c0_g1_i1	PaOGS26305	Pi3K21B	Pi3k	0	1		0	1		0	1		-1.09	0.836662		-2.73	0.598696	1	-1.64	0.7514
TRINITY_DN166670_c0_g1_i1	PaOGS26305	Pi3K21B	Pi3k	0	1		0	1		0	1		0	1		-0.8	0.879367	1	-0.68	0.896599
TRINITY_DN69619_c6_g2_i1	PaOGS26305	Pi3K21B	Pi3k	0.63	0.499395	1	0.45	0.593577	0.912271	-0.18	0.845853	0.973474	-0.9	0.173255	0.700488	-0.19	0.77583	1	0.71	0.278459	0.801949
TRINITY_DN87769_c1_g1_i1	PaOGS26305	Pi3K21B	Pi3k	4.95	0.235158	0.923767	0.31	0.938152	1	-4.64	0.265356	0.63195	1.73	0.666959	0.983753	0.84	0.83346	1	-0.89	0.825409	1
TRINITY_DN87769_c1_g1_i2	PaOGS26305	Pi3K21B	Pi3k	-1.74	0.30004	0.962155	-0.39	0.815198	0.978564	1.35	0.419372	0.761066	0.6	0.718592	0.991052	1.18	0.480872	1	0.58	0.730637	0.991951
TRINITY_DN87769_c1_g1_i3	PaOGS26305	Pi3K21B	Pi3k	-0.55	0.740467	1	-0.19	0.907704	0.998373	0.36	0.827684	0.966875	-1.6	0.326556	0.866659	-0.9	0.580197	1	0.7	0.667529	0.986424
TRINITY_DN87769_c1_g1_i4	PaOGS26305	Pi3K21B	Pi3k	3.78	0.0348224		4.7	0.00927288	0.156606	0.93	0.650632	0.894536	-5.85	0.00206074		-1.63	0.44961	1	4.22	0.0207138	0.252162
TRINITY_DN87769_c1_g1_i5	PaOGS26305	Pi3K21B	Pi3k	3.64	0.26294		-0.45	0.883772	0.99424	-4.09	0.204898	0.563731	-2.26	0.461451		-2.03	0.508569	1	0.23	0.938695	1
TRINITY_DN95035_c0_g1_i1	PaOGS26305	Pi3K21B	Pi3k	0	1		0	1		0	1		-0.13	0.980385		-2.09	0.686112	1	-1.96	0.704713
TRINITY_DN122684_c0_g1_i1	PaOGS21297	Pi3K68D	Pi3k	-0.11	0.98404		0.82	0.876743		0.92	0.860998		0	1		0	1	1	0	1
TRINITY_DN37651_c0_g2_i1	PaOGS21297	Pi3K68D	Pi3k	0	1		-2.47	0.598893		-2.33	0.619806		-0.22	0.9633		1.04	0.828142	1	1.26	0.792568
TRINITY_DN56374_c0_g1_i1	PaOGS21297	Pi3K68D	Pi3k	-2.89	0.552786		-1.19	0.809396		1.71	0.723478		1.81	0.713528		2.07	0.674766	1	0	1
TRINITY_DN56374_c0_g1_i2	PaOGS21297	Pi3K68D	Pi3k	0	1		-1.19	0.820491		-1.13	0.828133		0.42	0.93629		0.69	0.895195	1	0.27	0.95881
TRINITY_DN56374_c0_g2_i1	PaOGS21297	Pi3K68D	Pi3k	0.88	0.829656		-1.18	0.766097		-2.06	0.603963		0.81	0.842056		-1.23	0.759766	1	-2.04	0.611017
TRINITY_DN67740_c1_g1_i1	PaOGS21297	Pi3K68D	Pi3k	0	1		-1.04	0.842151		-0.98	0.851538		-1.99	0.704275		0	1	1	2.15	0.681372
TRINITY_DN67740_c1_g1_i2	PaOGS21297	Pi3K68D	Pi3k	0	1		0	1		0	1		-1.17	0.824684		-0.87	0.869191	1	0.3	0.954676
TRINITY_DN71185_c8_g1_i1	PaOGS21297	Pi3K68D	Pi3k	-1.9	0.716893		-0.12	0.982541		1.78	0.733412		0	1		0	1	1	0	1
TRINITY_DN74818_c1_g1_i1	PaOGS21297	Pi3K68D	Pi3k	0	1		-1.91	0.712431		-1.86	0.7195		0	1		0	1	1	0	1
TRINITY_DN87111_c8_g1_i2	PaOGS21297	Pi3K68D	Pi3k	1.14	0.74023		3.87	0.266107		2.73	0.442943		1.57	0.653061		2.79	0.425501	1	1.22	0.736231
TRINITY_DN91948_c3_g2_i1	PaOGS21297	Pi3K68D	Pi3k	-0.1	0.816799	1	-0.32	0.470564	0.860466	-0.22	0.625306	0.883191	1.53	0.220465	0.767246	-0.18	0.839926	1	-1.71	0.162293	0.673876
TRINITY_DN91948_c3_g2_i2	PaOGS21297	Pi3K68D	Pi3k	0.28	0.489958	1	0.33	0.39349	0.817032	0.05	0.897994	0.991266	0.06	0.880745	1	0.18	0.646663	1	0.12	0.760514	0.997849
TRINITY_DN91948_c3_g2_i3	PaOGS21297	Pi3K68D	Pi3k	-0.84	0.140752	0.828638	-0.71	0.208259	0.6723	0.13	0.814039	0.962055	2.19	0.158144	0.67878	-0.67	0.576426	1	-2.86	0.0480639	0.39172
TRINITY_DN91948_c3_g2_i4	PaOGS21297	Pi3K68D	Pi3k	-0.72	0.496308	1	-1.21	0.24701	0.709827	-0.49	0.635515	0.887781	0	1	1	0	1	1	0	1	1
TRINITY_DN91948_c3_g2_i5	PaOGS21297	Pi3K68D	Pi3k	1.61	0.638663		0.12	0.972127		-1.5	0.660865		0	1		0	1	1	0	1
TRINITY_DN68910_c2_g3_i6	PaOGS04183	Pi3K68D	Pi3k	-1.57	0.725184		2.62	0.567635		4.19	0.351955		-1.86	0.685426		0	1	1	1.98	0.66564
TRINITY_DN68910_c2_g3_i7	PaOGS04183	Pi3K68D	Pi3k	-1.03	0.70746		-0.16	0.953893		0.88	0.741335		1.69	0.546917		0.03	0.989546	1	-1.65	0.554055
TRINITY_DN71883_c3_g3_i3	PaOGS04183	Pi3K68D	Pi3k
TRINITY_DN72573_c0_g1_i10	PaOGS04183	Pi3K68D	Pi3k	0.93	0.718026		-1.71	0.467718		-2.63	0.26259		-0.16	0.938914		0.72	0.741033	1	0.88	0.684557
TRINITY_DN72573_c0_g1_i12	PaOGS04183	Pi3K68D	Pi3k	1.65	0.753682		2.55	0.626681		0	1		0	1		0	1	1	0	1
TRINITY_DN72573_c0_g1_i13	PaOGS04183	Pi3K68D	Pi3k	2.38	0.596771		3.25	0.469412		0	1		1.62	0.721638		0.18	0.968419	1	-1.44	0.751486
TRINITY_DN72573_c0_g1_i14	PaOGS04183	Pi3K68D	Pi3k	0.87	0.868702		1.79	0.733922		0	1		0	1		-1.52	0.772376	1	-1.38	0.792946
TRINITY_DN72573_c0_g1_i1	PaOGS04183	Pi3K68D	Pi3k	0	1		-0.95	0.856863		-0.81	0.877013		0.8	0.879277		1.1	0.834791	1	0	1
TRINITY_DN72573_c0_g1_i2	PaOGS04183	Pi3K68D	Pi3k	-1.02	0.846748		0	1		1.87	0.722777		-1.08	0.838154		0	1	1	1.24	0.81431
TRINITY_DN72573_c0_g1_i5	PaOGS04183	Pi3K68D	Pi3k	0	1		0	1		0	1		0	1		-0.81	0.878107	1	-0.67	0.898086
TRINITY_DN72573_c0_g1_i7	PaOGS04183	Pi3K68D	Pi3k	1.64	0.754686		2.55	0.626995		0	1		0	1		0	1	1	0	1
TRINITY_DN72573_c0_g1_i8	PaOGS04183	Pi3K68D	Pi3k	2.79	0.590317		3.68	0.477567		0	1		0	1		0	1	1	0	1
TRINITY_DN73589_c0_g1_i1	PaOGS04183	Pi3K68D	Pi3k	0	1		-2	0.700427		-1.91	0.712129		0	1		0	1	1	0	1
TRINITY_DN74932_c0_g1_i1	PaOGS04183	Pi3K68D	Pi3k	0.57	0.804232		2.35	0.318574		1.78	0.465205		0.62	0.799059		-0.56	0.806183	1	-1.19	0.614744
TRINITY_DN74932_c1_g1_i11	PaOGS04183	Pi3K68D	Pi3k
TRINITY_DN74932_c1_g1_i13	PaOGS04183	Pi3K68D	Pi3k
TRINITY_DN74932_c1_g1_i14	PaOGS04183	Pi3K68D	Pi3k	0	1		-0.11	0.983085		-0.07	0.988963		1.37	0.794201		1.63	0.756126	1	0	1
TRINITY_DN74932_c1_g1_i1	PaOGS04183	Pi3K68D	Pi3k
TRINITY_DN74932_c1_g1_i5	PaOGS04183	Pi3K68D	Pi3k	-1.96	0.329789		0.7	0.74571		2.66	0.181893		1.46	0.502096		0.8	0.700919	1	-0.66	0.770355
TRINITY_DN74932_c1_g1_i7	PaOGS04183	Pi3K68D	Pi3k
TRINITY_DN74932_c1_g1_i8	PaOGS04183	Pi3K68D	Pi3k	0.87	0.868582		0.83	0.874898		-0.04	0.993602		0.85	0.871101		1.14	0.828027	1	0	1
TRINITY_DN74932_c1_g1_i9	PaOGS04183	Pi3K68D	Pi3k	0.83	0.874135		2.68	0.608243		1.85	0.724761		0	1		0	1	1	0	1
TRINITY_DN74932_c1_g3_i3	PaOGS04183	Pi3K68D	Pi3k	2.02	0.626912		2.95	0.478186		0.93	0.828036		-0.18	0.965622		1.08	0.800414	1	1.26	0.767517
TRINITY_DN74932_c1_g5_i1	PaOGS04183	Pi3K68D	Pi3k	1.78	0.68266		2.7	0.533648		0.93	0.834596		0.77	0.86235		1.07	0.809346	1	0	1
TRINITY_DN75203_c1_g1_i11	PaOGS04183	Pi3K68D	Pi3k	1.37	0.184118	0.882983	-0.7	0.451801	0.850986	-2.06	0.0389015	0.240409	1.76	0.0622867	0.447364	0.22	0.804246	1	-1.54	0.103649	0.56031
TRINITY_DN75203_c1_g1_i13	PaOGS04183	Pi3K68D	Pi3k	0.98	0.85193		0.86	0.870358		-0.12	0.981289		1.38	0.792071		0.67	0.898901	1	-0.72	0.891686
TRINITY_DN75203_c1_g1_i15	PaOGS04183	Pi3K68D	Pi3k	1.28	0.799103	1	-1.14	0.820032	0.979907	-2.42	0.629973	0.885261	0	1	1	0	1	1	0	1	1
TRINITY_DN75203_c1_g1_i1	PaOGS04183	Pi3K68D	Pi3k	0	1		-3.14	0.443024		-3.16	0.441048		0.51	0.899031		3.46	0.400317	1	2.95	0.475761
TRINITY_DN75203_c1_g1_i2	PaOGS04183	Pi3K68D	Pi3k	4.82	0.349299		0.47	0.925287		-4.35	0.398117	0.745192	4.02	0.435475		-0.41	0.935597	1	-4.43	0.389842
TRINITY_DN75203_c1_g1_i3	PaOGS04183	Pi3K68D	Pi3k	-1.89	0.432031		-0.74	0.759102		1.15	0.619634		0.25	0.914845		3.79	0.142274	1	3.54	0.173669
TRINITY_DN75203_c1_g1_i4	PaOGS04183	Pi3K68D	Pi3k	-0.26	0.383466	0.984893	-0.48	0.0999894	0.510505	-0.22	0.446827	0.781873	-0.63	0.0265383	0.282516	0.05	0.864835	1	0.68	0.0165439	0.221826
TRINITY_DN75203_c1_g1_i5	PaOGS04183	Pi3K68D	Pi3k	-5.62	0.274514		-3.86	0.453476		1.76	0.725981		0	1		0	1	1	0	1
TRINITY_DN75203_c1_g1_i6	PaOGS04183	Pi3K68D	Pi3k	0.91	0.569986	1	0.59	0.706179	0.950374	-0.32	0.841814	0.971965	-0.15	0.923491	1	-0.91	0.560993	1	-0.76	0.627907	0.974091
TRINITY_DN75203_c1_g1_i9	PaOGS04183	Pi3K68D	Pi3k	1.71	0.739254		4.27	0.40876	0.826644	2.56	0.625865	0.883466	-2.92	0.56198		-1.95	0.699495	1	0.98	0.845652	1
TRINITY_DN77745_c2_g4_i2	PaOGS04183	Pi3K68D	Pi3k	0	1		-0.13	0.98012		-0.04	0.993526		0	1		0	1	1	0	1
TRINITY_DN82603_c6_g1_i1	PaOGS04183	Pi3K68D	Pi3k	-0.82	0.554596		-1.55	0.22302		-0.74	0.523378	0.832052	0.21	0.850915		0.68	0.55186	1	0.47	0.687637
TRINITY_DN82603_c6_g1_i2	PaOGS04183	Pi3K68D	Pi3k	-0.32	0.932172		1.6	0.672208		1.92	0.609801		2.4	0.518831		1.72	0.644533	1	-0.68	0.857748
TRINITY_DN82864_c1_g1_i10	PaOGS04183	Pi3K68D	Pi3k
TRINITY_DN82864_c1_g1_i11	PaOGS04183	Pi3K68D	Pi3k	0	1		-0.11	0.982925		-0.05	0.992011		-1.99	0.70445		0	1	1	2.15	0.68155
TRINITY_DN82864_c1_g1_i12	PaOGS04183	Pi3K68D	Pi3k	0.87	0.85966		0.83	0.866308		-0.04	0.993253		-1.94	0.692061		-0.81	0.868533	1	1.12	0.818476
TRINITY_DN82864_c1_g1_i13	PaOGS04183	Pi3K68D	Pi3k	-0.19	0.933956		-0.08	0.971558		0.11	0.960227		-1.69	0.486788		-0.79	0.75224	1	0.9	0.703251
TRINITY_DN82864_c1_g1_i1	PaOGS04183	Pi3K68D	Pi3k	0	1		0	1		0	1		-1.98	0.704515		0	1	1	2.14	0.682408
TRINITY_DN82864_c1_g1_i3	PaOGS04183	Pi3K68D	Pi3k	-0.04	0.993864		1.81	0.730704		1.85	0.724928		-1.09	0.83674		0	1	1	1.22	0.816194
TRINITY_DN82864_c1_g1_i4	PaOGS04183	Pi3K68D	Pi3k	3.31	0.521838		1.59	0.754899		-1.72	0.740369		0	1		0	1	1	0	1
TRINITY_DN82864_c1_g1_i5	PaOGS04183	Pi3K68D	Pi3k	-2.02	0.698943		0	1		2.87	0.582716		1.81	0.729734		-0.61	0.905752	1	-2.42	0.641397
TRINITY_DN82864_c1_g1_i6	PaOGS04183	Pi3K68D	Pi3k	0	1		0	1		0	1		2.78	0.591815		3.06	0.554458	1	0	1
TRINITY_DN82864_c1_g1_i7	PaOGS04183	Pi3K68D	Pi3k	0	1		-0.88	0.867129		-0.83	0.874058		3.01	0.561281		3.28	0.526948	1	0	1
TRINITY_DN82864_c1_g2_i2	PaOGS04183	Pi3K68D	Pi3k	0	1		0	1		0	1		-1.05	0.84012		0.18	0.972881	1	1.23	0.813558
TRINITY_DN82864_c1_g2_i3	PaOGS04183	Pi3K68D	Pi3k	0.48	0.87293		2.27	0.460638		1.79	0.567803		-0.13	0.96652		0.13	0.967243	1	0.26	0.933877
TRINITY_DN82864_c1_g2_i4	PaOGS04183	Pi3K68D	Pi3k	-0.37	0.718426		-0.32	0.745297	0.959956	0.05	0.959317	1	0.5	0.631599		0.6	0.554297	1	0.11	0.918886	1
TRINITY_DN82864_c1_g2_i5	PaOGS04183	Pi3K68D	Pi3k	-2.03	0.698338		-0.88	0.867113		1.15	0.825346		1.38	0.793017		1.64	0.754208	1	0	1
TRINITY_DN82864_c1_g2_i7	PaOGS04183	Pi3K68D	Pi3k	0.91	0.863332		1.81	0.730726		0	1		-1.08	0.838232		0	1	1	1.24	0.81449
TRINITY_DN82864_c1_g2_i8	PaOGS04183	Pi3K68D	Pi3k	0	1		0	1		0	1		1.61	0.758982		0.23	0.964378	1	-1.38	0.793265
TRINITY_DN82864_c1_g5_i1	PaOGS04183	Pi3K68D	Pi3k	-1.05	0.83089		-0.13	0.979053		0.92	0.851422		1.67	0.731346		1	0.837572	1	-0.67	0.890615
TRINITY_DN83429_c1_g1_i15	PaOGS04183	Pi3K68D	Pi3k	0.91	0.845441		-1.45	0.752254		-2.36	0.60644		0.88	0.851778		1.14	0.80696	1	0	1
TRINITY_DN83429_c1_g1_i3	PaOGS04183	Pi3K68D	Pi3k	0	1		0	1		0	1		-0.76	0.883085		2.07	0.691831	1	2.83	0.585634
TRINITY_DN83429_c1_g1_i5	PaOGS04183	Pi3K68D	Pi3k	-1.11	0.832618		-0.19	0.971869		0.93	0.86023		0	1		0	1	1	0	1
TRINITY_DN83429_c1_g1_i6	PaOGS04183	Pi3K68D	Pi3k
TRINITY_DN84954_c4_g2_i7	PaOGS04183	Pi3K68D	Pi3k	-0.04	0.992458		-0.94	0.80887		-0.9	0.816402		-2.1	0.593132		-0.83	0.834971	1	1.27	0.746599
TRINITY_DN84954_c4_g2_i9	PaOGS04183	Pi3K68D	Pi3k	0	1		0	1		0	1		2.21	0.671269		2.47	0.635424	1	0	1
TRINITY_DN87478_c0_g1_i1	PaOGS04183	Pi3K68D	Pi3k	0	1		0	1		0	1		0	1		-0.82	0.876529	1	-0.7	0.894638
TRINITY_DN87478_c0_g1_i2	PaOGS04183	Pi3K68D	Pi3k	0.1	0.948125		1.14	0.454878		1.04	0.49728		-0.15	0.916367		1.64	0.310705	1	1.79	0.267008
TRINITY_DN87478_c0_g2_i1	PaOGS04183	Pi3K68D	Pi3k	0	1		-0.96	0.854784		-0.92	0.860369		0	1		0	1	1	0	1
TRINITY_DN87478_c0_g2_i3	PaOGS04183	Pi3K68D	Pi3k	-2.03	0.697345		0	1		2.89	0.580969		2.14	0.681559		2.41	0.643667	1	0	1
TRINITY_DN87478_c0_g2_i7	PaOGS04183	Pi3K68D	Pi3k	-1.1	0.834524		0	1		1.89	0.719977		0	1		0	1	1	0	1
TRINITY_DN87478_c0_g3_i1	PaOGS04183	Pi3K68D	Pi3k	-1.03	0.844331		-1.78	0.731612		-0.75	0.885632		-0.14	0.978785		1.1	0.833804	1	1.24	0.813178
TRINITY_DN89550_c2_g1_i1	PaOGS04183	Pi3K68D	Pi3k	0	1		0	1		0	1		-0.5	0.73227		1.21	0.429629	1	1.71	0.26031
TRINITY_DN89550_c2_g1_i3	PaOGS04183	Pi3K68D	Pi3k	0	1		0	1		0	1		-0.76	0.882198		2.44	0.639402	1	3.2	0.537015
TRINITY_DN89550_c2_g2_i1	PaOGS04183	Pi3K68D	Pi3k	-0.15	0.942637		2.72	0.224843		2.87	0.199769		-0.13	0.960334		-2.02	0.386214	1	-1.89	0.417254
TRINITY_DN89550_c2_g2_i2	PaOGS04183	Pi3K68D	Pi3k	0.33	0.881757		0.28	0.894567		-0.05	0.983111		-1.08	0.670908		-1.64	0.506208	1	-0.57	0.818585
TRINITY_DN89550_c2_g2_i3	PaOGS04183	Pi3K68D	Pi3k	0.85	0.87166		1.77	0.736253		0	1		0.83	0.874649		1.12	0.830848	1	0	1
TRINITY_DN89550_c2_g2_i4	PaOGS04183	Pi3K68D	Pi3k
TRINITY_DN89550_c2_g2_i5	PaOGS04183	Pi3K68D	Pi3k	-1	0.771032		-0.11	0.974563		0.89	0.795528		1.77	0.594147		0.65	0.839325	1	-1.12	0.739218
TRINITY_DN89550_c3_g1_i2	PaOGS04183	Pi3K68D	Pi3k
TRINITY_DN89550_c3_g1_i3	PaOGS04183	Pi3K68D	Pi3k	0.86	0.870996		0.82	0.876853		-0.04	0.994069		0	1		0	1	1	0	1
TRINITY_DN89550_c3_g1_i4	PaOGS04183	Pi3K68D	Pi3k	-2.03	0.227634		-0.12	0.944269		1.9	0.210688		-0.69	0.640237		2.48	0.171901	1	3.17	0.0748675
TRINITY_DN89550_c3_g1_i5	PaOGS04183	Pi3K68D	Pi3k	2.96	0.0355418	0.489339	3.88	0.00585099	0.120216	0.92	0.603289	0.872758	0.26	0.704912	0.990138	2.45	0.00212725	0.684902	2.19	0.00657576	0.128781
TRINITY_DN92010_c0_g1_i1	PaOGS04183	Pi3K68D	Pi3k	0	1		-0.12	0.982357		-0.05	0.992502		0.87	0.868075		1.16	0.826341	1	0	1
TRINITY_DN92010_c1_g2_i2	PaOGS04183	Pi3K68D	Pi3k	2.83	0.141748		-0.18	0.910662		-3.01	0.10491		0.13	0.938305		-0.17	0.916171	1	-0.3	0.855293
TRINITY_DN92115_c3_g2_i1	PaOGS04183	Pi3K68D	Pi3k	-1.43	0.0656484	0.63842	-0.93	0.230156	0.693572	0.5	0.486422	0.80929	0.63	0.714313	0.991052	1.84	0.283204	1	1.21	0.499396	0.9296
TRINITY_DN92612_c2_g1_i1	PaOGS04183	Pi3K68D	Pi3k	0.89	0.865122		0.85	0.872519		-0.05	0.992502		0.83	0.875296		-0.92	0.859945	1	-1.75	0.737952
TRINITY_DN92639_c2_g2_i1	PaOGS04183	Pi3K68D	Pi3k	0	1		0	1		0	1		2.22	0.669863		2.49	0.632893	1	0	1
TRINITY_DN92639_c2_g2_i3	PaOGS04183	Pi3K68D	Pi3k
TRINITY_DN92639_c4_g1_i1	PaOGS04183	Pi3K68D	Pi3k
TRINITY_DN92717_c4_g1_i1	PaOGS04183	Pi3K68D	Pi3k	5.73	0.265323		6.62	0.197715		0	1		0	1		0	1	1	0	1
TRINITY_DN92717_c4_g2_i3	PaOGS04183	Pi3K68D	Pi3k	-0.39	0.709608	1	1.66	0.121843	0.550781	2.06	0.0546649	0.29056	-1.09	0.577101	0.972559	0	1	1	1.21	0.534376	0.940956
TRINITY_DN93296_c15_g1_i10	PaOGS04183	Pi3K68D	Pi3k	0.9	0.864601		0.85	0.872217		-0.05	0.992279		0	1		0	1	1	0	1
TRINITY_DN93296_c15_g1_i16	PaOGS04183	Pi3K68D	Pi3k	0.98	0.497023	1	-0.36	0.745841	0.960185	-1.35	0.315651	0.679817	-3.22	0.000185617	0.0109218	-0.28	0.765723	1	2.95	0.000394509	0.0203556
TRINITY_DN93296_c15_g1_i18	PaOGS04183	Pi3K68D	Pi3k	-0.77	0.694356		0.51	0.799371		1.28	0.509703		-2.09	0.342742		0.16	0.948176	1	2.25	0.309445
TRINITY_DN93296_c15_g1_i1	PaOGS04183	Pi3K68D	Pi3k	0	1		-1.1	0.833677		-0.96	0.854417		0	1		-0.86	0.869681	1	-0.66	0.89986
TRINITY_DN93296_c15_g1_i3	PaOGS04183	Pi3K68D	Pi3k	-0.83	0.874791		1.8	0.732403		2.63	0.616402		0	1		0	1	1	0	1
TRINITY_DN93296_c15_g1_i8	PaOGS04183	Pi3K68D	Pi3k	1.57	0.764694		-0.11	0.982407		-1.68	0.745768		0.73	0.889261		1.03	0.844464	1	0	1
TRINITY_DN93296_c15_g1_i9	PaOGS04183	Pi3K68D	Pi3k	-2.03	0.698004		0	1		2.88	0.581507		0	1		0	1	1	0	1
TRINITY_DN70904_c2_g2_i2	PaOGS04184	Pi3K68D	Pi3k	-0.73	0.634623		0.88	0.572433	0.906636	1.61	0.294053	0.660308	-0.52	0.74808		0.36	0.830921	1	0.88	0.592659	0.962431
TRINITY_DN75203_c1_g1_i8	PaOGS04184	Pi3K68D	Pi3k	-1.78	0.527294		-1.06	0.702893		0.71	0.794967		2.14	0.436798		-1.43	0.573373	1	-3.57	0.178638
TRINITY_DN75479_c3_g1_i2	PaOGS04184	Pi3K68D	Pi3k	-1.88	0.707719		-2.51	0.612039		-0.63	0.898106		-0.11	0.982631		1.1	0.826928	1	1.21	0.810117
TRINITY_DN75479_c3_g1_i6	PaOGS04184	Pi3K68D	Pi3k	0.96	0.855952		-0.21	0.967963		-1.17	0.823379		0	1		-2.38	0.647278	1	-2.25	0.665255
TRINITY_DN91948_c3_g3_i2	PaOGS21298	Pi3K68D	Pi3k	0.51	0.481161	1	-0.69	0.329503	0.778219	-1.21	0.0928093	0.383446	0.53	0.470163	0.938927	0.65	0.378549	1	0.11	0.877361	1
TRINITY_DN91948_c3_g3_i6	PaOGS21298	Pi3K68D	Pi3k	0.06	0.969899	1	0.03	0.981399	1	-0.02	0.988483	1	0.78	0.620941	0.981344	5.08	0.00774225	1	4.3	0.0261508	0.285713
TRINITY_DN115702_c0_g1_i1	PaOGS06680	Pi3K59F	Pi3k	-3.28	0.032407		-4.66	0.00161756	0.0542888	-1.38	0.171411	0.519151	-0.91	0.44407		-1.36	0.237051	1	-0.45	0.677284	0.989485
TRINITY_DN717_c0_g1_i1	PaOGS06680	Pi3K59F	Pi3k	-2.67	0.607834		0	1		3.49	0.501642		0	1		0	1	1	0	1
TRINITY_DN80229_c1_g1_i1	PaOGS06680	Pi3K59F	Pi3k	5.31	0.301549	0.962738	-0.2	0.968201	1	-5.51	0.283279	0.649458	6.46	0.208859	0.75142	2.12	0.672235	1	-4.33	0.399966	0.883327
TRINITY_DN80229_c1_g1_i2	PaOGS06680	Pi3K59F	Pi3k	-1.14	0.498692		0.53	0.76218		1.67	0.308984		-0.64	0.669394		0.18	0.904854	1	0.83	0.583617
TRINITY_DN80229_c1_g1_i3	PaOGS06680	Pi3K59F	Pi3k	-2	0.317791		-2.85	0.144036		-0.85	0.621578		-1.29	0.537173		-1.02	0.626596	1	0.27	0.888369
TRINITY_DN80229_c1_g1_i5	PaOGS06680	Pi3K59F	Pi3k	0.08	0.777275	1	-0.41	0.129752	0.56562	-0.49	0.0719494	0.335884	0.04	0.897459	1	-0.23	0.410539	1	-0.26	0.341483	0.850684
TRINITY_DN165659_c0_g1_i1	PaOGS21842	Akt1	Akt1	-1.07	0.838371		0	1		1.89	0.720167		1.8	0.728824		3.05	0.555723	1	1.26	0.811377
TRINITY_DN70070_c4_g1_i2	PaOGS21842	Akt1	Akt1	0.62	0.708365		-1.33	0.333113	0.78023	-1.95	0.192417	0.548032	-0.04	0.969422		-0.6	0.595259	1	-0.56	0.623322	0.972423
TRINITY_DN70070_c4_g1_i3	PaOGS21842	Akt1	Akt1	-2.66	0.218718		-1.91	0.377379		0.75	0.697369		0.87	0.698911		0.32	0.882474	1	-0.56	0.807012
TRINITY_DN70070_c4_g1_i4	PaOGS21842	Akt1	Akt1	0	1		-3.14	0.528472		-3.14	0.528242		3.4	0.495895		3.65	0.46502	1	0	1
TRINITY_DN87462_c3_g1_i1	PaOGS21842	Akt1	Akt1	0.29	0.351715	0.97714	-0.81	0.00970382	0.160855	-1.1	0.000434278	0.0138461	0.38	0.230446	0.778813	0.06	0.847303	1	-0.32	0.313374	0.831528
TRINITY_DN88489_c0_g1_i3	PaOGS21842	Akt1	Akt1	-0.03	0.904999	1	-0.62	0.0277547	0.284423	-0.59	0.037387	0.23514	-0.13	0.646228	0.98224	0.34	0.227477	1	0.47	0.0957487	0.541754
TRINITY_DN88489_c0_g1_i5	PaOGS21842	Akt1	Akt1	-0.35	0.337317	0.974591	-1.07	0.0027884	0.0771038	-0.72	0.0423772	0.251937	-0.13	0.727923	0.99198	0.55	0.129701	1	0.68	0.0626398	0.447773
TRINITY_DN88489_c0_g1_i8	PaOGS21842	Akt1	Akt1
TRINITY_DN88489_c0_g3_i1	PaOGS21842	Akt1	Akt1	0	1		-0.11	0.983375		-0.07	0.989785		-2.42	0.641825		-1.72	0.743054	1	0.71	0.891403
TRINITY_DN63507_c0_g1_i1	PaOGS08207	focal adhesion kinase	focal adhesion kinase	-1.12	0.831677		0	1		1.89	0.719827		0	1		0	1	1	0	1
TRINITY_DN63507_c0_g1_i2	PaOGS08207	focal adhesion kinase	focal adhesion kinase	0.28	0.458279	1	0.51	0.168692	0.623127	0.23	0.537688	0.840155	-0.46	0.212735	0.756961	0.12	0.740659	1	0.58	0.114025	0.582403
TRINITY_DN67646_c0_g1_i1	PaOGS08207	focal adhesion kinase	focal adhesion kinase	0.21	0.579524	1	0.46	0.224677	0.688618	0.25	0.517137	0.828235	-0.52	0.174085	0.702364	-0.15	0.701441	1	0.37	0.326284	0.840862
TRINITY_DN75960_c0_g3_i1	PaOGS08207	focal adhesion kinase	focal adhesion kinase	1.69	0.408647		0.65	0.721933		-1.05	0.607117		0.49	0.775403		0.74	0.668311	1	0.24	0.889546
TRINITY_DN75960_c0_g4_i1	PaOGS08207	focal adhesion kinase	focal adhesion kinase	1.43	0.545749		3.27	0.167388		1.84	0.463468		-1	0.632709		-0.17	0.937937	1	0.83	0.686455
TRINITY_DN75960_c0_g4_i2	PaOGS08207	focal adhesion kinase	focal adhesion kinase	0.37	0.280597	0.953393	0.58	0.0915511	0.492232	0.2	0.553397	0.848536	-0.26	0.450029	0.93096	-0.06	0.867569	1	0.2	0.554895	0.948755
TRINITY_DN75960_c0_g4_i3	PaOGS08207	focal adhesion kinase	focal adhesion kinase	-2.57	0.620777		0	1		3.43	0.509187		4.4	0.393467		-0.76	0.879903	1	-5.15	0.316254
TRINITY_DN75960_c0_g4_i4	PaOGS08207	focal adhesion kinase	focal adhesion kinase	0	1		-1.19	0.820311		-1.13	0.829088		0	1		0	1	1	0	1
TRINITY_DN75960_c0_g4_i5	PaOGS08207	focal adhesion kinase	focal adhesion kinase	1.12	0.264512	0.944024	1.29	0.178689	0.637103	0.17	0.869602	0.982142	-0.17	0.846475	1	0.98	0.292852	1	1.15	0.214068	0.7419
TRINITY_DN75960_c0_g4_i6	PaOGS08207	focal adhesion kinase	focal adhesion kinase	3.83	0.117628		4.68	0.0558139		0	1		-1.1	0.613196		4.11	0.0929934	1	5.2	0.0314872
TRINITY_DN75960_c0_g4_i7	PaOGS08207	focal adhesion kinase	focal adhesion kinase	0.78	0.6784	1	-0.44	0.814164	0.978386	-1.22	0.515158	0.82714	-1.34	0.468462	0.938002	-0.03	0.988584	1	1.31	0.476647	0.922797
TRINITY_DN73742_c0_g1_i1	PaOGS08596	melted	melted	-0.91	0.136759	0.820989	0.01	0.992665	1	0.91	0.12834	0.452785	-0.33	0.599068	0.9761	-0.01	0.983097	1	0.32	0.612244	0.969156
TRINITY_DN68677_c2_g2_i3	PaOGS36409	nucleostemin 3	nucleostemin 3	1.38	0.173941	0.871691	0.58	0.539315	0.89382	-0.8	0.425977	0.765695	1.75	0.0721464	0.481798	2.64	0.00950526	1	0.89	0.406713	0.886563
TRINITY_DN68677_c2_g2_i4	PaOGS36409	nucleostemin 3	nucleostemin 3	3.95	0.236796		1.97	0.538393		-1.97	0.558966		1.86	0.589306		-1.23	0.708984	1	-3.09	0.357396
TRINITY_DN68677_c2_g2_i5	PaOGS36409	nucleostemin 3	nucleostemin 3	0	1		0	1		0	1		0.41	0.938477		-1.84	0.720692	1	-2.25	0.663644
TRINITY_DN83724_c0_g1_i2	PaOGS36409	nucleostemin 3	nucleostemin 3	0.46	0.502212	1	-0.77	0.207963	0.672165	-1.22	0.0560903	0.294453	-0.17	0.794085	0.999565	0.37	0.578556	1	0.54	0.416454	0.892161
TRINITY_DN83724_c0_g1_i4	PaOGS36409	nucleostemin 3	nucleostemin 3	-0.65	0.45921	1	-1.02	0.227718	0.691276	-0.37	0.653407	0.895538	-0.13	0.876238	1	0.02	0.97731	1	0.15	0.853259	1
TRINITY_DN83724_c0_g1_i1	PaOGS14310	nucleostemin 4	nucleostemin 4	0.13	0.795367	1	-0.51	0.315249	0.769693	-0.64	0.205926	0.565023	-0.64	0.213149	0.757606	-0.34	0.504258	1	0.3	0.559645	0.950692
TRINITY_DN83724_c0_g1_i3	PaOGS14310	nucleostemin 4	nucleostemin 4	0.27	0.419796	0.992635	0	0.99212	1	-0.28	0.410422	0.754729	0.08	0.810234	1	0.28	0.408147	1	0.2	0.55813	0.950205
TRINITY_DN66160_c0_g1_i1	PaOGS35498	SCYLLA_CHARYBDE	SCYLLA_CHARYBDE	0.77	0.0935163	0.730509	0.52	0.242989	0.705482	-0.26	0.571256	0.857296	0.44	0.314208	0.858652	0.55	0.205191	1	0.11	0.800745	1
TRINITY_DN91772_c2_g1_i1	PaOGS35498	SCYLLA_CHARYBDE	SCYLLA_CHARYBDE	0	1		-2.36	0.418066		-2.31	0.427442		0.96	0.748814		-0.63	0.824979	1	-1.59	0.587207
TRINITY_DN91772_c2_g2_i1	PaOGS35498	SCYLLA_CHARYBDE	SCYLLA_CHARYBDE	-0.15	0.932989	1	-0.15	0.932054	1	0	0.999297	1	0.34	0.849455	1	2.47	0.177806	1	2.13	0.246342	0.773184
TRINITY_DN91772_c2_g2_i2	PaOGS35498	SCYLLA_CHARYBDE	SCYLLA_CHARYBDE	0.93	0.681891	1	3.15	0.176206	0.633437	2.22	0.344029	0.702191	0.63	0.780408	0.998466	-1.29	0.562752	1	-1.91	0.39176	0.878746
TRINITY_DN91772_c2_g2_i3	PaOGS35498	SCYLLA_CHARYBDE	SCYLLA_CHARYBDE	-0.2	0.558545	1	0.33	0.331509	0.779327	0.53	0.115456	0.430073	0.2	0.530738	0.96079	0.6	0.0629815	1	0.4	0.21952	0.747333
TRINITY_DN91772_c2_g2_i4	PaOGS35498	SCYLLA_CHARYBDE	SCYLLA_CHARYBDE	0	0.998808	1	0.4	0.197929	0.660699	0.4	0.197398	0.553987	-0.16	0.597238	0.975751	0.44	0.148641	1	0.61	0.0485286	0.393921
TRINITY_DN91772_c2_g2_i5	PaOGS35498	SCYLLA_CHARYBDE	SCYLLA_CHARYBDE	0.53	0.339428	0.974847	0.18	0.742351	0.959242	-0.35	0.525698	0.833453	0.05	0.929409	1	-0.02	0.969333	1	-0.07	0.898846	1
TRINITY_DN56305_c0_g1_i1	PaOGS00312	target of rapamycin	TOR	-2	0.51752		-1.29	0.675963		0.71	0.808111		-1.1	0.723355		0.69	0.82963	1	1.79	0.567616
TRINITY_DN58621_c0_g1_i1	PaOGS00312	target of rapamycin	TOR	-0.01	0.99757		1.58	0.498361		1.59	0.498837		2.08	0.376946		0.84	0.701707	1	-1.24	0.607113
TRINITY_DN81594_c1_g2_i4	PaOGS00312	target of rapamycin	TOR	0	1		-0.19	0.971869		-0.03	0.994819		0	1		0	1	1	0	1
TRINITY_DN83669_c4_g1_i1	PaOGS00312	target of rapamycin	TOR	-1.91	0.454864		2.59	0.349077		4.5	0.0846174		4.74	0.0656349		1.5	0.527036	1	-3.25	0.21427
TRINITY_DN83669_c4_g1_i2	PaOGS00312	target of rapamycin	TOR	0.19	0.409643	0.990737	0.27	0.226229	0.690294	0.08	0.706426	0.919479	-0.01	0.961567	1	-0.28	0.208822	1	-0.27	0.227343	0.754452
TRINITY_DN83669_c4_g2_i1	PaOGS00312	target of rapamycin	TOR	-2.67	0.0102582	0.252421	-1.6	0.125956	0.558859	1.07	0.212192	0.571876	-3.05	0.00228534	0.0610012	-1.57	0.127445	1	1.48	0.0873914	0.521525
TRINITY_DN91898_c2_g1_i1	PaOGS00312	target of rapamycin	TOR	-0.08	0.732702	1	0.02	0.9231	1	0.1	0.659407	0.898196	-0.21	0.333605	0.870857	-0.31	0.158296	1	-0.1	0.658518	0.98358
TRINITY_DN152053_c0_g1_i1	PaOGS16261	target of rapamycin	TOR	0	1		-0.11	0.983063		-0.05	0.991838		0	1		0	1	1	0	1
TRINITY_DN64942_c0_g1_i1	PaOGS16261	target of rapamycin	TOR	-0.03	0.98929		-1.14	0.582464		-1.11	0.593508		-0.1	0.966497		-2.04	0.347196	1	-1.94	0.372761
TRINITY_DN83516_c2_g1_i2	PaOGS16261	target of rapamycin	TOR	0.3	0.213629	0.907438	0.06	0.805002	0.97533	-0.24	0.310751	0.675488	0.04	0.871354	1	0.36	0.149808	1	0.32	0.202499	0.728446
TRINITY_DN83516_c2_g1_i6	PaOGS16261	target of rapamycin	TOR	-1.24	0.765442		1.72	0.680446	0.942207	2.96	0.477594	0.803233	-1.02	0.816652		1.12	0.801601	1	2.13	0.627564	0.97393
TRINITY_DN90573_c1_g2_i2	PaOGS16261	target of rapamycin	TOR	1.12	0.350636		1.07	0.324434	0.775355	-0.05	0.968042	1	2.07	0.0712913		0.79	0.420217	1	-1.27	0.278089	0.801799
TRINITY_DN90573_c1_g2_i3	PaOGS16261	target of rapamycin	TOR	0.27	0.773957		-1.51	0.0687535	0.433799	-1.78	0.0375318	0.235682	-0.1	0.920884		0.01	0.992165	1	0.11	0.912363	1
TRINITY_DN90573_c1_g3_i2	PaOGS16261	target of rapamycin	TOR	1.96	0.165017		-0.2	0.846905		-2.16	0.1127	0.424455	1.09	0.319722		0.44	0.667753	1	-0.65	0.557162
TRINITY_DN92487_c3_g3_i1	PaOGS16261	target of rapamycin	TOR	-0.35	0.503006	1	-0.31	0.538231	0.893385	0.03	0.945749	1	0.69	0.202496	0.742641	1.04	0.0568504	1	0.35	0.537531	0.942052
TRINITY_DN67396_c3_g5_i1	PaOGS28942	target of rapamycin	TOR	-1.77	0.735775		0	1		2.62	0.617139		0	1		0	1	1	0	1
TRINITY_DN67396_c3_g7_i1	PaOGS28942	target of rapamycin	TOR	2.99	0.056649		0.99	0.387871		-1.99	0.20605		0.09	0.937928		1.03	0.392493	1	0.95	0.440438
TRINITY_DN67396_c3_g7_i2	PaOGS28942	target of rapamycin	TOR	0.91	0.862887		-0.58	0.911671		-1.49	0.775077		-2.1	0.687914		0	1	1	2.26	0.665673
TRINITY_DN83598_c3_g2_i1	PaOGS28942	target of rapamycin	TOR	0	1		0	1		0	1		1.38	0.792531		1.65	0.753027	1	0	1
TRINITY_DN83598_c3_g3_i1	PaOGS28942	target of rapamycin	TOR	2.07	0.360859	0.978923	0.38	0.864079	0.9905	-1.69	0.455135	0.787712	-0.12	0.958344	1	1.47	0.526036	1	1.59	0.493077	0.927818
TRINITY_DN83598_c3_g3_i2	PaOGS28942	target of rapamycin	TOR	-1.01	0.848574		-0.11	0.983494		0.9	0.864814		2.4	0.643723		2.67	0.607476	1	0	1
TRINITY_DN83598_c3_g3_i3	PaOGS28942	target of rapamycin	TOR	3.21	0.0638884		-1.1	0.403211	0.82322	-4.31	0.00886435	0.101122	0.88	0.475398		0.42	0.726516	1	-0.46	0.711021	0.990507
TRINITY_DN83598_c3_g3_i5	PaOGS28942	target of rapamycin	TOR	0	1		-2.02	0.697462		-1.97	0.703649		0.87	0.868543		1.14	0.829049	1	0	1
TRINITY_DN83598_c3_g3_i7	PaOGS28942	target of rapamycin	TOR	-0.7	0.672884		-0.57	0.725923		0.13	0.931502		-2.44	0.162143		2.09	0.310362	1	4.53	0.0150019
TRINITY_DN83598_c3_g3_i8	PaOGS28942	target of rapamycin	TOR	0.88	0.244325	0.931129	-0.7	0.319692	0.772415	-1.58	0.0311624	0.212574	0.69	0.317672	0.861201	-0.37	0.582882	1	-1.05	0.121908	0.599733
TRINITY_DN83598_c3_g5_i1	PaOGS28942	target of rapamycin	TOR	0.55	0.378976	0.984264	0.83	0.174479	0.631147	0.28	0.655693	0.896438	-0.44	0.45359	0.931634	-0.09	0.873573	1	0.35	0.55284	0.948048
TRINITY_DN89128_c0_g4_i1	PaOGS28942	target of rapamycin	TOR	0.64	0.147604	0.837014	-0.34	0.402429	0.8228	-0.98	0.0208966	0.168992	0.19	0.637746	0.981901	-0.08	0.831973	1	-0.28	0.49378	0.928234
TRINITY_DN91898_c0_g1_i1	PaOGS28942	target of rapamycin	TOR	-1.31	0.393466		0.16	0.917006		1.47	0.310201		-1.02	0.486032		0.73	0.652971	1	1.75	0.257871
TRINITY_DN116999_c0_g1_i1	PaOGS22671	Tsc1	Tsc1	0	1		-0.88	0.866606		-0.82	0.875448		0.88	0.867585		1.15	0.826377	1	0	1
TRINITY_DN89470_c0_g1_i1	PaOGS22671	Tsc1	Tsc1	0.01	0.985418	1	-0.11	0.846425	0.986721	-0.12	0.831867	0.968259	1.1	0.103925	0.570091	-0.03	0.956445	1	-1.13	0.0914787	0.53181
TRINITY_DN89470_c0_g1_i2	PaOGS22671	Tsc1	Tsc1	-0.13	0.5864	1	-0.24	0.318972	0.772016	-0.11	0.652871	0.895414	-0.03	0.89767	1	-0.15	0.52096	1	-0.12	0.607998	0.967589
TRINITY_DN89470_c0_g1_i3	PaOGS22671	Tsc1	Tsc1	0	1		0	1		0	1		-4.14	0.421766		-2.14	0.68107	1	2	0.694665
TRINITY_DN89470_c0_g1_i4	PaOGS22671	Tsc1	Tsc1	-0.76	0.770306		-1.24	0.632778	0.927156	-0.48	0.852921	0.97621	4.22	0.135249		-1.2	0.641686	1	-5.42	0.0531878	0.413251
TRINITY_DN89470_c0_g3_i1	PaOGS22671	Tsc1	Tsc1	0.11	0.911148	1	-1.45	0.0714938	0.441109	-1.56	0.0602684	0.305603	0.58	0.445304	0.928773	-0.43	0.533649	1	-1.01	0.169549	0.684466
TRINITY_DN101212_c0_g1_i1	PaOGS22334	twins	twins	0	1		-2.3	0.657188		-2.24	0.665209		0	1		0	1	1	0	1
TRINITY_DN60971_c0_g1_i1	PaOGS22334	twins	twins	-0.03	0.994583		-0.01	0.998412		0.02	0.99612		-0.92	0.821711		0.1	0.97976	1	1.02	0.801984
TRINITY_DN64895_c0_g1_i2	PaOGS22334	twins	twins	0	1		0	1		0	1		-1.1	0.834789		-2.22	0.670324	1	-1.12	0.830004
TRINITY_DN64895_c0_g1_i3	PaOGS22334	twins	twins	0.1	0.775622	1	0.45	0.184803	0.644534	0.35	0.302853	0.668832	-0.32	0.337907	0.873584	-0.27	0.40536	1	0.04	0.894895	1
TRINITY_DN64895_c0_g1_i4	PaOGS22334	twins	twins	0	1		0	1		0	1		2.67	0.606215		2.93	0.572182	1	0	1
TRINITY_DN64895_c0_g1_i5	PaOGS22334	twins	twins	-0.54	0.224902	0.917135	-1.23	0.00447502	0.102669	-0.69	0.103614	0.406314	0.47	0.288188	0.839678	0.23	0.594546	1	-0.24	0.590415	0.961966
TRINITY_DN64895_c0_g3_i1	PaOGS22334	twins	twins	-6.14	0.232384		0	1	1	6.99	0.173903	0.522202	4.22	0.413359		4.46	0.386302	1	0	1	1
TRINITY_DN64895_c0_g3_i3	PaOGS22334	twins	twins	0.33	0.166059	0.862502	-0.24	0.294657	0.754504	-0.57	0.0144979	0.136002	-0.02	0.921542	1	-0.12	0.593689	1	-0.1	0.664058	0.985287
TRINITY_DN71782_c5_g6_i1	PaOGS22334	twins	twins	-0.03	0.994899		-0.58	0.910574		-0.55	0.915707		0.85	0.871166		1.11	0.832923	1	0	1
TRINITY_DN20137_c0_g1_i1	PaOGS24441	widerborst	PP2A(wdb)	0	1		0	1		0	1		2.14	0.681571		2.41	0.643559	1	0	1
TRINITY_DN54023_c0_g1_i1	PaOGS24441	widerborst	PP2A(wdb)	1.23	0.551786		2.2	0.287176		0.98	0.651766		0.5	0.837965		0.77	0.749664	1	0.28	0.910259
TRINITY_DN72634_c1_g1_i1	PaOGS24441	widerborst	PP2A(wdb)	0.61	0.876808		2.34	0.556515		1.73	0.667762		0	1		0	1	1	0	1
TRINITY_DN72634_c1_g2_i2	PaOGS24441	widerborst	PP2A(wdb)	-1.25	0.327195	0.972336	-2.74	0.0209157	0.245748	-1.48	0.138162	0.469141	-0.98	0.25234	0.802545	-1.05	0.21764	1	-0.07	0.932235	1
TRINITY_DN72634_c1_g2_i4	PaOGS24441	widerborst	PP2A(wdb)	0	1		-1.56	0.696834		-1.55	0.697965		0	0.998991		1.46	0.699602	1	1.46	0.70063
TRINITY_DN72634_c1_g2_i5	PaOGS24441	widerborst	PP2A(wdb)	1.54	0.374758		0.4	0.806308		-1.14	0.509716		2.67	0.20368		0.97	0.628959	1	-1.7	0.438529
TRINITY_DN72634_c1_g2_i6	PaOGS24441	widerborst	PP2A(wdb)	0.14	0.918624		0.47	0.737099	0.957818	0.32	0.816374	0.962925	0	1		-2.33	0.235273	1	-2.21	0.261035	0.786966
TRINITY_DN72634_c1_g2_i7	PaOGS24441	widerborst	PP2A(wdb)	0.7	0.493685	1	1.41	0.163579	0.615801	0.72	0.486367	0.809287	0	1	1	0	1	1	0	1	1
TRINITY_DN80602_c11_g1_i1	PaOGS24441	widerborst	PP2A(wdb)	0.74	0.312245	0.966749	-2.52	0.000569811	0.0273261	-3.26	8.45773e-06	0.000724645	3.8	2.17429e-05	0.00227886	-1.92	0.00999525	1	-5.72	1.19177e-10	1.07995e-07
TRINITY_DN80602_c11_g1_i2	PaOGS24441	widerborst	PP2A(wdb)	2.72	0.343843		-1.03	0.697536		-3.76	0.180437		-2.54	0.380785		-4.54	0.105202	1	-2	0.455595
TRINITY_DN82752_c5_g1_i1	PaOGS24441	widerborst	PP2A(wdb)	-0.09	0.949396		-2.19	0.0852464	0.476566	-2.1	0.0958052	0.390211	0.6	0.629453		0.63	0.612507	1	0.02	0.985121	1
TRINITY_DN82752_c5_g1_i2	PaOGS24441	widerborst	PP2A(wdb)	1.74	0.730509	1	0.11	0.982	1	-1.63	0.747211	0.936812	0	1	1	-6.73	0.19038	1	-6.62	0.197793	0.72294
TRINITY_DN82752_c5_g1_i3	PaOGS24441	widerborst	PP2A(wdb)	0.17	0.629511	1	-0.37	0.289676	0.749292	-0.54	0.122711	0.44263	-0.11	0.768391	0.997646	0.38	0.29034	1	0.48	0.176592	0.693526
TRINITY_DN82752_c5_g1_i5	PaOGS24441	widerborst	PP2A(wdb)	0	1		-4.18	0.416266	0.831394	-4.2	0.414687	0.757846	3.79	0.462164		-2.71	0.589417	1	-6.51	0.205386	0.73213
TRINITY_DN82752_c5_g1_i7	PaOGS24441	widerborst	PP2A(wdb)	-0.03	0.89295	1	-0.22	0.286185	0.746241	-0.2	0.351505	0.709081	-0.13	0.531567	0.960827	-0.28	0.185934	1	-0.15	0.486647	0.926001
TRINITY_DN82752_c5_g1_i8	PaOGS24441	widerborst	PP2A(wdb)	-6.43	0.210511	0.905297	-6.34	0.217211	0.680977	0.1	0.984775	1	5.88	0.252548	0.802971	6.12	0.233447	1	0	1	1
TRINITY_DN82752_c5_g1_i9	PaOGS24441	widerborst	PP2A(wdb)	0	1		-0.2	0.969923		-0.03	0.994867		0	1		0	1	1	0	1
TRINITY_DN69246_c3_g1_i1	PaOGS25786	PP2A-B'	PP2A-B'	0	1		-1.58	0.761646		-1.47	0.777122		0	1		0	1	1	0	1
TRINITY_DN49507_c0_g2_i1	PaOGS10864	PP2A-B'	PP2A-B'	0	1		0	1		0	1		2.67	0.606396		1.97	0.704804	1	-0.71	0.893155
TRINITY_DN69246_c3_g2_i1	PaOGS10864	PP2A-B'	PP2A-B'	-0.48	0.160811	0.855696	-1.04	0.00246847	0.0710352	-0.55	0.104754	0.408772	-0.1	0.762967	0.996813	-0.16	0.645912	1	-0.05	0.875138	1
TRINITY_DN69246_c3_g2_i2	PaOGS10864	PP2A-B'	PP2A-B'	0.78	0.697479	1	1.16	0.563376	0.903797	0.38	0.850174	0.975445	0.88	0.661374	0.983242	-0.22	0.913447	1	-1.1	0.58458	0.960381
TRINITY_DN69246_c3_g2_i4	PaOGS10864	PP2A-B'	PP2A-B'	-4.17	0.353081		-0.88	0.848327		3.29	0.460764		0	1		-2.33	0.607195	1	-2.21	0.626221
TRINITY_DN69246_c3_g2_i5	PaOGS10864	PP2A-B'	PP2A-B'	-0.33	0.490773	1	0.11	0.813483	0.978368	0.45	0.350388	0.708302	-0.12	0.792073	0.999561	-0.32	0.492152	1	-0.2	0.672422	0.987787
TRINITY_DN165844_c0_g1_i1	PaOGS28552	Myc	Myc	0	1		-0.16	0.975264		-0.04	0.994589		0	1		0	1	1	0	1
TRINITY_DN73117_c1_g1_i1	PaOGS28552	Myc	Myc	0.64	0.464777	1	0.02	0.979861	1	-0.62	0.477356	0.803044	-1.36	0.145959	0.65784	-0.57	0.544683	1	0.79	0.38861	0.877032
TRINITY_DN73117_c1_g1_i2	PaOGS28552	Myc	Myc	-1.88	0.499842	1	1.71	0.562247	0.903132	3.58	0.211562	0.571242	2.74	0.309509	0.855957	1.25	0.637284	1	-1.49	0.582564	0.959411
TRINITY_DN73117_c1_g1_i3	PaOGS28552	Myc	Myc	-0.49	0.81864		-0.02	0.992421		0.47	0.820805		1.79	0.412179		3.98	0.0802224	1	2.19	0.367328
TRINITY_DN73117_c1_g1_i4	PaOGS28552	Myc	Myc	-1.59	0.494813		1.79	0.475966		3.38	0.165208		-2.06	0.435763		0	1	1	2.19	0.40774
TRINITY_DN73117_c1_g1_i5	PaOGS28552	Myc	Myc	-0.41	0.804663	1	-0.03	0.986415	1	0.39	0.817168	0.963199	-5.46	0.00775002	0.133486	-4.3	0.0376043	1	1.15	0.504193	0.931217
TRINITY_DN67914_c0_g1_i1	MYCBP_HUMAN	cMyc	cMyc	1.74	0.202844	0.899599	0.26	0.844113	0.986036	-1.48	0.274804	0.640469	1.14	0.389533	0.90123	1.63	0.223872	1	0.48	0.723223	0.991052
TRINITY_DN67914_c0_g1_i2	MYCBP_HUMAN	cMyc	cMyc	0.63	0.332075	0.974456	0.51	0.426377	0.837286	-0.12	0.85091	0.975599	0.76	0.232444	0.781693	1.61	0.0131684	1	0.84	0.19831	0.723554
TRINITY_DN67914_c0_g1_i4	MYCBP_HUMAN	cMyc	cMyc	0.31	0.420674	0.993083	-0.82	0.0290461	0.289838	-1.12	0.00279808	0.0491098	0.8	0.0432952	0.368922	0.19	0.617809	1	-0.61	0.125572	0.607867
TRINITY_DN87205_c0_g6_i1	PaOGS31435	forkhead box, sub-group O	FOXO	-0.05	0.923412	1	1.71	0.00192824	0.0603828	1.76	0.00138517	0.031084	-0.44	0.421477	0.916579	-0.14	0.801171	1	0.3	0.580715	0.958786
TRINITY_DN87205_c0_g6_i2	PaOGS31435	forkhead box, sub-group O	FOXO	-0.18	0.778882	1	1.05	0.106397	0.523666	1.23	0.0579443	0.299472	-0.47	0.467294	0.937559	0.72	0.263924	1	1.19	0.0651936	0.456104
TRINITY_DN66557_c0_g1_i1	PaOGS25191	gigas(TSC2)	TSC2	0.58	0.417976	0.991504	1.24	0.0801705	0.464509	0.66	0.358598	0.714782	0.18	0.794172	0.999565	0.01	0.98655	1	-0.17	0.806494	1
TRINITY_DN66557_c0_g1_i2	PaOGS25191	gigas(TSC2)	TSC2	-4.36	0.287229		0	1		5.21	0.203397		3.03	0.462048		3.28	0.426051	1	0	1
TRINITY_DN66557_c0_g1_i3	PaOGS25191	gigas(TSC2)	TSC2	-0.23	0.430845	0.997798	0.32	0.26414	0.727035	0.55	0.0553442	0.292328	-0.12	0.668255	0.983995	-0.06	0.834325	1	0.06	0.825579	1
TRINITY_DN85866_c2_g1_i1	PaOGS26661	ribosomal protein S6	S6K	-1.85	0.599311		-1.52	0.662175		0.33	0.922501		2.11	0.545111		1.42	0.684496	1	-0.69	0.845912
TRINITY_DN85866_c2_g1_i3	PaOGS26661	ribosomal protein S6	S6K	-0.96	0.790413		-1.95	0.587718		-0.98	0.781674	0.949568	-1.57	0.662475		3.18	0.396931	1	4.75	0.201309
TRINITY_DN85866_c2_g1_i4	PaOGS26661	ribosomal protein S6	S6K	-0.18	0.859283	1	-1.17	0.25201	0.714886	-0.99	0.332934	0.693566	-0.25	0.811825	1	-1.42	0.171374	1	-1.17	0.258757	0.784637
TRINITY_DN85866_c2_g1_i5	PaOGS26661	ribosomal protein S6	S6K	-0.45	0.211665	0.905664	-0.62	0.0820874	0.470244	-0.18	0.624464	0.88306	-0.86	0.0158835	0.20668	-0.42	0.245002	1	0.45	0.211625	0.739473
TRINITY_DN85866_c2_g1_i6	PaOGS26661	ribosomal protein S6	S6K	0.75	0.0543867	0.59335	0.25	0.524547	0.886883	-0.5	0.197726	0.554409	0.57	0.144319	0.655128	0.68	0.0819838	1	0.11	0.780057	1
TRINITY_DN85866_c2_g1_i2	PaOGS02013	ribosomal protein S7	ribosomal protein S7	0.63	0.665424		1.12	0.437243	0.843167	0.48	0.742278	0.934427	1.87	0.213374		-0.13	0.925396	1	-2	0.181522	0.701119
TRINITY_DN73276_c0_g1_i1	PaOGS23091	spargel	spargel	0	1		-0.13	0.980745		-0.04	0.993292		0	1		0	1	1	0	1
TRINITY_DN73276_c0_g1_i2	PaOGS23091	spargel	spargel	-0.42	0.42322	0.994492	-0.21	0.684476	0.943655	0.21	0.68066	0.907984	0.3	0.575896	0.972208	0.31	0.560039	1	0.01	0.985774	1
TRINITY_DN73276_c0_g1_i3	PaOGS23091	spargel	spargel	-2.24	0.209299		-1.83	0.301359		0.41	0.798811		0.86	0.702693		-3.2	0.102838	1	-4.06	0.0391869
TRINITY_DN72207_c4_g4_i1	PaOGS17099	4E-BP1	4E-BP1	-0.39	0.595367	1	-0.38	0.597758	0.913929	0.01	0.98632	1	-1.25	0.0972568	0.553709	-0.97	0.19545	1	0.27	0.701083	0.990507
TRINITY_DN72207_c4_g4_i2	PaOGS17099	4E-BP1	4E-BP1	-0.17	0.612194	1	-0.12	0.717057	0.953038	0.05	0.884931	0.987081	-0.39	0.232354	0.781693	-0.24	0.457755	1	0.15	0.651397	0.981511
TRINITY_DN72207_c4_g4_i3	PaOGS17099	4E-BP1	4E-BP1	-2.7	0.0935317		-2.85	0.0720078	0.442447	-0.15	0.906005	0.993572	-0.33	0.802458		-0.52	0.689709	1	-0.19	0.883303	1
TRINITY_DN87272_c3_g12_i1	PaOGS17099	4E-BP1	4E-BP1	0.77	0.766014		0.82	0.74613		0.05	0.98538		0.35	0.880684		2.11	0.392665	1	1.76	0.481953
TRINITY_DN67731_c3_g1_i1	PaOGS22353	AMPKalpha	AMPKalpha	0	1		-1.54	0.76701		-1.48	0.775388		2.1	0.68776		1.41	0.786848	1	-0.69	0.896422
TRINITY_DN67731_c3_g1_i2	PaOGS22353	AMPKalpha	AMPKalpha	0.19	0.609732	1	-0.3	0.400445	0.82161	-0.49	0.175986	0.525393	0.23	0.535107	0.961665	0.25	0.483175	1	0.03	0.936428	1
TRINITY_DN79754_c2_g3_i3	PaOGS34091	AMPKgama	AMPKgama	0.34	0.363452	0.979245	0.74	0.0459221	0.36107	0.4	0.277546	0.643557	-0.8	0.0302873	0.303679	0.23	0.527578	1	1.04	0.00513699	0.109718
TRINITY_DN79754_c2_g3_i6	PaOGS34091	AMPKgama	AMPKgama	-0.34	0.584536	1	1.18	0.0653181	0.422627	1.51	0.0159934	0.143853	-1.19	0.021881	0.252458	0.51	0.341549	1	1.7	0.00119834	0.0427944
TRINITY_DN79754_c2_g3_i7	PaOGS34091	AMPKgama	AMPKgama	0	1	1	-5.97	0.244912	0.707449	-6	0.243082	0.607608	8.74	0.0887469	0.532688	8.98	0.0801892	1	0	1	1
TRINITY_DN79754_c2_g3_i8	PaOGS34091	AMPKgama	AMPKgama	0.35	0.767195	1	0.2	0.856264	0.989167	-0.16	0.888162	0.988151	-1.49	0.0510445	0.402574	1.39	0.102778	1	2.88	0.000485476	0.0232432
TRINITY_DN107784_c0_g1_i1	PaOGS35184	CAP	CAP	0	1		0	1		0	1		1.67	0.749378		1.96	0.708203	1	0	1
TRINITY_DN163153_c0_g1_i1	PaOGS35184	CAP	CAP	2.92	0.573014		-0.05	0.991393		-2.97	0.564384		0	1		-4.36	0.397606	1	-4.15	0.419992
TRINITY_DN67569_c1_g2_i2	PaOGS35184	CAP	CAP	-1.09	0.790971		-1.6	0.690948		-0.51	0.898877		2.3	0.566455		1.64	0.683456	1	-0.66	0.871246
TRINITY_DN67569_c1_g4_i1	PaOGS35184	CAP	CAP
TRINITY_DN67569_c1_g4_i3	PaOGS35184	CAP	CAP	2.33	0.654927		3.22	0.535687		0	1		1.64	0.754805		1.9	0.716486	1	0	1
TRINITY_DN67569_c2_g1_i1	PaOGS35184	CAP	CAP
TRINITY_DN71314_c0_g1_i5	PaOGS35184	CAP	CAP	-3.44	0.459071		-3.68	0.426796		-0.24	0.958196		-0.26	0.953823		-1.19	0.791862	1	-0.93	0.836846
TRINITY_DN71314_c2_g1_i1	PaOGS35184	CAP	CAP	-1.07	0.839071		0	1		1.88	0.72052		0	1		0	1	1	0	1
TRINITY_DN77349_c0_g1_i1	PaOGS35184	CAP	CAP	-1.21	0.748369		0.85	0.825436		2.06	0.585539		1.92	0.623846		2.17	0.578428	1	0	1
TRINITY_DN77349_c0_g1_i2	PaOGS35184	CAP	CAP	0	1		0	1		0	1		0.75	0.88664		1.05	0.841479	1	0	1
TRINITY_DN77349_c2_g1_i5	PaOGS35184	CAP	CAP	0	1		-2	0.699146		-1.97	0.703608		0	1		-0.84	0.872938	1	-0.71	0.893345
TRINITY_DN77823_c0_g1_i15	PaOGS35184	CAP	CAP	0.37	0.79964		1.27	0.388394	0.813997	0.9	0.557805	0.850809	-0.34	0.753928		-1.26	0.230983	1	-0.92	0.377023	0.870325
TRINITY_DN77823_c0_g1_i2	PaOGS35184	CAP	CAP	-0.57	0.355137	0.977589	0.35	0.572393	0.906636	0.92	0.133382	0.46131	-0.44	0.507244	0.953805	-0.37	0.568321	1	0.06	0.922596	1
TRINITY_DN77886_c1_g1_i10	PaOGS35184	CAP	CAP	0	1		-2.5	0.628136		-2.49	0.629523		0	1		0	1	1	0	1
TRINITY_DN77886_c1_g1_i11	PaOGS35184	CAP	CAP	2.02	0.698723		2.88	0.581084		0	1		0	1		0	1	1	0	1
TRINITY_DN77886_c1_g1_i1	PaOGS35184	CAP	CAP	-0.02	0.994836		-0.01	0.996996		0.01	0.997771		0.71	0.836314		-0.77	0.816115	1	-1.48	0.659321
TRINITY_DN77886_c1_g1_i2	PaOGS35184	CAP	CAP	-0.02	0.996829		-1.59	0.724822		-1.57	0.727879		0	1		0	1	1	0	1
TRINITY_DN77886_c1_g1_i3	PaOGS35184	CAP	CAP	1.68	0.74891		1.59	0.761896		-0.09	0.986424		0.81	0.877642		1.06	0.839832	1	0	1
TRINITY_DN77886_c1_g1_i4	PaOGS35184	CAP	CAP	0	1		0	1		0	1		1.81	0.729924		2.06	0.694315	1	0	1
TRINITY_DN77886_c1_g1_i5	PaOGS35184	CAP	CAP	-0.01	0.998275		1.81	0.731069		1.82	0.729443		0	1		-1.9	0.716704	1	-1.76	0.73572
TRINITY_DN77886_c1_g1_i6	PaOGS35184	CAP	CAP
TRINITY_DN77886_c1_g1_i7	PaOGS35184	CAP	CAP	1.86	0.722656		2.73	0.602594		0	1		-1.1	0.834875		0	1	1	1.21	0.817739
TRINITY_DN77886_c1_g1_i8	PaOGS35184	CAP	CAP	0	1		0	1		0	1		0.85	0.871042		0.14	0.978273	1	-0.71	0.892589
TRINITY_DN82460_c5_g1_i7	PaOGS35184	CAP	CAP	-0.45	0.411918	0.990737	0.55	0.319806	0.772583	1	0.0667457	0.32266	-0.07	0.901284	1	0.23	0.672591	1	0.3	0.5849	0.960547
TRINITY_DN86972_c6_g1_i1	PaOGS35184	CAP	CAP	0.88	0.866796		-0.23	0.964301		-1.12	0.830624		-1.09	0.836166		-0.8	0.8786	1	0.28	0.956894
TRINITY_DN86972_c6_g2_i1	PaOGS35184	CAP	CAP	-1.04	0.843828		-0.97	0.852954		0.07	0.989828		0	1		0	1	1	0	1
TRINITY_DN86972_c7_g1_i1	PaOGS35184	CAP	CAP
TRINITY_DN86972_c7_g1_i2	PaOGS35184	CAP	CAP
TRINITY_DN86972_c7_g1_i3	PaOGS35184	CAP	CAP	-1.94	0.710384		0	1		2.79	0.593972		0	1		0	1	1	0	1
TRINITY_DN86972_c7_g1_i4	PaOGS35184	CAP	CAP	-1.03	0.844796		0	1		1.87	0.721894		0	1		0	1	1	0	1
TRINITY_DN86972_c7_g1_i6	PaOGS35184	CAP	CAP	-0.18	0.899194		-0.59	0.665843	0.938595	-0.41	0.762676	0.942429	-0.85	0.546429		-1.58	0.250142	1	-0.73	0.581128	0.959044
TRINITY_DN86972_c7_g1_i7	PaOGS35184	CAP	CAP	-1.03	0.844796		0	1		1.87	0.721894		0	1		0	1	1	0	1
TRINITY_DN86972_c7_g1_i8	PaOGS35184	CAP	CAP	0	1		-0.13	0.97979		-0.04	0.993675		0	1		0	1	1	0	1
TRINITY_DN86972_c7_g1_i9	PaOGS35184	CAP	CAP
TRINITY_DN92298_c7_g1_i3	PaOGS35184	CAP	CAP	-1.04	0.843167		-0.13	0.980974		0.92	0.861869		0.81	0.877005		1.1	0.834452	1	0	1
TRINITY_DN92298_c7_g1_i6	PaOGS35184	CAP	CAP	-1.91	0.592913		-1	0.779302		0.91	0.796664		-1.96	0.584058		-1.65	0.645331	1	0.31	0.929944
TRINITY_DN102412_c0_g1_i1	PaOGS35183	CAP	CAP	0	1		0	1		0	1		0.42	0.936757		1.66	0.752436	1	1.24	0.813913
TRINITY_DN10648_c0_g1_i1	PaOGS35183	CAP	CAP	0.91	0.862738		0.85	0.871432		-0.06	0.991183		0	1		0	1	1	0	1
TRINITY_DN112564_c0_g1_i1	PaOGS35183	CAP	CAP	0.87	0.868338		1.79	0.733684		0	1		0.81	0.878216		1.1	0.835146	1	0	1
TRINITY_DN121133_c0_g1_i1	PaOGS35183	CAP	CAP	-1.08	0.837703		0	1		1.89	0.720288		-1.13	0.829549		0	1	1	1.26	0.811426
TRINITY_DN131748_c0_g1_i1	PaOGS35183	CAP	CAP	-1.07	0.838944		0	1		1.88	0.72051		1.33	0.799999		0.66	0.899615	1	-0.67	0.899082
TRINITY_DN167484_c0_g1_i1	PaOGS35183	CAP	CAP	-1.04	0.843996		0	1		1.88	0.721685		3.43	0.506724		3.71	0.472236	1	0	1
TRINITY_DN33447_c0_g1_i1	PaOGS35183	CAP	CAP	-2.35	0.651904		0	1		3.2	0.538683		1.69	0.74648		1.97	0.707557	1	0	1
TRINITY_DN35450_c0_g1_i1	PaOGS35183	CAP	CAP	0.92	0.85818		1.81	0.724433		0	1		3.09	0.540504		2.39	0.635553	1	-0.7	0.892158
TRINITY_DN69367_c5_g1_i1	PaOGS35183	CAP	CAP	-2.57	0.555998		1.81	0.686362		4.38	0.315581		-2.1	0.635466		0	1	1	2.24	0.614285
TRINITY_DN69367_c5_g1_i2	PaOGS35183	CAP	CAP	1.72	0.742107		2.62	0.617254		0	1		0.83	0.875289		0.13	0.980431	1	-0.7	0.894691
TRINITY_DN77823_c0_g1_i10	PaOGS35183	CAP	CAP	0.39	0.87346	1	0.1	0.966608	1	-0.29	0.906268	0.993614	1.54	0.531239	0.96079	-1.1	0.653016	1	-2.64	0.282787	0.805674
TRINITY_DN77823_c0_g1_i11	PaOGS35183	CAP	CAP	0.06	0.981437		0.7	0.789034		0.64	0.808073		-1.68	0.464592		0.47	0.842963	1	2.14	0.353504
TRINITY_DN77823_c0_g1_i12	PaOGS35183	CAP	CAP	0.53	0.752313	1	1.68	0.313613	0.769091	1.15	0.489125	0.811168	-0.41	0.804971	1	2.36	0.15884	1	2.77	0.0979825	0.546472
TRINITY_DN77823_c0_g1_i13	PaOGS35183	CAP	CAP	-3.36	0.113785	0.780214	-2.72	0.20028	0.663797	0.64	0.757834	0.940638	-1.82	0.386023	0.899388	5.41	0.0241625	1	7.23	0.00243859	0.068539
TRINITY_DN77823_c0_g1_i14	PaOGS35183	CAP	CAP	-2.86	0.269025		0	1		3.71	0.151131		2.11	0.370562		1.38	0.54761	1	-0.74	0.759243
TRINITY_DN77823_c0_g1_i3	PaOGS35183	CAP	CAP	-0.79	0.33175	0.974456	0.78	0.350068	0.790594	1.57	0.0532947	0.28641	0.8	0.359793	0.8861	0.75	0.380178	1	-0.05	0.957699	1
TRINITY_DN77823_c0_g1_i4	PaOGS35183	CAP	CAP	-1.32	0.0451154	0.547723	0.2	0.761185	0.964042	1.53	0.0191885	0.160501	0.88	0.180671	0.710341	0.21	0.748705	1	-0.67	0.306606	0.825725
TRINITY_DN77823_c0_g1_i5	PaOGS35183	CAP	CAP	-0.8	0.535617		0.57	0.662875	0.937531	1.37	0.284028	0.650099	0.37	0.79144		0.36	0.790805	1	0	0.998048	1
TRINITY_DN77823_c0_g1_i6	PaOGS35183	CAP	CAP	0.59	0.40968	0.990737	1.84	0.010912	0.171751	1.24	0.0857053	0.368068	-0.8	0.261628	0.813833	1.14	0.114144	1	1.95	0.00694282	0.132684
TRINITY_DN77823_c0_g1_i7	PaOGS35183	CAP	CAP	0.89	0.685112		3.69	0.106539		2.8	0.239788		-2.57	0.206653		-0.25	0.907151	1	2.32	0.2444
TRINITY_DN77823_c0_g1_i8	PaOGS35183	CAP	CAP	-0.92	0.244135	0.930984	-0.58	0.458395	0.854473	0.33	0.668505	0.902319	-1.16	0.136534	0.641044	-0.79	0.311755	1	0.37	0.632097	0.975433
TRINITY_DN77823_c0_g1_i9	PaOGS35183	CAP	CAP	0	1		0	1		0	1		-1.35	0.790706		3.05	0.555982	1	4.4	0.393605
TRINITY_DN77823_c0_g4_i1	PaOGS35183	CAP	CAP	-1.12	0.831435		0	1		1.89	0.719827		-1.16	0.825044		1.01	0.847169	1	2.17	0.678244
TRINITY_DN86931_c1_g1_i1	PaOGS35183	CAP	CAP	-0.79	0.568995	1	-0.04	0.977678	1	0.75	0.581005	0.862496	-0.18	0.892936	1	0.9	0.509126	1	1.08	0.427217	0.897742
TRINITY_DN86931_c1_g1_i2	PaOGS35183	CAP	CAP	2.27	0.480463		2.22	0.490496		-0.05	0.987578		3.03	0.340433		1.52	0.627692	1	-1.51	0.64506
TRINITY_DN86931_c1_g1_i3	PaOGS35183	CAP	CAP	2.67	0.195662		0.02	0.989467		-2.65	0.187638		0.2	0.907043		0.79	0.638505	1	0.6	0.725781
TRINITY_DN86931_c1_g1_i4	PaOGS35183	CAP	CAP	3.06	0.546803	1	6.21	0.227552	0.691132	3.14	0.546117	0.845014	1.13	0.822452	1	-0.32	0.949862	1	-1.44	0.773936	1
TRINITY_DN91277_c0_g1_i1	PaOGS35183	CAP	CAP	0.1	0.8589	1	0.5	0.37973	0.809102	0.4	0.484971	0.80831	0.1	0.860199	1	0.44	0.431184	1	0.34	0.541671	0.943602
TRINITY_DN94265_c0_g1_i1	PaOGS35183	CAP	CAP	0.89	0.865122		1.81	0.731573		0	1		-1.91	0.715027		0	1	1	2.07	0.692128
TRINITY_DN43227_c0_g1_i1	PaOGS10470	CAP	CAP	-1.77	0.66716		-0.11	0.978591		1.66	0.686935		-2.85	0.481642		-2.94	0.465322	1	-0.1	0.980566
TRINITY_DN63347_c0_g1_i1	PaOGS10470	CAP	CAP	-1.21	0.201093		-1.18	0.202105	0.66537	0.03	0.977129	1	1.57	0.377802		1.83	0.304279	1	0	1	1
TRINITY_DN91018_c0_g1_i1	PaOGS10470	CAP	CAP	0.08	0.985921		3.84	0.396273		3.76	0.406665		0.79	0.864699		1.08	0.815204	1	0	1
TRINITY_DN91018_c0_g1_i2	PaOGS10470	CAP	CAP	-0.95	0.335456		0.07	0.944758	1	1.01	0.278383	0.644449	2.25	0.104818		1.51	0.201723	1	-0.74	0.621014	0.971779
TRINITY_DN91018_c0_g1_i3	PaOGS10470	CAP	CAP	0.19	0.598579	1	-0.07	0.838596	0.984897	-0.26	0.463918	0.793493	0.25	0.479867	0.943779	-0.58	0.102447	1	-0.83	0.0193846	0.242532
TRINITY_DN91018_c0_g1_i4	PaOGS10470	CAP	CAP	-1.76	0.736741		0	1		2.62	0.618003		0	1		0	1	1	0	1
TRINITY_DN91018_c0_g1_i6	PaOGS10470	CAP	CAP	-3.15	0.542135		0	1		4.01	0.437966		2.81	0.588259		3.05	0.556159	1	0	1
TRINITY_DN91018_c0_g1_i7	PaOGS10470	CAP	CAP	-7.85	0.00353976	0.128485	-6.97	0.00965829	0.16043	0.88	0.715181	0.923034	-1.59	0.51224	0.954713	7.23	0.00725229	1	8.82	0.00104153	0.0389367
TRINITY_DN91018_c0_g1_i8	PaOGS10470	CAP	CAP	0	1		0	1		0	1		-0.1	0.985039		0.19	0.971658	1	0.29	0.956739
TRINITY_DN91018_c0_g2_i1	PaOGS10470	CAP	CAP	-0.94	0.59871		-0.18	0.921001		0.76	0.654839		-0.78	0.665334		1.02	0.603903	1	1.8	0.348092
TRINITY_DN91018_c0_g3_i1	PaOGS10470	CAP	CAP	-1.1	0.833916		0	1		1.89	0.71995		0	1		0	1	1	0	1
TRINITY_DN91018_c0_g4_i1	PaOGS10470	CAP	CAP	-1.32	0.534417		0.88	0.696847		2.2	0.300844		-1.42	0.505759		-0.44	0.840379	1	0.98	0.633677
TRINITY_DN78708_c0_g1_i1	PaOGS25958	Cbl	Cbl	-4.73	0.00160555	0.0752075	-5.34	0.000279833	0.0161994	-0.61	0.523973	0.832414	-0.1	0.917749	1	-1.17	0.209113	1	-1.07	0.250328	0.776599
TRINITY_DN78708_c0_g1_i2	PaOGS25958	Cbl	Cbl	-0.19	0.496848	1	-0.32	0.251606	0.714474	-0.13	0.644434	0.891802	-0.28	0.350213	0.880626	0.06	0.836789	1	0.34	0.252528	0.778861
TRINITY_DN68808_c2_g1_i1	PaOGS25711	nejire	nejire	-0.01	0.974052	1	0.09	0.811081	0.977555	0.11	0.785814	0.951239	0	0.9924	1	0.07	0.862043	1	0.06	0.869585	1
TRINITY_DN79695_c2_g1_i1	PaOGS25711	nejire	nejire	2.33	0.411309		3.24	0.253916		0.91	0.763486		-0.25	0.925006		3.31	0.246369	1	3.56	0.210875
TRINITY_DN79695_c2_g1_i3	PaOGS25711	nejire	nejire	1.59	0.442559	1	-1.21	0.555278	0.900379	-2.8	0.175521	0.52474	-1.14	0.575825	0.972193	-1.1	0.589538	1	0.04	0.983949	1
TRINITY_DN79695_c2_g1_i5	PaOGS25711	nejire	nejire	0.03	0.948854	1	0.14	0.720471	0.953665	0.12	0.769064	0.945047	-0.26	0.524364	0.958788	0.01	0.975384	1	0.27	0.504338	0.931341
TRINITY_DN67158_c11_g1_i1	PaOGS23031	nejire	nejire	0	1		0	1		0	1		-0.09	0.985785		0.17	0.974272	1	0.26	0.960091
TRINITY_DN79695_c2_g1_i2	PaOGS23031	nejire	nejire	-1.58	0.23031	0.920554	-0.02	0.985932	1	1.56	0.220318	0.581557	0.1	0.934751	1	0.65	0.610484	1	0.54	0.669976	0.986859
TRINITY_DN79695_c2_g1_i7	PaOGS23031	nejire	nejire	0.86	0.521562		-0.2	0.877085	0.993161	-1.05	0.421514	0.762342	0.89	0.60923		0.18	0.910621	1	-0.71	0.68329	0.990507
TRINITY_DN79695_c2_g2_i1	PaOGS35225	nejire	nejire	-0.63	0.545012	1	-2.1	0.0291619	0.290518	-1.46	0.102204	0.403691	0.39	0.67209	0.984572	-0.32	0.71513	1	-0.72	0.432199	0.900688
TRINITY_DN80630_c1_g1_i1	PaOGS19358	Cip4	Cip4	1.61	0.0646484	0.636433	-0.73	0.365106	0.800208	-2.34	0.00620571	0.0809739	1.44	0.0970385	0.553079	0.52	0.534122	1	-0.92	0.291186	0.813109
TRINITY_DN80630_c1_g1_i2	PaOGS19358	Cip4	Cip4	1.83	0.726719		1.77	0.734643		-0.06	0.991647		0	1		0	1	1	0	1
TRINITY_DN80630_c1_g1_i3	PaOGS19358	Cip4	Cip4	1.64	0.0333614	0.477248	-0.67	0.359907	0.796514	-2.31	0.00242444	0.0450309	3.52	0.000123899	0.00809239	-1.13	0.1227	1	-4.66	3.04619e-07	8.05463e-05
TRINITY_DN80630_c1_g1_i4	PaOGS19358	Cip4	Cip4	-0.28	0.71821	1	0.27	0.731571	0.956633	0.55	0.479833	0.804613	-0.62	0.439018	0.925624	-0.57	0.472695	1	0.05	0.953885	1
TRINITY_DN80630_c1_g1_i5	PaOGS19358	Cip4	Cip4	-0.82	0.38965	0.986524	-0.93	0.327481	0.776852	-0.11	0.908547	0.994318	0.34	0.72122	0.991081	0.98	0.308509	1	0.64	0.509004	0.93247
TRINITY_DN81488_c0_g1_i1	PaOGS36071	Raf	Raf	-5.79	0.00469761	0.154691	-0.23	0.912271	0.999115	5.56	0.00547171	0.0747474	-1.43	0.469112	0.938566	-0.9	0.646961	1	0.52	0.78997	1
TRINITY_DN81488_c0_g1_i2	PaOGS36071	Raf	Raf	2.06	0.196362	0.89511	-0.21	0.895489	0.996587	-2.27	0.15455	0.494734	0.06	0.968723	1	0.47	0.766536	1	0.41	0.796657	1
TRINITY_DN66295_c2_g2_i1	PaOGS30787	Crk	Crk	0.3	0.366358	0.980153	-0.4	0.232693	0.695999	-0.71	0.0359246	0.230242	0.15	0.658745	0.983102	-0.04	0.912374	1	-0.19	0.581092	0.959021
TRINITY_DN66295_c2_g2_i2	PaOGS30787	Crk	Crk	-0.49	0.687771	1	-1.35	0.252637	0.715489	-0.87	0.457202	0.789182	1.48	0.219603	0.766136	0.81	0.491747	1	-0.67	0.580918	0.958898
TRINITY_DN66295_c2_g2_i3	PaOGS30787	Crk	Crk	-7.12	0.00657062	0.191212	-7.03	0.0071686	0.135246	0.08	0.9722	1	-1.65	0.488174	0.946745	3.55	0.180548	1	5.2	0.047614	0.389917
TRINITY_DN66295_c2_g3_i1	PaOGS30787	Crk	Crk	-0.06	0.972831		-0.14	0.928639		-0.09	0.956955		-0.49	0.756266		0.83	0.627357	1	1.32	0.430342
TRINITY_DN70298_c8_g1_i1	PaOGS30787	Crk	Crk	0.08	0.933486	1	-0.83	0.325805	0.775903	-0.9	0.28578	0.651757	1.05	0.295695	0.84541	-0.19	0.835128	1	-1.24	0.211557	0.739382
TRINITY_DN100100_c0_g1_i1	PaOGS20136	Ehbp1	Ehbp1	0.85	0.872301		1.77	0.736733		0	1		0.78	0.882985		1.07	0.839011	1	0	1
TRINITY_DN138605_c0_g1_i1	PaOGS20136	Ehbp1	Ehbp1	0	1		-0.12	0.981371		-0.05	0.99296		-1.09	0.836357		0	1	1	1.25	0.813028
TRINITY_DN73890_c2_g1_i1	PaOGS20136	Ehbp1	Ehbp1	2.93	0.402997		1.96	0.571056		-0.97	0.786365		-1.63	0.629122		2.5	0.480152	1	4.13	0.234018
TRINITY_DN73890_c2_g1_i2	PaOGS20136	Ehbp1	Ehbp1	-0.18	0.880679		0.87	0.464163	0.857699	1.04	0.375387	0.728106	1.4	0.242456		1.48	0.21058	1	0.08	0.946261	1
TRINITY_DN73890_c2_g1_i3	PaOGS20136	Ehbp1	Ehbp1	0	0.999024	1	-0.19	0.947391	1	-0.19	0.948365	1	1.35	0.64937	0.982287	-0.11	0.970117	1	-1.46	0.622629	0.972224
TRINITY_DN73890_c2_g1_i4	PaOGS20136	Ehbp1	Ehbp1	0	1		0	1		0	1		0	1		-2.75	0.595895	1	-2.63	0.612199
TRINITY_DN73890_c2_g1_i5	PaOGS20136	Ehbp1	Ehbp1	0.08	0.967436	1	-0.1	0.960195	1	-0.18	0.927683	1	1.34	0.499029	0.950604	-0.31	0.877	1	-1.65	0.406154	0.886312
TRINITY_DN73890_c2_g1_i6	PaOGS20136	Ehbp1	Ehbp1	1.19	0.420011	0.992773	-0.52	0.721287	0.953804	-1.71	0.244734	0.609262	-0.86	0.559227	0.967331	0.39	0.78857	1	1.25	0.394122	0.880179
TRINITY_DN73890_c2_g1_i7	PaOGS20136	Ehbp1	Ehbp1	-2.34	0.653367		-0.11	0.9827		2.22	0.669264		0.81	0.877145		0.11	0.983379	1	-0.7	0.89363
TRINITY_DN73890_c2_g1_i8	PaOGS20136	Ehbp1	Ehbp1	-0.04	0.911557	1	0.2	0.533393	0.891204	0.24	0.462655	0.792599	-0.3	0.369792	0.891236	0.09	0.777543	1	0.39	0.237937	0.765907
TRINITY_DN73890_c2_g2_i1	PaOGS20136	Ehbp1	Ehbp1	0	1		0	1		0	1		0	1		-1.91	0.714622	1	-1.75	0.73823
TRINITY_DN73890_c2_g4_i1	PaOGS20136	Ehbp1	Ehbp1
TRINITY_DN84310_c5_g9_i1	PaOGS20136	Ehbp1	Ehbp1	-1.02	0.846716		0	1		1.87	0.722758		0.42	0.936501		0.69	0.894868	1	0.28	0.958271
TRINITY_DN87357_c0_g1_i1	PaOGS33228	ecdysone receptor	ecdysone receptor	-1.86	0.712773		-0.09	0.985783		1.77	0.724805		3.05	0.555114		3.3	0.523902	1	0	1
TRINITY_DN87357_c0_g1_i2	PaOGS33228	ecdysone receptor	ecdysone receptor	-0.7	0.171694	0.868995	1	0.0576843	0.399374	1.7	0.000960262	0.0241342	-0.61	0.235231	0.785267	-0.73	0.152497	1	-0.12	0.81279	1
TRINITY_DN87357_c0_g1_i3	PaOGS33228	ecdysone receptor	ecdysone receptor	0	1		0	1		0	1		-1.11	0.832777		0	1	1	1.25	0.811897
TRINITY_DN87357_c0_g1_i4	PaOGS33228	ecdysone receptor	ecdysone receptor	-0.3	0.8467		2.08	0.206936	0.671094	2.39	0.145827	0.480968	0.6	0.727416		-0.81	0.614046	1	-1.41	0.398565	0.882526
TRINITY_DN87357_c0_g1_i6	PaOGS33228	ecdysone receptor	ecdysone receptor	-4.01	0.263851		-2.45	0.497498		1.56	0.650559	0.894535	-1.62	0.63725		-0.18	0.958047	1	1.43	0.674554
TRINITY_DN87357_c0_g2_i1	PaOGS33228	ecdysone receptor	ecdysone receptor	0	1		-1.69	0.586122		-1.66	0.592937		-1.02	0.730187		-0.42	0.887338	1	0.6	0.837434
TRINITY_DN23025_c0_g1_i1	PaOGS16748	Past1	Past1	0	1		0	1		0	1		0	1		-0.84	0.873459	1	-0.67	0.899288
TRINITY_DN27913_c0_g1_i1	PaOGS16748	Past1	Past1	-0.08	0.86188	1	-0.2	0.674344	0.94107	-0.12	0.807435	0.95943	-0.1	0.839083	1	1.69	0.00186873	0.639895	1.79	0.000967241	0.0370392
TRINITY_DN79297_c5_g3_i2	PaOGS16748	Past1	Past1	-4.24	0.0330797		-4.44	0.0237796		-0.2	0.904835	0.993203	0.14	0.932803		1.19	0.496468	1	1.05	0.552089
TRINITY_DN93207_c7_g3_i1	PaOGS16748	Past1	Past1	-0.22	0.453665	1	-0.87	0.00363268	0.0904977	-0.64	0.0308626	0.211317	-0.22	0.45795	0.933483	0.33	0.27787	1	0.55	0.0676266	0.464806
TRINITY_DN82192_c2_g2_i1	PaOGS22627	Past2	Past2	0.9	0.806867		-0.62	0.862985		-1.51	0.671928		-3.59	0.30745		0	1	1	3.75	0.28616
TRINITY_DN82192_c2_g2_i2	PaOGS22627	Past2	Past2	0	1		0	1		0	1		0.83	0.874449		1.11	0.833596	1	0	1
TRINITY_DN82192_c2_g3_i1	PaOGS22627	Past2	Past2
TRINITY_DN82192_c2_g6_i1	PaOGS22627	Past2	Past2	0.12	0.639683	1	-0.88	0.000140402	0.00990588	-0.99	1.86263e-05	0.00134917	-0.41	0.0427679	0.366417	0.25	0.232737	1	0.66	0.00126734	0.0442757
TRINITY_DN7442_c0_g1_i2	PaOGS03852	Past3	Past3	0.84	0.874018		1.76	0.738118		0	1		0	1		0	1	1	0	1
TRINITY_DN66377_c2_g1_i1	PaOGS28859	eIF-4E	eIF4	-0.75	0.861939		-1.75	0.683277		-1	0.81463		2.62	0.55322		0.41	0.924826	1	-2.21	0.617865
TRINITY_DN66377_c2_g1_i2	PaOGS28859	eIF-4E	eIF4	0.15	0.661888	1	-1.11	0.00115221	0.0434855	-1.26	0.000226193	0.00872615	0.13	0.702326	0.989484	-0.12	0.724508	1	-0.25	0.462524	0.915898
TRINITY_DN71692_c3_g2_i2	PaOGS28859	eIF-4E	eIF4
TRINITY_DN141247_c0_g1_i1	PaOGS29690	eIF-4E	eIF4	-0.15	0.861635	1	-0.13	0.881383	0.994008	0.02	0.977282	1	-0.4	0.637835	0.981901	-0.03	0.970182	1	0.37	0.662979	0.984817
TRINITY_DN76799_c2_g2_i1	PaOGS29690	eIF-4E	eIF4	-0.88	0.304621	0.964059	-1.7	0.0317383	0.303757	-0.81	0.258659	0.624667	-0.09	0.899018	1	-0.17	0.803379	1	-0.08	0.906324	1
TRINITY_DN76799_c2_g2_i2	PaOGS29690	eIF-4E	eIF4	0.44	0.268725	0.946316	-0.53	0.177121	0.634793	-0.98	0.0139589	0.132978	-0.04	0.923217	1	0.09	0.828307	1	0.12	0.754097	0.99692
TRINITY_DN76799_c2_g2_i3	PaOGS29690	eIF-4E	eIF4	1.25	0.480035		0.42	0.785666		-0.83	0.634279		1.84	0.331078		-0.72	0.64456	1	-2.56	0.161255
TRINITY_DN76799_c2_g2_i4	PaOGS29690	eIF-4E	eIF4	-0.06	0.856197	1	-0.27	0.400335	0.82161	-0.21	0.510685	0.824351	0.29	0.362435	0.887332	0.07	0.826927	1	-0.22	0.486326	0.926001
TRINITY_DN85011_c5_g1_i1	PaOGS29690	eIF-4E	eIF4	-0.99	0.828666		1.8	0.696967		2.79	0.542428		-1.09	0.814266		-1.7	0.710815	1	-0.61	0.893463
TRINITY_DN71379_c5_g1_i13	PaOGS15419	eIF-4E	eIF4	1.06	0.751937	1	6.08	0.0846261	0.475584	5.02	0.156304	0.497134	0.06	0.985787	1	1.87	0.572977	1	1.81	0.585182	0.960547
TRINITY_DN71379_c5_g1_i14	PaOGS15419	eIF-4E	eIF4	0.91	0.064208	0.635265	-0.46	0.33565	0.782046	-1.37	0.00480196	0.0689583	0.04	0.937732	1	-0.64	0.178181	1	-0.67	0.154754	0.663246
TRINITY_DN71379_c5_g1_i1	PaOGS15419	eIF-4E	eIF4	0.14	0.717786	1	-1.16	0.00224422	0.0669493	-1.3	0.000633582	0.0180948	0.11	0.771898	0.998232	-0.38	0.325445	1	-0.49	0.203041	0.729356
TRINITY_DN71379_c5_g1_i4	PaOGS15419	eIF-4E	eIF4	-0.77	0.790438		4.27	0.166124	0.619657	5.03	0.0997901	0.399035	-0.43	0.878662		2.37	0.410688	1	2.8	0.330579	0.844012
TRINITY_DN71379_c5_g1_i5	PaOGS15419	eIF-4E	eIF4	-5.92	0.249148		-4.56	0.375463	0.807042	1.37	0.785267	0.951009	0	1		0	1	1	0	1	1
TRINITY_DN71379_c5_g1_i6	PaOGS15419	eIF-4E	eIF4	0	1	1	-5.81	0.01166	0.177946	-5.83	0.0114302	0.117959	0.71	0.723199	0.991678	-0.58	0.77069	1	-1.28	0.518658	0.93596
TRINITY_DN75293_c4_g1_i2	PaOGS15419	eIF-4E	eIF4	0.41	0.240649	0.928353	0.04	0.906478	0.998206	-0.37	0.287352	0.653321	0.03	0.930151	1	0.45	0.181962	1	0.43	0.212505	0.740394
TRINITY_DN75293_c4_g1_i3	PaOGS15419	eIF-4E	eIF4	-0.2	0.88291	1	-1.6	0.200516	0.663908	-1.4	0.254402	0.619939	-1.21	0.29471	0.8444	-0.38	0.743841	1	0.83	0.46653	0.917774
TRINITY_DN75293_c4_g1_i4	PaOGS15419	eIF-4E	eIF4	0	1		-1.95	0.325717		-1.92	0.333014		0.66	0.671095		1.91	0.244179	1	1.25	0.455481
TRINITY_DN75293_c4_g1_i5	PaOGS15419	eIF-4E	eIF4	-3.48	0.153238		-0.92	0.72335		2.56	0.281302		1.03	0.669158		1.12	0.637677	1	0.09	0.969963
TRINITY_DN75293_c4_g1_i6	PaOGS15419	eIF-4E	eIF4	1.85	0.491556		4.68	0.0906471		2.83	0.327436		-0.97	0.716384		1.6	0.574466	1	2.57	0.357614
TRINITY_DN75293_c4_g5_i1	PaOGS15419	eIF-4E	eIF4	3.29	0.4249		-0.1	0.979926		-3.4	0.408439		4.83	0.238278		2.63	0.512192	1	-2.2	0.596943
TRINITY_DN83997_c6_g2_i1	PaOGS15419	eIF-4E	eIF4	0.39	0.811282		-0.99	0.497585		-1.38	0.36408		-1.2	0.4319		-1.04	0.493812	1	0.16	0.909878
TRINITY_DN96302_c0_g1_i1	PaOGS15419	eIF-4E	eIF4	0.9	0.796615		-0.94	0.779394		-1.84	0.584343		2.66	0.429155		1.98	0.556544	1	-0.68	0.844857
TRINITY_DN55666_c0_g1_i1	PaOGS00759	ppk	ppk	0	0.999679		-1.04	0.598941		-1.04	0.598633		0.52	0.756538		0.51	0.760286	1	-0.02	0.992531
TRINITY_DN65166_c0_g1_i1	PaOGS00759	ppk	ppk	2.66	0.608364		3.54	0.494848		0	1		1.8	0.730355		2.06	0.69359	1	0	1
TRINITY_DN65166_c0_g1_i2	PaOGS00759	ppk	ppk	0	1		-3.13	0.544552		-3.09	0.549338		-1.09	0.835818		-0.83	0.874483	1	0.26	0.960699
TRINITY_DN65166_c0_g1_i3	PaOGS00759	ppk	ppk	0.52	0.835645		3.27	0.203856		2.75	0.296914		2.64	0.290584		0.73	0.750187	1	-1.91	0.45002
TRINITY_DN65166_c0_g1_i4	PaOGS00759	ppk	ppk	1.68	0.670565		-1.81	0.632461		-3.49	0.360839		0.85	0.829495		1.11	0.779023	1	0	1
TRINITY_DN65166_c0_g1_i6	PaOGS00759	ppk	ppk	3.66	0.120316		1.37	0.522481		-2.29	0.336264		0.03	0.98865		0.04	0.985227	1	0.01	0.996683
TRINITY_DN65166_c0_g1_i7	PaOGS00759	ppk	ppk	0	1		0	1		0	1		-3.33	0.520263		0	1	1	3.46	0.504251
TRINITY_DN67683_c0_g1_i2	PaOGS09663	ppk	ppk	0	1		0	1		0	1		-1.85	0.724		-0.85	0.872496	1	1.01	0.847797
TRINITY_DN67683_c0_g1_i3	PaOGS09663	ppk	ppk	0	1		0	1		0	1		1.72	0.685534		0.02	0.996009	1	-1.7	0.688722
TRINITY_DN67683_c0_g1_i4	PaOGS09663	ppk	ppk	0	1		0	1	1	0	1	1	0.3	0.927988		-1.45	0.665648	1	-1.75	0.601649	0.965395
TRINITY_DN67683_c0_g1_i5	PaOGS09663	ppk	ppk	0	1		0	1		0	1		-1.38	0.784781		-0.37	0.941319	1	1.01	0.841648
TRINITY_DN67683_c0_g1_i6	PaOGS09663	ppk	ppk	0	1		0	1		0	1		-0.2	0.967527		0.06	0.990199	1	0.27	0.957729
TRINITY_DN67683_c0_g1_i8	PaOGS09663	ppk	ppk	0	1		0	1		0	1		-2.06	0.693015		-0.85	0.872512	1	1.22	0.815658
TRINITY_DN67683_c0_g1_i9	PaOGS09663	ppk	ppk	-1	0.719847		-1.72	0.517197		-0.73	0.778201		0	1		-4.96	0.0583581	1	-4.84	0.0647176
TRINITY_DN65844_c0_g1_i1	PaOGS09884	ppk	ppk	0	1	1	-4.06	0.0286829	0.288463	-4.07	0.0281744	0.200204	-0.73	0.604137	0.977477	-2.26	0.105563	1	-1.54	0.270839	0.796144
TRINITY_DN65844_c0_g1_i2	PaOGS09884	ppk	ppk	0	1	1	-3.89	0.00407061	0.0969186	-3.9	0.00396788	0.0610175	-1.29	0.0371428	0.339716	-2.03	0.000867737	0.406304	-0.74	0.205827	0.732496
TRINITY_DN143906_c0_g1_i1	PaOGS10495	ppk	ppk	-1.09	0.835145		0.08	0.988526		1.16	0.823108		0.83	0.875386		1.11	0.833535	1	0	1
TRINITY_DN164498_c0_g1_i1	PaOGS10495	ppk	ppk	0	1		0	1		0	1		0	1		-0.8	0.879172	1	-0.69	0.896255
TRINITY_DN2390_c0_g1_i1	PaOGS10495	ppk	ppk	0	1		-0.11	0.982712		-0.08	0.987985		-2.49	0.632404		-1.89	0.717433	1	0.6	0.90758
TRINITY_DN27881_c0_g1_i1	PaOGS10495	ppk	ppk	0	1		0	1		0	1		1.37	0.794438		-0.74	0.886461	1	-2.11	0.685259
TRINITY_DN56170_c0_g1_i1	PaOGS12339	ppk	ppk	0.93	0.810482		0.85	0.826094		-0.08	0.983971		1.99	0.586432		4.12	0.266314	1	2.13	0.576255
TRINITY_DN98623_c0_g1_i1	PaOGS12339	ppk	ppk	0	1		0	1		0	1		1.25	0.81251		-0.11	0.983333	1	-1.36	0.796331
TRINITY_DN131687_c0_g1_i1	PaOGS15212	ppk	ppk	0	1		0	1		0	1		1.37	0.794203		1.63	0.756127	1	0	1
TRINITY_DN145145_c0_g1_i1	PaOGS15212	ppk	ppk	0	1		0	1		0	1		-0.15	0.977699		0.11	0.983271	1	0.26	0.960994
TRINITY_DN71213_c0_g1_i1	PaOGS15212	ppk	ppk	-0.76	0.746048		0.08	0.971779		0.84	0.715082		-0.37	0.884162		-0.65	0.79499	1	-0.28	0.910194
TRINITY_DN71213_c0_g1_i3	PaOGS15212	ppk	ppk	0	1		-1.59	0.760594		-1.51	0.772069		1.99	0.702895		2.28	0.662869	1	0	1
TRINITY_DN71213_c0_g1_i5	PaOGS15212	ppk	ppk	0.37	0.832872		-0.49	0.76359		-0.87	0.607273		0.64	0.733577		-1.18	0.477505	1	-1.83	0.307211
TRINITY_DN71213_c0_g1_i6	PaOGS15212	ppk	ppk	0.43	0.857358		4.2	0.101558		3.77	0.145724		1.06	0.672401		0.39	0.871064	1	-0.67	0.791027
TRINITY_DN71213_c0_g1_i7	PaOGS15212	ppk	ppk	-2	0.701317		0	1		2.85	0.585162		2.53	0.62646		2.78	0.592676	1	0	1
TRINITY_DN77143_c7_g2_i3	PaOGS15212	ppk	ppk	-0.11	0.967526		0.85	0.753479		0.96	0.722394		-1.7	0.530605		-1.58	0.557866	1	0.12	0.962995
TRINITY_DN79273_c0_g1_i1	PaOGS15212	ppk	ppk	2.78	0.0513856	0.579378	0.73	0.559366	0.902064	-2.05	0.149843	0.487782	0.13	0.913711	1	-0.55	0.651511	1	-0.68	0.575735	0.95684
TRINITY_DN79273_c0_g1_i2	PaOGS15212	ppk	ppk	-0.03	0.947356	1	-1	0.0470227	0.365153	-0.96	0.0545304	0.290125	-0.44	0.358337	0.885354	-0.43	0.363812	1	0.01	0.989743	1
TRINITY_DN79273_c0_g1_i3	PaOGS15212	ppk	ppk	-4.29	0.40541		0	1		5.15	0.317791		0	1		-0.83	0.874752	1	-0.72	0.891619
TRINITY_DN79273_c0_g1_i4	PaOGS15212	ppk	ppk	3.87	0.453199		0.63	0.900336		-3.24	0.529954		3.54	0.493431		3.78	0.464054	1	0	1
TRINITY_DN79273_c0_g1_i5	PaOGS15212	ppk	ppk	0.88	0.322626	0.971446	-0.26	0.742892	0.959368	-1.15	0.182359	0.534243	-0.45	0.559328	0.967331	-0.32	0.679238	1	0.13	0.862012	1
TRINITY_DN79830_c10_g6_i1	PaOGS15212	ppk	ppk	0.48	0.695938		1.26	0.299964		0.78	0.529818	0.835598	0.86	0.50018		1.35	0.295568	1	0.5	0.713986
TRINITY_DN79830_c1_g1_i1	PaOGS15212	ppk	ppk	-1.06	0.83985		-0.14	0.978403		0.92	0.861068		0	1		0	1	1	0	1
TRINITY_DN80995_c1_g1_i3	PaOGS15212	ppk	ppk
TRINITY_DN80995_c1_g1_i5	PaOGS15212	ppk	ppk
TRINITY_DN80995_c1_g1_i7	PaOGS15212	ppk	ppk	0	1		-0.12	0.981276		-0.05	0.993029		0.82	0.876567		1.1	0.834166	1	0	1
TRINITY_DN80995_c1_g2_i1	PaOGS15212	ppk	ppk	1.71	0.744553		1.6	0.76017		-0.11	0.983655		-2.69	0.604385		0	1	1	2.81	0.588216
TRINITY_DN80995_c1_g2_i2	PaOGS15212	ppk	ppk	1.84	0.457714		2.71	0.273614		0	1		-3.25	0.157962		-2.77	0.230612	1	0.48	0.814457
TRINITY_DN80995_c1_g2_i3	PaOGS15212	ppk	ppk	1.71	0.478304		-0.31	0.889743		-2.02	0.376191		-0.49	0.800897		-0.42	0.829809	1	0.07	0.969283
TRINITY_DN80995_c1_g2_i5	PaOGS15212	ppk	ppk	0	1		-0.11	0.982703		-0.1	0.985098		-1.1	0.835156		-0.85	0.87255	1	0.25	0.961979
TRINITY_DN80995_c1_g2_i6	PaOGS15212	ppk	ppk	-2.02	0.652581		0	1		2.87	0.522144		-0.66	0.878635		2.81	0.528034	1	3.47	0.4331
TRINITY_DN80995_c1_g2_i8	PaOGS15212	ppk	ppk	-0.92	0.731232		-0.02	0.994887		0.91	0.73022		-0.22	0.927681		1.91	0.461173	1	2.13	0.409786
TRINITY_DN84646_c2_g2_i1	PaOGS15212	ppk	ppk	0.54	0.820221		2.9	0.248899		2.36	0.356302		0.6	0.787342		2.32	0.328179	1	1.72	0.474852
TRINITY_DN84646_c2_g2_i2	PaOGS15212	ppk	ppk	0.78	0.78935		0.03	0.99028		-0.75	0.792662		-1.15	0.670644		0.69	0.808348	1	1.84	0.50641
TRINITY_DN84646_c2_g2_i3	PaOGS15212	ppk	ppk	0.85	0.87181		1.77	0.736351		0	1		0	1		0	1	1	0	1
TRINITY_DN84646_c2_g2_i4	PaOGS15212	ppk	ppk	0.91	0.824757		0	0.999188		-0.91	0.823966		-0.13	0.975053		-1.23	0.760745	1	-1.1	0.785254
TRINITY_DN84646_c2_g8_i1	PaOGS15212	ppk	ppk	0	1		0	1		0	1		-1.14	0.827958		0	1	1	1.26	0.811143
TRINITY_DN86283_c1_g2_i1	PaOGS15212	ppk	ppk	0.95	0.852846		1.81	0.724781		0	1		2.32	0.648148		-0.31	0.951061	1	-2.62	0.604034
TRINITY_DN88194_c3_g2_i5	PaOGS15212	ppk	ppk	-0.99	0.837159		0	1		1.84	0.702967		-1	0.833524		0.14	0.97642	1	1.15	0.810477
TRINITY_DN92250_c0_g1_i1	PaOGS15212	ppk	ppk	2.07	0.158464		0.2	0.872816	0.992446	-1.87	0.195738	0.552252	-0.52	0.687031		-0.59	0.645976	1	-0.07	0.957607	1
TRINITY_DN92250_c0_g1_i2	PaOGS15212	ppk	ppk	-1.59	0.547247		0.85	0.759975		2.43	0.355996		-1.04	0.677927		0.23	0.929813	1	1.27	0.613994
TRINITY_DN92250_c0_g1_i3	PaOGS15212	ppk	ppk	0	1		0	1		0	1		0.86	0.87025		1.12	0.831523	1	0	1
TRINITY_DN92250_c0_g1_i4	PaOGS15212	ppk	ppk	0.93	0.860019		1.81	0.731369		0	1		0.85	0.871293		1.11	0.833123	1	0	1
TRINITY_DN92250_c0_g1_i5	PaOGS15212	ppk	ppk	2.92	0.564143		3.82	0.450444		0	1		-1.08	0.834751		-0.81	0.875929	1	0.27	0.958148
TRINITY_DN92250_c0_g1_i6	PaOGS15212	ppk	ppk
TRINITY_DN92250_c0_g1_i7	PaOGS15212	ppk	ppk	-0.04	0.989655		-0.58	0.855895		-0.54	0.866409		-3.27	0.300044		-1.79	0.581325	1	1.48	0.631831
TRINITY_DN92250_c0_g1_i8	PaOGS15212	ppk	ppk	-1.89	0.71839		0	1		2.73	0.601504		-1.1	0.834775		-0.85	0.872453	1	0.25	0.961687
TRINITY_DN92250_c1_g2_i2	PaOGS15212	ppk	ppk	-1.93	0.711725		0	1		2.77	0.596785		-1.09	0.835541		0	1	1	1.25	0.812721
TRINITY_DN93081_c3_g1_i1	PaOGS15212	ppk	ppk	-0.27	0.819831		-1.15	0.283465	0.743899	-0.88	0.398529	0.745573	-0.59	0.524848		0.29	0.758039	1	0.88	0.344441	0.852072
TRINITY_DN941_c0_g1_i1	PaOGS15212	ppk	ppk	-3.54	0.268097		-2.83	0.376304		0.72	0.812644		1.91	0.562028		2.16	0.512045	1	0	1
TRINITY_DN107698_c0_g1_i1	PaOGS15950	ppk	ppk	1.62	0.757135		2.54	0.628395		0	1		0.81	0.877104		1.1	0.83452	1	0	1
TRINITY_DN115879_c0_g1_i1	PaOGS15950	ppk	ppk	0	1		-0.11	0.981812		-0.06	0.990859		-1.04	0.829162		-0.67	0.888811	1	0.36	0.939262
TRINITY_DN31894_c0_g1_i1	PaOGS15950	ppk	ppk	0	1		0	1		0	1		-1.14	0.828432		-0.85	0.87253	1	0.3	0.955131
TRINITY_DN85018_c6_g3_i3	PaOGS15950	ppk	ppk	3.51	0.38086		4.36	0.275538		0	1		-4.52	0.256287		0	1	1	4.64	0.243913
TRINITY_DN85018_c6_g3_i4	PaOGS15950	ppk	ppk	-2.2	0.175871		-1.45	0.372694	0.805515	0.75	0.624009	0.882827	0	1		0	1	1	0	1	1
TRINITY_DN85018_c6_g3_i5	PaOGS15950	ppk	ppk	0.8	0.0688554	0.653279	0.39	0.356203	0.794077	-0.41	0.346847	0.704967	-0.54	0.283982	0.835302	-0.45	0.373243	1	0.1	0.844513	1
TRINITY_DN85018_c6_g3_i6	PaOGS15950	ppk	ppk	-4	0.43776		-3.43	0.505579		0.57	0.909764		2.54	0.625305		2.78	0.591907	1	0	1
TRINITY_DN85018_c6_g3_i7	PaOGS15950	ppk	ppk	-0.09	0.964059		0.96	0.617896	0.920972	1.05	0.586209	0.864639	-1.63	0.411156		-1.05	0.598465	1	0.58	0.762374	0.998045
TRINITY_DN92150_c1_g1_i1	PaOGS15950	ppk	ppk
TRINITY_DN92150_c1_g1_i3	PaOGS15950	ppk	ppk	-1.99	0.68459		-2.94	0.54297		-0.95	0.842925		0	1		-0.84	0.86544	1	-0.71	0.885215
TRINITY_DN92150_c1_g1_i6	PaOGS15950	ppk	ppk	4.1	0.000287111	0.0211868	0.56	0.601948	0.915268	-3.53	0.00175437	0.0364665	3.55	0.000985569	0.0355048	2.82	0.00881	1	-0.73	0.498002	0.929191
TRINITY_DN92150_c1_g1_i7	PaOGS15950	ppk	ppk	-3.28	0.394129		1.81	0.650715		5.1	0.185942		-1.09	0.785532		0	1	1	1.21	0.762435
TRINITY_DN38153_c0_g1_i1	PaOGS20205	ppk	ppk	0.85	0.87181		1.77	0.736351		0	1		0	1		-0.83	0.874351	1	-0.67	0.899163
TRINITY_DN85512_c2_g7_i2	PaOGS20205	ppk	ppk	-0.03	0.993591		-1.34	0.735253		-1.31	0.741497		0.81	0.842004		1.07	0.793203	1	0	1
TRINITY_DN85512_c2_g7_i4	PaOGS20205	ppk	ppk	-1.11	0.833079		0	1		1.89	0.719906		0	1		0	1	1	0	1
TRINITY_DN87106_c0_g2_i1	PaOGS20205	ppk	ppk	-0.82	0.875659		1.81	0.731694		2.63	0.616507		0	1		0	1	1	0	1
TRINITY_DN87106_c2_g1_i1	PaOGS20205	ppk	ppk	-2.58	0.0752273		-0.8	0.588291	0.910578	1.79	0.190399	0.544992	0	1		0	1	1	0	1	1
TRINITY_DN87106_c2_g1_i2	PaOGS20205	ppk	ppk	-0.02	0.994899		-0.01	0.997641		0.01	0.9972		2.95	0.417823		0.92	0.795924	1	-2.03	0.581678
TRINITY_DN87106_c2_g1_i4	PaOGS20205	ppk	ppk	0	1		0	1		0	1		-3.12	0.547195		0	1	1	3.24	0.53196
TRINITY_DN87106_c2_g1_i5	PaOGS20205	ppk	ppk	1.82	0.458213		1.73	0.482551		-0.1	0.969259		0.82	0.695407		1.03	0.624497	1	0.2	0.924698
TRINITY_DN87106_c2_g1_i6	PaOGS20205	ppk	ppk	-1	0.849817		0	1		1.85	0.726069		0	1		0	1	1	0	1
TRINITY_DN87106_c2_g1_i7	PaOGS20205	ppk	ppk	0.91	0.862544		1.81	0.730504		0	1		1.82	0.728545		1.13	0.829727	1	-0.69	0.895675
TRINITY_DN87149_c3_g1_i2	PaOGS20205	ppk	ppk	1.68	0.748901		0.79	0.879437		-0.89	0.865578		0	1		0	1	1	0	1
TRINITY_DN87149_c3_g2_i1	PaOGS20205	ppk	ppk	-2.86	0.252805		-0.98	0.706459		1.88	0.440502		-1.96	0.433363		-2.04	0.410623	1	-0.08	0.972368
TRINITY_DN21807_c0_g1_i1	PaOGS25907	ppk	ppk	-0.13	0.980089		0.79	0.880088		0.93	0.860439		0	1		0	1	1	0	1
TRINITY_DN50171_c0_g1_i1	PaOGS25907	ppk	ppk	1.79	0.490213		0.85	0.737981		-0.94	0.716499		-1.42	0.534095		-0.19	0.933772	1	1.23	0.586308
TRINITY_DN56744_c0_g1_i1	PaOGS25907	ppk	ppk	1.45	0.624959		0.46	0.870611		-0.99	0.735956		-2.09	0.488541		-3.82	0.186807	1	-1.73	0.539617
TRINITY_DN56744_c0_g1_i2	PaOGS25907	ppk	ppk	-0.02	0.996743		-0.51	0.911133		-0.49	0.91442		-2.02	0.658299		-0.85	0.854048	1	1.17	0.797404
TRINITY_DN115459_c0_g1_i1	PaOGS26103	ppk	ppk	0	1		-2.29	0.658736		-2.13	0.680951		0	1		0	1	1	0	1
TRINITY_DN30246_c0_g1_i1	PaOGS26103	ppk	ppk	-1.02	0.846984		0	1		1.87	0.722912		0	1		-0.8	0.879095	1	-0.69	0.896135
TRINITY_DN68661_c5_g2_i1	PaOGS26103	ppk	ppk	0.91	0.863467		0.85	0.871689		-0.06	0.991663		0	1		0	1	1	0	1
TRINITY_DN68661_c5_g6_i1	PaOGS26103	ppk	ppk	0	1		-0.99	0.653813		-0.96	0.662495		0.78	0.640755		1.72	0.318169	1	0.94	0.59359
TRINITY_DN68661_c5_g6_i2	PaOGS26103	ppk	ppk	-0.99	0.851466		-2.73	0.597192		-1.74	0.735756		0	1		0	1	1	0	1
TRINITY_DN90194_c1_g1_i1	PaOGS26103	ppk	ppk	0.15	0.745536	1	-0.49	0.279477	0.740393	-0.65	0.158586	0.500186	-0.07	0.882985	1	-1.05	0.0206983	1	-0.98	0.030647	0.310941
TRINITY_DN66326_c0_g1_i1	PaOGS28784	ppk	ppk	0	1	1	0	1	1	0	1	1	-1.83	0.329898	0.869122	1.08	0.566164	1	2.91	0.121962	0.599921
TRINITY_DN66326_c0_g1_i2	PaOGS28784	ppk	ppk	0	1		0	1		0	1		-4.64	0.367307		0	1	1	4.77	0.354702
TRINITY_DN66326_c0_g1_i3	PaOGS28784	ppk	ppk	0	1		-0.11	0.983967		-0.12	0.982423		0.67	0.895405		3.62	0.483799	1	2.95	0.569889
TRINITY_DN114132_c0_g1_i1	PaOGS29037	ppk	ppk	0	1		-2.05	0.692909		-1.98	0.702758		0	1		0	1	1	0	1
TRINITY_DN141882_c0_g1_i1	PaOGS29037	ppk	ppk	0.93	0.860557		-0.96	0.853808		-1.88	0.716891		0	1		0	1	1	0	1
TRINITY_DN53493_c0_g1_i1	PaOGS29037	ppk	ppk	3.12	0.502561		1.11	0.807473		-2.01	0.666541		1.37	0.773324		1.62	0.732333	1	0	1
TRINITY_DN109905_c0_g1_i1	PaOGS31329	ppk	ppk	0	1		0	1		0	1		1.9	0.617911		-1.97	0.590851	1	-3.87	0.298738
TRINITY_DN117507_c0_g1_i1	PaOGS31329	ppk	ppk	-1.78	0.658547		0	1		2.63	0.514254		1.64	0.683988		-0.53	0.89353	1	-2.17	0.585405
TRINITY_DN98420_c0_g1_i1	PaOGS31329	ppk	ppk	0	1		0	1		0	1		0	1		-2.53	0.625964	1	-2.33	0.653171
TRINITY_DN109187_c0_g1_i1	PaOGS33919	ppk	ppk	0	1		0	1		0	1		0	1		-1.87	0.721046	1	-1.75	0.737522
TRINITY_DN118171_c0_g1_i1	PaOGS33919	ppk	ppk	0	1		0	1		0	1		0	1		-0.88	0.867551	1	-0.66	0.900066
TRINITY_DN150694_c0_g1_i1	PaOGS33919	ppk	ppk	0	1		0	1		0	1		0	1		-1.62	0.757084	1	-1.49	0.776656
TRINITY_DN23075_c0_g1_i1	PaOGS33919	ppk	ppk	1.84	0.647671		0.99	0.803853		-0.85	0.83373		-1.09	0.789488		-2.2	0.581307	1	-1.11	0.780104
TRINITY_DN68864_c7_g1_i1	PaOGS34603	ppk	ppk	-0.34	0.659342	1	-1.61	0.019451	0.236978	-1.27	0.0549154	0.291349	-0.58	0.366421	0.889421	-0.89	0.153649	1	-0.31	0.606352	0.966991
TRINITY_DN72905_c2_g1_i1	PaOGS34603	ppk	ppk	-0.63	0.437114	0.999483	-0.01	0.987136	1	0.62	0.430794	0.76969	-0.34	0.760349	0.996279	-0.23	0.834268	1	0.11	0.918663	1
TRINITY_DN73446_c5_g2_i1	PaOGS34603	ppk	ppk	1.09	0.52685		0.84	0.60076		-0.25	0.885058		0.78	0.718073		-0.83	0.691033	1	-1.61	0.440367
TRINITY_DN75532_c8_g1_i1	PaOGS34603	ppk	ppk	-0.25	0.754395	1	0.69	0.38701	0.813217	0.94	0.232443	0.595396	0.58	0.369361	0.891035	0.5	0.438719	1	-0.08	0.90005	1
TRINITY_DN75532_c8_g1_i2	PaOGS34603	ppk	ppk	3.15	0.0321999	0.469647	-0.64	0.506679	0.878884	-3.79	0.00592425	0.0786559	0.28	0.661654	0.983242	-0.23	0.719581	1	-0.51	0.425815	0.896958
TRINITY_DN75532_c8_g2_i1	PaOGS34603	ppk	ppk	0	1		0	1		0	1		-1.87	0.721595		0	1	1	2	0.702348
TRINITY_DN75532_c8_g2_i2	PaOGS34603	ppk	ppk	-0.07	0.989611		0.84	0.872678		0.91	0.862432		-1.08	0.837287		0	1	1	1.24	0.813453
TRINITY_DN75532_c8_g3_i1	PaOGS34603	ppk	ppk	-0.07	0.988839		1.8	0.732246		1.88	0.721745		0.87	0.868821		1.15	0.826662	1	0	1
TRINITY_DN77037_c7_g4_i1	PaOGS34603	ppk	ppk	-0.21	0.844063		1.18	0.283272		1.39	0.2018	0.559566	-0.33	0.789491		-0.32	0.788628	1	0	0.996758
TRINITY_DN77037_c7_g6_i1	PaOGS34603	ppk	ppk	-0.51	0.810376		1.39	0.533911		1.9	0.386513		-2.19	0.31548		0.78	0.747978	1	2.96	0.182717
TRINITY_DN77145_c0_g3_i2	PaOGS34603	ppk	ppk	1.98	0.000208694	0.016725	0.46	0.24305	0.705495	-1.51	0.00379995	0.0594243	-0.83	0.00761239	0.132106	-1.08	0.000441234	0.26061	-0.25	0.400864	0.883853
TRINITY_DN78499_c5_g1_i3	PaOGS34603	ppk	ppk	0	1		-0.16	0.975588		-0.04	0.994575		-1.14	0.82796		0	1	1	1.26	0.811143
TRINITY_DN81922_c6_g2_i1	PaOGS34603	ppk	ppk	0.88	0.867682		1.8	0.7332		0	1		0	1		0	1	1	0	1
TRINITY_DN82254_c3_g1_i1	PaOGS34603	ppk	ppk	-1.01	0.847659		-1.77	0.732577		-0.76	0.883246		-0.89	0.865755		1.1	0.833972	1	1.99	0.704365
TRINITY_DN82640_c6_g1_i1	PaOGS34603	ppk	ppk	0.5	0.568927	1	1.52	0.0875345	0.482382	1.02	0.264218	0.630576	-0.02	0.984734	1	0.73	0.432679	1	0.74	0.424191	0.895869
TRINITY_DN83744_c2_g1_i1	PaOGS34603	ppk	ppk	-0.13	0.925081		0.97	0.503812		1.1	0.444232		-0.87	0.580808		-0.3	0.852733	1	0.57	0.705476
TRINITY_DN84513_c8_g1_i1	PaOGS34603	ppk	ppk	0	1		0	1		0	1		2.55	0.62321		2.85	0.583132	1	0	1
TRINITY_DN84830_c3_g2_i2	PaOGS34603	ppk	ppk	-1.01	0.847972		0	1		1.86	0.723631		2.05	0.694807		-0.08	0.987811	1	-2.13	0.682887
TRINITY_DN84830_c3_g7_i1	PaOGS34603	ppk	ppk	2.65	0.609719		2.61	0.614321		-0.03	0.994847		1.69	0.746878		1.99	0.703589	1	0	1
TRINITY_DN85092_c2_g2_i1	PaOGS34603	ppk	ppk	0	1		0	1		0	1		0.83	0.874422		1.11	0.833656	1	0	1
TRINITY_DN85092_c2_g2_i2	PaOGS34603	ppk	ppk	0	1		0	1		0	1		0.84	0.873369		1.13	0.829766	1	0	1
TRINITY_DN85092_c2_g2_i3	PaOGS34603	ppk	ppk	0	1		-0.17	0.973898		-0.04	0.994683		0.74	0.887525		1.04	0.842926	1	0	1
TRINITY_DN85092_c2_g3_i1	PaOGS34603	ppk	ppk	0	1		-0.18	0.973092		-0.03	0.994716		1.29	0.806718		1.58	0.762878	1	0	1
TRINITY_DN85092_c2_g5_i1	PaOGS34603	ppk	ppk	-2.03	0.402482		-0.7	0.775253		1.33	0.558729		-0.37	0.881621		-0.13	0.95719	1	0.24	0.923091
TRINITY_DN90206_c6_g1_i5	PaOGS34603	ppk	ppk	-0.29	0.853326		0.18	0.908904		0.47	0.760263		3.2	0.0912775		1	0.554229	1	-2.19	0.265182
TRINITY_DN133655_c0_g1_i1	PaOGS34638	ppk	ppk	0	1		-0.15	0.977178		-0.04	0.99426		1.76	0.73724		2.05	0.695234	1	0	1
TRINITY_DN41877_c0_g1_i1	PaOGS34638	ppk	ppk	-0.38	0.871873		0.42	0.857743		0.8	0.729545		-1.1	0.67929		-3.23	0.189322	1	-2.13	0.386631
TRINITY_DN158483_c0_g1_i1	PaOGS36017	ppk	ppk	0.8	0.856747		1.73	0.697069		0	1		2.02	0.64108		2.32	0.592031	1	0.3	0.945806
TRINITY_DN75876_c0_g1_i1	PaOGS36017	ppk	ppk	0	1		0	1		0	1		3.74	0.112259		-0.09	0.966064	1	-3.83	0.103402
TRINITY_DN75876_c0_g1_i2	PaOGS36017	ppk	ppk	0.97	0.606371	1	-3.01	0.0478208	0.367732	-3.99	0.00882597	0.100818	3.05	0.00689299	0.123449	0.15	0.870351	1	-2.89	0.0103095	0.168454
TRINITY_DN85889_c0_g2_i1	PaOGS36017	ppk	ppk	1.83	0.429949		-0.2	0.92399		-2.04	0.355224		-1.34	0.485477		2.08	0.345455	1	3.41	0.109695
TRINITY_DN85889_c0_g4_i1	PaOGS36017	ppk	ppk	0.72	0.675452		1.58	0.357334		0.86	0.626869		-0.01	0.9962		-1.71	0.352735	1	-1.7	0.361155
TRINITY_DN85889_c0_g4_i2	PaOGS36017	ppk	ppk	0.17	0.737799	1	-0.17	0.726503	0.955476	-0.34	0.49309	0.813787	5.3	5.40557e-05	0.0044788	0.07	0.910192	1	-5.22	6.72509e-05	0.00575732
TRINITY_DN91731_c2_g3_i1	PaOGS36017	ppk	ppk	1.48	0.46216		-1.31	0.438403		-2.79	0.138489		1.67	0.332653		0.72	0.650102	1	-0.94	0.590174
TRINITY_DN105_c0_g1_i1	PaOGS23998	Erk(rolled)	Erk(rolled)	0	1		-3.5	0.403051		-3.34	0.424818		0	1		-4.54	0.277803	1	-4.31	0.303007
TRINITY_DN1559_c0_g1_i1	PaOGS23998	Erk(rolled)	Erk(rolled)	0.8	0.879978		-0.09	0.986197		-0.89	0.865678		0	1		0	1	1	0	1
TRINITY_DN48992_c0_g1_i1	PaOGS23998	Erk(rolled)	Erk(rolled)	-1.06	0.754589		-2.43	0.454439		-1.37	0.673664		1.82	0.584799		-0.61	0.85014	1	-2.43	0.45811
TRINITY_DN48992_c0_g1_i2	PaOGS23998	Erk(rolled)	Erk(rolled)	2.25	0.666274		2.17	0.677152		-0.08	0.988231		0.82	0.87691		0.11	0.983001	1	-0.7	0.893769
TRINITY_DN71132_c0_g1_i1	PaOGS23998	Erk(rolled)	Erk(rolled)	0.12	0.898718	1	0.22	0.82035	0.980002	0.1	0.920518	0.998044	5.2	9.6071e-06	0.00118679	2.59	0.00980374	1	-2.61	0.0290824	0.303426
TRINITY_DN71132_c0_g2_i1	PaOGS23998	Erk(rolled)	Erk(rolled)	0.73	0.188123	0.886799	4.67	3.08953e-16	5.84277e-13	3.94	5.96816e-12	4.01972e-09	2.57	0.0872718	0.528688	-0.04	0.970616	1	-2.61	0.078446	0.497214
TRINITY_DN71132_c0_g2_i4	PaOGS23998	Erk(rolled)	Erk(rolled)	0.38	0.255595	0.938186	0.64	0.0544973	0.3901	0.26	0.446137	0.781361	0.61	0.24161	0.79245	0.62	0.21664	1	0.01	0.981711	1
TRINITY_DN75689_c1_g1_i6	PaOGS23998	Erk(rolled)	Erk(rolled)	-0.41	0.886119		2.69	0.37498		3.1	0.303234		0.83	0.791948		1.1	0.727043	1	0	1
TRINITY_DN77314_c11_g1_i1	PaOGS23998	Erk(rolled)	Erk(rolled)	-2.8	0.385591		-1.17	0.723004		1.64	0.604359		-0.11	0.973891		0.02	0.994591	1	0.13	0.968362
TRINITY_DN77314_c11_g1_i2	PaOGS23998	Erk(rolled)	Erk(rolled)	0.58	0.692984		-0.32	0.815818	0.978777	-0.9	0.52613	0.833796	-1.17	0.372169		-0.31	0.815691	1	0.86	0.505547	0.931624
TRINITY_DN77314_c11_g1_i3	PaOGS23998	Erk(rolled)	Erk(rolled)	0	1		0	1		0	1		0.84	0.872908		1.13	0.829399	1	0	1
TRINITY_DN77314_c11_g1_i4	PaOGS23998	Erk(rolled)	Erk(rolled)	2.24	0.204949		0.7	0.642793		-1.55	0.379956	0.731597	-0.86	0.57462		-0.48	0.756377	1	0.38	0.79767
TRINITY_DN77314_c12_g1_i1	PaOGS23998	Erk(rolled)	Erk(rolled)	-2.41	0.643901		0	1		3.21	0.537214		0.77	0.883626		1.07	0.839574	1	0	1
TRINITY_DN79078_c2_g1_i1	PaOGS23998	Erk(rolled)	Erk(rolled)	0.01	0.978103	1	1.53	7.91394e-05	0.00653806	1.52	8.8716e-05	0.00433689	-0.24	0.535299	0.961665	1.3	0.000828421	0.394682	1.54	7.41264e-05	0.00617415
TRINITY_DN79078_c2_g9_i1	PaOGS23998	Erk(rolled)	Erk(rolled)	-1.95	0.709199		0	1		2.79	0.593483		0.84	0.872409		2.09	0.690286	1	1.24	0.813207
TRINITY_DN79597_c6_g1_i1	PaOGS23998	Erk(rolled)	Erk(rolled)	0	1		-0.15	0.977628		-0.04	0.994118		0	1		0	1	1	0	1
TRINITY_DN79597_c6_g1_i2	PaOGS23998	Erk(rolled)	Erk(rolled)	-1.47	0.643694		1.81	0.582628		3.28	0.303014		1.71	0.588204		1.06	0.732975	1	-0.65	0.840266
TRINITY_DN79597_c6_g2_i1	PaOGS23998	Erk(rolled)	Erk(rolled)	-1.05	0.842619		-0.13	0.980633		0.92	0.861654		-2.59	0.618817		-0.81	0.878116	1	1.78	0.732208
TRINITY_DN79597_c6_g2_i2	PaOGS23998	Erk(rolled)	Erk(rolled)	0.14	0.74817	1	1.45	0.00112986	0.0429302	1.31	0.00337987	0.055298	-0.37	0.396232	0.904459	-0.05	0.902612	1	0.32	0.466438	0.917717
TRINITY_DN79597_c6_g2_i3	PaOGS23998	Erk(rolled)	Erk(rolled)	-1.06	0.123034	0.797326	1.73	0.0267038	0.278317	2.79	0.000186927	0.00757297	-0.7	0.268048	0.820556	1.14	0.093331	1	1.84	0.00580889	0.119239
TRINITY_DN81983_c0_g1_i10	PaOGS23998	Erk(rolled)	Erk(rolled)	-0.43	0.916037		5.87	0.166137		6.3	0.136902	0.467066	0	1		0	1	1	0	1
TRINITY_DN81983_c0_g1_i4	PaOGS23998	Erk(rolled)	Erk(rolled)	-0.89	0.183178	0.881819	-0.09	0.893691	0.996371	0.8	0.227112	0.588787	1.22	0.296983	0.84655	0.59	0.567213	1	-0.64	0.599648	0.964604
TRINITY_DN82997_c4_g2_i1	PaOGS23998	Erk(rolled)	Erk(rolled)
TRINITY_DN82997_c4_g2_i2	PaOGS23998	Erk(rolled)	Erk(rolled)	-0.94	0.119358	0.789962	-0.15	0.80032	0.974064	0.78	0.174027	0.522392	-0.85	0.140965	0.649917	0.33	0.573365	1	1.18	0.041646	0.363709
TRINITY_DN82997_c4_g2_i3	PaOGS23998	Erk(rolled)	Erk(rolled)	0	1		-0.17	0.973685		-0.04	0.994687		0.79	0.880125		-1.15	0.825554	1	-1.94	0.709462
TRINITY_DN83714_c4_g3_i10	PaOGS23998	Erk(rolled)	Erk(rolled)	-1.05	0.841966		0	1		1.88	0.721066		-3.3	0.52398		0	1	1	3.45	0.50518
TRINITY_DN83714_c4_g3_i1	PaOGS23998	Erk(rolled)	Erk(rolled)	-0.96	0.704592	1	-1.51	0.552535	0.899249	-0.54	0.829969	0.967577	0.33	0.897217	1	1.58	0.536538	1	1.25	0.62488	0.972963
TRINITY_DN83714_c4_g3_i2	PaOGS23998	Erk(rolled)	Erk(rolled)	-0.12	0.767699	1	-0.06	0.884508	0.994353	0.06	0.876641	0.984504	0.2	0.6459	0.98224	0.71	0.105829	1	0.51	0.249452	0.775915
TRINITY_DN83714_c4_g3_i3	PaOGS23998	Erk(rolled)	Erk(rolled)	-1.52	0.3184		-1.66	0.263447		-0.14	0.917518		0.29	0.847273		0.22	0.878431	1	-0.06	0.96587
TRINITY_DN83714_c4_g3_i4	PaOGS23998	Erk(rolled)	Erk(rolled)	0	1		-5.81	0.221585		-5.81	0.22101	0.582308	-4.47	0.348278		-1.56	0.748014	1	2.91	0.54013
TRINITY_DN83714_c4_g3_i8	PaOGS23998	Erk(rolled)	Erk(rolled)	-0.85	0.766093	1	-0.36	0.899292	0.997338	0.49	0.863742	0.980295	1.96	0.539252	0.963118	-2.28	0.447029	1	-4.25	0.168031	0.681735
TRINITY_DN83714_c4_g3_i9	PaOGS23998	Erk(rolled)	Erk(rolled)	1.02	0.658607		2.5	0.295509		1.48	0.548247		1.63	0.532166		0.01	0.995374	1	-1.62	0.533269
TRINITY_DN83718_c6_g5_i2	PaOGS23998	Erk(rolled)	Erk(rolled)	1.91	0.35831		2.86	0.171648		0.95	0.675881		2.79	0.208344		1.3	0.546846	1	-1.49	0.526365
TRINITY_DN85457_c1_g1_i1	PaOGS23998	Erk(rolled)	Erk(rolled)	0.69	0.793356		0.66	0.794062		-0.02	0.993368		-1.32	0.569244		0.86	0.728145	1	2.18	0.364758
TRINITY_DN85457_c3_g2_i1	PaOGS23998	Erk(rolled)	Erk(rolled)	-0.03	0.962179	1	-1.35	0.0423651	0.347938	-1.32	0.0472896	0.268501	-0.56	0.41264	0.911657	-1.24	0.0658499	1	-0.68	0.307395	0.826392
TRINITY_DN85457_c3_g2_i2	PaOGS23998	Erk(rolled)	Erk(rolled)	0.17	0.969889		1.12	0.807717		0.95	0.837184	0.970348	4.85	0.303963		0.64	0.889302	1	-4.21	0.372587
TRINITY_DN85457_c3_g2_i3	PaOGS23998	Erk(rolled)	Erk(rolled)	3.05	0.555668		3.9	0.451919		0	1		0	1		0	1	1	0	1
TRINITY_DN85457_c3_g2_i4	PaOGS23998	Erk(rolled)	Erk(rolled)	-0.99	0.241243	0.928607	1.75	0.0428673	0.349729	2.73	0.00138892	0.031132	0.09	0.914702	1	1.37	0.123243	1	1.28	0.151904	0.65826
TRINITY_DN86625_c3_g3_i1	PaOGS23998	Erk(rolled)	Erk(rolled)	0.17	0.762165	1	0.5	0.377642	0.80799	0.33	0.562582	0.85301	3.5	0.000187861	0.0110055	-0.86	0.162521	1	-4.36	2.40899e-06	0.000432093
TRINITY_DN88427_c0_g2_i1	PaOGS23998	Erk(rolled)	Erk(rolled)	0.48	0.270314	0.94703	-0.7	0.0995336	0.509904	-1.18	0.00595467	0.0789193	-0.41	0.494872	0.949012	-0.28	0.638259	1	0.13	0.82159	1
TRINITY_DN90890_c4_g1_i16	PaOGS23998	Erk(rolled)	Erk(rolled)	-0.8	0.186461	0.885911	1.91	0.00228325	0.0676983	2.71	1.28567e-05	0.00101049	1.62	0.331685	0.869997	0.95	0.567878	1	-0.67	0.705607	0.990507
TRINITY_DN90890_c4_g1_i20	PaOGS23998	Erk(rolled)	Erk(rolled)	-0.42	0.925141		4.07	0.379634		4.49	0.331058		0	1		0	1	1	0	1
TRINITY_DN90890_c4_g1_i2	PaOGS23998	Erk(rolled)	Erk(rolled)	-0.24	0.714241	1	-0.54	0.411564	0.828355	-0.3	0.650694	0.894536	-0.92	0.535558	0.961665	-1.58	0.247765	1	-0.66	0.585328	0.960608
TRINITY_DN90890_c4_g1_i5	PaOGS23998	Erk(rolled)	Erk(rolled)	0.26	0.823353	1	0.24	0.840435	0.985243	-0.03	0.98243	1	6.42	0.000134359	0.00859699	5.75	0.00061842	0.324513	-0.66	0.745242	0.994881
TRINITY_DN90890_c4_g2_i3	PaOGS23998	Erk(rolled)	Erk(rolled)	-0.68	0.286006	0.955978	-1.14	0.0671766	0.429099	-0.45	0.451905	0.785504	-0.18	0.906639	1	0.99	0.549297	1	1.18	0.47695	0.922904
TRINITY_DN51464_c0_g1_i1	PaOGS05015	Erk(rolled)	Erk(rolled)	0	1		-2.02	0.576354		-2.03	0.575452		0.66	0.852975		0.6	0.866093	1	-0.06	0.985802
TRINITY_DN51464_c0_g1_i2	PaOGS05015	Erk(rolled)	Erk(rolled)	0.02	0.996621		-1.9	0.610069		-1.92	0.60699		3.04	0.417866		0.41	0.910102	1	-2.63	0.48471
TRINITY_DN51464_c0_g1_i3	PaOGS05015	Erk(rolled)	Erk(rolled)	-1.89	0.572313		0.86	0.804981		2.75	0.411672		0.73	0.821055		3.28	0.325014	1	2.55	0.451271
TRINITY_DN51464_c0_g1_i4	PaOGS05015	Erk(rolled)	Erk(rolled)	-2.46	0.635674		0	1		3.31	0.524377		-1.1	0.835052		-1.76	0.73713	1	-0.66	0.899666
TRINITY_DN74954_c3_g2_i2	PaOGS05015	Erk(rolled)	Erk(rolled)	1.26	0.613738	1	1.23	0.618393	0.921069	-0.03	0.991066	1	1.61	0.51464	0.955494	3.17	0.208054	1	1.56	0.53879	0.94247
TRINITY_DN74954_c3_g2_i8	PaOGS05015	Erk(rolled)	Erk(rolled)	-0.99	0.594769		2.98	0.1539		3.97	0.0542437	0.289304	0.17	0.933534		-1.33	0.490995	1	-1.5	0.443097
TRINITY_DN82615_c4_g2_i1	PaOGS15301	flotillin 1	flotillin 1	4.08	0.277866		2.33	0.524274		-1.75	0.645997		3.04	0.422409		3.28	0.385697	1	0	1
TRINITY_DN82615_c4_g4_i1	PaOGS15301	flotillin 1	flotillin 1	0.02	0.951479	1	-0.36	0.299394	0.75865	-0.38	0.271655	0.637765	-0.01	0.971228	1	0.18	0.59604	1	0.19	0.57176	0.955369
TRINITY_DN82615_c4_g5_i1	PaOGS15301	flotillin 1	flotillin 1	0.13	0.582451	1	0.08	0.74872	0.960833	-0.06	0.810242	0.960434	-0.07	0.756624	0.995923	-0.12	0.588777	1	-0.05	0.81865	1
TRINITY_DN99737_c0_g1_i1	PaOGS15301	flotillin 1	flotillin 1	-0.99	0.780041		-2	0.559072		-1.01	0.768069		-1.12	0.748636		0.14	0.968411	1	1.26	0.718607
TRINITY_DN87636_c0_g1_i2	PaOGS36285	flotillin 2	flotillin 2	-0.44	0.1865	0.885911	0.41	0.208499	0.67261	0.85	0.00959842	0.105932	-0.08	0.798088	1	0.13	0.692928	1	0.21	0.515158	0.934337
TRINITY_DN81105_c9_g2_i1	PaOGS34976	Glut4EF	Glut4EF	-1.24	0.163108	0.859221	0.38	0.672994	0.940749	1.63	0.0624926	0.311413	0.43	0.654062	0.982896	-0.29	0.748899	1	-0.72	0.443409	0.906992
TRINITY_DN81105_c9_g2_i2	PaOGS34976	Glut4EF	Glut4EF
TRINITY_DN81105_c9_g2_i3	PaOGS34976	Glut4EF	Glut4EF	-2.4	0.644997		0	1		3.25	0.5323		0	1		0	1	1	0	1
TRINITY_DN83517_c0_g1_i1	PaOGS35141	pico	pico	-0.47	0.425279	0.995992	-0.39	0.505144	0.878213	0.08	0.894453	0.990184	-0.55	0.351329	0.88154	-0.09	0.883386	1	0.46	0.43188	0.900518
TRINITY_DN83517_c0_g1_i2	PaOGS35141	pico	pico	-2.18	0.106777	0.765094	-2.36	0.0781856	0.459229	-0.19	0.884558	0.986933	-0.16	0.900388	1	-0.06	0.959812	1	0.1	0.940335	1
TRINITY_DN83517_c0_g1_i3	PaOGS35141	pico	pico	4.94	0.282047	0.953939	-0.97	0.826686	0.981888	-5.91	0.196939	0.553527	4.61	0.315907	0.859546	-0.92	0.836634	1	-5.52	0.228295	0.755441
TRINITY_DN83517_c0_g1_i4	PaOGS35141	pico	pico	1.86	0.501883		-2.03	0.4241		-3.89	0.134824		3.27	0.216545		-1.44	0.547463	1	-4.71	0.0698583
TRINITY_DN83517_c0_g2_i1	PaOGS35141	pico	pico	2.65	0.609066		3.57	0.491749		0	1		0	1		0	1	1	0	1
TRINITY_DN83517_c0_g2_i2	PaOGS35141	pico	pico	0	1		-0.11	0.983292		-0.06	0.991504		0	1		-0.8	0.879059	1	-0.69	0.896092
TRINITY_DN129599_c0_g1_i1	PaOGS19560	drk	drk	0	1		0	1		0	1		1.65	0.752942		1.94	0.710844	1	0	1
TRINITY_DN92640_c6_g1_i1	PaOGS19560	drk	drk	-3	0.562773		-5.78	0.260604		-2.78	0.581543		0	1		0	1	1	0	1
TRINITY_DN92640_c6_g1_i2	PaOGS19560	drk	drk	0.53	0.641251	1	-0.1	0.931384	1	-0.62	0.578762	0.861555	0.19	0.864905	1	1.15	0.303935	1	0.96	0.391202	0.878443
TRINITY_DN92640_c6_g1_i3	PaOGS19560	drk	drk	-6.54	0.0203751	0.370751	-7.05	0.0123069	0.183293	-0.51	0.843119	0.972336	0.43	0.868138	1	0.31	0.90329	1	-0.11	0.964421	1
TRINITY_DN92640_c6_g1_i4	PaOGS19560	drk	drk	1.35	0.028366	0.441916	-0.94	0.107776	0.526131	-2.29	0.000156545	0.00662432	0.06	0.913749	1	-0.53	0.362397	1	-0.59	0.30851	0.827318
TRINITY_DN92640_c6_g1_i6	PaOGS19560	drk	drk	-0.12	0.685814	1	-0.79	0.0068224	0.130929	-0.67	0.0214072	0.171783	0.1	0.743425	0.994272	-0.01	0.98635	1	-0.1	0.730378	0.991951
TRINITY_DN77545_c3_g1_i10	PaOGS16444	GS	GS	0	1		-0.97	0.852966		-0.95	0.855685		3.47	0.501597		3.72	0.471095	1	0	1
TRINITY_DN77545_c3_g1_i2	PaOGS16444	GS	GS	-0.4	0.822452		-0.13	0.942694		0.27	0.873309		3.31	0.102866		0.06	0.971992	1	-3.24	0.108534
TRINITY_DN77545_c3_g1_i5	PaOGS16444	GS	GS	0.1	0.924192		-0.46	0.630694	0.926404	-0.56	0.56384	0.853493	-2.49	0.0305826		-2.27	0.0485131	1	0.22	0.810336	1
TRINITY_DN77545_c3_g1_i6	PaOGS16444	GS	GS	0.56	0.883643		1.39	0.714852		0.83	0.828588		0	1		-0.84	0.832019	1	-0.71	0.85628
TRINITY_DN77545_c3_g1_i8	PaOGS16444	GS	GS	1.02	0.333378	0.974456	-0.31	0.722028	0.954101	-1.33	0.181611	0.533146	-0.09	0.918015	1	-0.45	0.58156	1	-0.37	0.656972	0.983086
TRINITY_DN77545_c3_g1_i9	PaOGS16444	GS	GS	0.86	0.831232		0.8	0.841111		-0.06	0.988125		0.85	0.834445		0.14	0.972344	1	-0.71	0.861714
TRINITY_DN77545_c3_g2_i1	PaOGS16444	GS	GS	0.14	0.884162		-0.73	0.389568	0.814483	-0.86	0.315506	0.679719	0.11	0.906086		0.02	0.980977	1	-0.08	0.923922	1
TRINITY_DN77545_c3_g1_i11	PaOGS01368	GS	GS	-0.17	0.943297		1.97	0.412049		2.14	0.372708		2.57	0.331267		0.95	0.712153	1	-1.62	0.552794
TRINITY_DN77545_c3_g1_i3	PaOGS01368	GS	GS	-0.05	0.942012	1	-0.66	0.350459	0.790772	-0.6	0.390776	0.73941	0.58	0.413415	0.911876	0.2	0.76878	1	-0.38	0.594506	0.962983
TRINITY_DN77545_c3_g1_i4	PaOGS01368	GS	GS	1.15	0.352416		0	0.998079		-1.15	0.339705	0.698939	1.7	0.200214		1.95	0.142133	1	0.25	0.869628
TRINITY_DN77545_c3_g1_i7	PaOGS01368	GS	GS	-1.19	0.0156272	0.317938	-0.84	0.0836253	0.473282	0.35	0.436258	0.773763	-0.45	0.32587	0.86637	0.17	0.717918	1	0.62	0.17713	0.694354
TRINITY_DN84240_c1_g1_i1	PaOGS21420	shaggy	shaggy	0	1	1	0	1	1	0	1	1	-1.72	0.0142046	0.191713	0.34	0.63418	1	2.06	0.00341373	0.0848973
TRINITY_DN84240_c1_g1_i2	PaOGS21420	shaggy	shaggy	0.56	0.246169	0.932083	0.33	0.495683	0.873588	-0.24	0.624682	0.883136	0.36	0.448924	0.930291	0.65	0.166492	1	0.29	0.53147	0.940174
TRINITY_DN84240_c1_g1_i3	PaOGS21420	shaggy	shaggy	-0.03	0.922149	1	0.46	0.159157	0.609161	0.5	0.132121	0.459373	0.11	0.74855	0.994873	0.2	0.55342	1	0.09	0.785598	1
TRINITY_DN84240_c1_g1_i4	PaOGS21420	shaggy	shaggy	-0.37	0.33667	0.974591	0.14	0.719165	0.953603	0.51	0.186026	0.539013	0.37	0.337263	0.87328	0.4	0.299808	1	0.03	0.939244	1
TRINITY_DN84911_c0_g1_i2	PaOGS21420	shaggy	shaggy	0	1		-1.58	0.760734		-1.47	0.777298		0	1		0	1	1	0	1
TRINITY_DN156235_c0_g1_i1	PaOGS13893	Hormone-sensitive lipase	Hormone-sensitive lipase	-0.04	0.994168		-1.3	0.801856		-1.26	0.807612		0	1		0	1	1	0	1
TRINITY_DN67860_c2_g1_i1	PaOGS13893	Hormone-sensitive lipase	Hormone-sensitive lipase	-0.19	0.732438	1	0.13	0.805136	0.975362	0.32	0.551952	0.84776	-0.46	0.382546	0.89742	0.06	0.913241	1	0.52	0.325029	0.840099
TRINITY_DN86378_c0_g1_i1	PaOGS13893	Hormone-sensitive lipase	Hormone-sensitive lipase	-0.14	0.768804	1	0.02	0.959312	1	0.17	0.728302	0.929235	-0.49	0.310471	0.856513	-0.61	0.202067	1	-0.12	0.794979	1
TRINITY_DN86378_c0_g1_i2	PaOGS13893	Hormone-sensitive lipase	Hormone-sensitive lipase	-0.33	0.788597	1	0.35	0.780792	0.969034	0.68	0.581114	0.862555	0.63	0.602684	0.977196	0.46	0.699047	1	-0.16	0.892143	1
TRINITY_DN86378_c0_g1_i3	PaOGS13893	Hormone-sensitive lipase	Hormone-sensitive lipase	-0.47	0.573361	1	-0.11	0.898418	0.997176	0.37	0.66074	0.898724	-0.73	0.377154	0.894864	0.23	0.779906	1	0.96	0.24488	0.772135
TRINITY_DN86378_c0_g1_i4	PaOGS13893	Hormone-sensitive lipase	Hormone-sensitive lipase	0.48	0.926882		3.11	0.550756		2.63	0.615842		0.84	0.873049		1.13	0.829509	1	0	1
TRINITY_DN86378_c0_g1_i5	PaOGS13893	Hormone-sensitive lipase	Hormone-sensitive lipase	-1.16	0.521131		2.53	0.196449		3.7	0.055716	0.293525	1.95	0.396257		2.2	0.338348	1	0	1
TRINITY_DN86378_c0_g2_i2	PaOGS13893	Hormone-sensitive lipase	Hormone-sensitive lipase	-1.2	0.16316	0.85933	-0.54	0.525596	0.887587	0.66	0.400722	0.747336	-0.81	0.267375	0.820168	0.49	0.518746	1	1.31	0.0797998	0.50048
TRINITY_DN150892_c0_g1_i1	PaOGS03122	I-kappaB kinase epsilon	I-kappaB kinase epsilon	0	1		0	1		0	1		-3.16	0.541324		0	1	1	3.32	0.522083
TRINITY_DN69618_c0_g1_i1	PaOGS03122	I-kappaB kinase epsilon	I-kappaB kinase epsilon	-0.36	0.222008	0.914115	0.1	0.736559	0.957537	0.45	0.117139	0.432704	-0.25	0.405799	0.908566	-0.21	0.471969	1	0.03	0.908864	1
TRINITY_DN63452_c0_g1_i1	PaOGS04139	inos	inos	3.13	0.419314		-0.72	0.847092		-3.85	0.316376		0	1		0	1	1	0	1
TRINITY_DN63452_c0_g1_i2	PaOGS04139	inos	inos	-0.62	0.805573		0.44	0.860399		1.06	0.66848		-1.61	0.549297		-2.67	0.307238	1	-1.06	0.66982
TRINITY_DN34229_c0_g1_i1	PaOGS14087	basket	basket	0	1		0	1		0	1		-1.71	0.742476		1.05	0.841843	1	2.76	0.595905
TRINITY_DN34229_c0_g1_i2	PaOGS14087	basket	basket	0	1		-0.18	0.973092		-0.03	0.994716		0	1		0	1	1	0	1
TRINITY_DN71964_c4_g1_i12	PaOGS14087	basket	basket
TRINITY_DN71964_c4_g1_i1	PaOGS14087	basket	basket	0.94	0.828692		-1.29	0.761049		-2.24	0.598841		1.55	0.716599		2.77	0.517793	1	1.21	0.781049
TRINITY_DN71964_c4_g1_i2	PaOGS14087	basket	basket	2.81	0.588371		1.37	0.789536		-1.44	0.78238		0.85	0.871616		1.1	0.833789	1	0	1
TRINITY_DN71964_c4_g1_i6	PaOGS14087	basket	basket
TRINITY_DN71964_c4_g1_i8	PaOGS14087	basket	basket
TRINITY_DN71964_c4_g2_i1	PaOGS14087	basket	basket	0	1		-2.42	0.639292		-2.32	0.653793		0.79	0.881046		1.08	0.837349	1	0	1
TRINITY_DN75466_c0_g4_i1	PaOGS14087	basket	basket	1.33	0.0524014	0.583454	0.26	0.6999	0.948334	-1.07	0.118056	0.43437	-0.59	0.396502	0.904459	-0.41	0.555329	1	0.18	0.794581	1
TRINITY_DN75466_c0_g4_i2	PaOGS14087	basket	basket	-2.38	0.133524	0.814969	-1.79	0.259179	0.722142	0.59	0.707111	0.919852	-1.05	0.509106	0.954065	1.37	0.397476	1	2.42	0.133054	0.62303
TRINITY_DN75466_c0_g4_i3	PaOGS14087	basket	basket	-0.33	0.93254	1	0.57	0.884555	0.994353	0.9	0.818093	0.963494	3.4	0.407915	0.909466	-1.69	0.667383	1	-5.09	0.211418	0.739265
TRINITY_DN75466_c0_g4_i4	PaOGS14087	basket	basket	-1.08	0.0764449	0.679069	-0.41	0.499426	0.875384	0.67	0.264069	0.630372	-0.16	0.817091	1	-0.89	0.1704	1	-0.74	0.256059	0.782051
TRINITY_DN75466_c0_g4_i5	PaOGS14087	basket	basket	-0.58	0.153076	0.843389	-0.11	0.790884	0.971514	0.47	0.243408	0.60785	0.15	0.722742	0.991652	-0.17	0.675995	1	-0.32	0.439647	0.904518
TRINITY_DN148112_c0_g1_i1	PaOGS07226	Lkb1 kinase	Lkb1 kinase	0	1		0	1		0	1		0.88	0.867467		1.15	0.826796	1	0	1
TRINITY_DN89339_c6_g1_i1	PaOGS07226	Lkb1 kinase	Lkb1 kinase	0.87	0.868338		1.79	0.733684		0	1		0.81	0.878216		1.1	0.835146	1	0	1
TRINITY_DN89339_c6_g1_i2	PaOGS07226	Lkb1 kinase	Lkb1 kinase	-5.23	0.13113	0.812007	-4.81	0.164435	0.616783	0.42	0.898122	0.991288	-0.09	0.977437	1	0.86	0.792805	1	0.95	0.771145	0.99997
TRINITY_DN89339_c6_g1_i3	PaOGS07226	Lkb1 kinase	Lkb1 kinase	-0.17	0.816717	1	-0.07	0.928571	1	0.11	0.885321	0.987185	-0.24	0.76035	0.996279	-0.5	0.519581	1	-0.26	0.736271	0.992605
TRINITY_DN136295_c0_g1_i1	PaOGS14031	Dsor1	Dsor1	-0.05	0.992933		1.81	0.730489		1.86	0.723839		0.83	0.874624		1.1	0.83465	1	0	1
TRINITY_DN1683_c0_g1_i1	PaOGS14031	Dsor1	Dsor1	0.87	0.867366		1.77	0.734779		0.9	0.864496		0	1		0	1	1	0	1
TRINITY_DN65182_c0_g1_i1	PaOGS14031	Dsor1	Dsor1	-0.62	0.568175	1	-0.5	0.635342	0.92818	0.12	0.904362	0.993117	-0.12	0.903331	1	0.27	0.780365	1	0.39	0.68934	0.990507
TRINITY_DN71060_c3_g1_i1	PaOGS14031	Dsor1	Dsor1	0.84	0.739219		-0.94	0.683935		-1.78	0.453782		1	0.670857		-0.56	0.795876	1	-1.56	0.498144
TRINITY_DN78339_c11_g1_i1	PaOGS14031	Dsor1	Dsor1	0	1		0	1		0	1		-1.12	0.832357		-0.82	0.875901	1	0.29	0.955733
TRINITY_DN78339_c12_g1_i1	PaOGS14031	Dsor1	Dsor1	0	1		0	1		0	1		0	1		-0.83	0.875363	1	-0.67	0.899003
TRINITY_DN78339_c6_g1_i1	PaOGS14031	Dsor1	Dsor1	-0.13	0.748545	1	0.1	0.802178	0.974653	0.23	0.561456	0.852383	0.06	0.901954	1	-0.4	0.354516	1	-0.46	0.298093	0.818684
TRINITY_DN78339_c6_g1_i2	PaOGS14031	Dsor1	Dsor1	-1.17	0.677022		-0.93	0.73895		0.25	0.927227		0.27	0.921403		1.28	0.639946	1	1.02	0.712301
TRINITY_DN78339_c6_g1_i3	PaOGS14031	Dsor1	Dsor1	0.01	0.998194		-0.99	0.690857		-0.99	0.689802		0.52	0.829958		-0.29	0.901173	1	-0.81	0.734812
TRINITY_DN78339_c6_g1_i4	PaOGS14031	Dsor1	Dsor1	-3.21	0.141318		-4.38	0.038041		-1.17	0.531114		3.99	0.0623839		0.95	0.617411	1	-3.05	0.162318
TRINITY_DN84110_c0_g1_i1	PaOGS14031	Dsor1	Dsor1	0.85	0.831555		0.95	0.810788		0.1	0.980434		1.83	0.647674		2.11	0.597921	1	0	1
TRINITY_DN84110_c0_g2_i1	PaOGS14031	Dsor1	Dsor1	0.92	0.82433		0.85	0.837028		-0.07	0.987009		-1.92	0.639674		-2.25	0.580323	1	-0.32	0.935925
TRINITY_DN84110_c0_g3_i1	PaOGS14031	Dsor1	Dsor1	1.75	0.240536		2.3	0.112449		0.55	0.732157		0.08	0.954775		1.54	0.281908	1	1.46	0.308989
TRINITY_DN75835_c6_g2_i1	PaOGS03985	dreadlocks	dreadlocks	-1.61	0.513195	1	0.13	0.958947	1	1.74	0.478881	0.803963	-1.17	0.639493	0.981901	-1.26	0.614239	1	-0.09	0.971969	1
TRINITY_DN75835_c6_g2_i2	PaOGS03985	dreadlocks	dreadlocks	-0.18	0.93053	1	-0.38	0.855194	0.988835	-0.2	0.924202	0.999052	-0.63	0.764187	0.997058	-0.65	0.757392	1	-0.02	0.993044	1
TRINITY_DN75835_c6_g2_i3	PaOGS03985	dreadlocks	dreadlocks	4.76	0.354715		0.88	0.860717		-3.88	0.450754		0	1		0	1	1	0	1
TRINITY_DN75835_c6_g2_i4	PaOGS03985	dreadlocks	dreadlocks	-5.24	0.308492		-4.17	0.417226		1.06	0.832068	0.968341	-3.98	0.440434		0	1	1	4.11	0.425632
TRINITY_DN75835_c6_g2_i5	PaOGS03985	dreadlocks	dreadlocks	0.08	0.926273	1	-1.11	0.201577	0.665087	-1.2	0.170699	0.51816	-0.76	0.398137	0.904459	0.14	0.879471	1	0.9	0.317703	0.834646
TRINITY_DN75835_c6_g2_i6	PaOGS03985	dreadlocks	dreadlocks	-0.19	0.946785	1	5.98	0.0507799	0.377952	6.17	0.0437049	0.256705	0.4	0.889023	1	-0.69	0.808327	1	-1.08	0.702515	0.990507
TRINITY_DN78413_c3_g1_i10	PaOGS03985	dreadlocks	dreadlocks	4.93	0.337663		1.24	0.805638	0.975447	-3.7	0.472768	0.799764	1.35	0.788768		5.95	0.246979	1	4.61	0.371325	0.866817
TRINITY_DN78413_c3_g1_i14	PaOGS03985	dreadlocks	dreadlocks	-0.33	0.299583	0.961887	-0.45	0.157811	0.607549	-0.12	0.715635	0.923258	0.36	0.263165	0.815587	0.01	0.973638	1	-0.34	0.276408	0.800319
TRINITY_DN78413_c3_g1_i3	PaOGS03985	dreadlocks	dreadlocks	-0.88	0.583707		-1.62	0.296663		-0.74	0.617874	0.880028	-1.09	0.534771		-1.77	0.300376	1	-0.68	0.671412
TRINITY_DN78413_c3_g1_i6	PaOGS03985	dreadlocks	dreadlocks	-0.18	0.914583	1	-0.9	0.594021	0.912401	-0.72	0.670293	0.903371	0	1	1	-6.1	0.00323862	0.868668	-5.99	0.00385822	0.0920072
TRINITY_DN88025_c1_g1_i1	PaOGS03985	dreadlocks	dreadlocks	-0.65	0.0903483	0.722342	0.54	0.160519	0.611465	1.18	0.00193309	0.0389057	-0.33	0.387219	0.900304	-0.46	0.232865	1	-0.13	0.743296	0.994105
TRINITY_DN88025_c1_g1_i4	PaOGS03985	dreadlocks	dreadlocks	-0.04			7.46			7.5			0.81			7.1			6.3
TRINITY_DN88025_c1_g1_i5	PaOGS03985	dreadlocks	dreadlocks
TRINITY_DN88025_c1_g1_i7	PaOGS03985	dreadlocks	dreadlocks	-1.37	0.447699	1	-1.98	0.272055	0.733726	-0.61	0.734465	0.931412	-0.87	0.629171	0.981901	-0.54	0.763133	1	0.33	0.855823	1
TRINITY_DN88025_c1_g1_i8	PaOGS03985	dreadlocks	dreadlocks	0.06	0.870738	1	1	0.00333436	0.0858642	0.95	0.00556556	0.0755906	0.16	0.636678	0.981901	0.15	0.669515	1	-0.02	0.963575	1
TRINITY_DN88680_c2_g1_i2	PaOGS03985	dreadlocks	dreadlocks
TRINITY_DN88680_c2_g1_i3	PaOGS03985	dreadlocks	dreadlocks	1.45	0.021773	0.381429	0.98	0.120994	0.549559	-0.47	0.453531	0.786445	-0.49	0.443379	0.9281	-1	0.116008	1	-0.51	0.420823	0.893931
TRINITY_DN88680_c2_g1_i4	PaOGS03985	dreadlocks	dreadlocks	0.41	0.69776	1	-0.53	0.60512	0.916855	-0.94	0.364588	0.719458	0.73	0.512337	0.954713	-0.16	0.880357	1	-0.9	0.420137	0.893651
TRINITY_DN88680_c2_g1_i5	PaOGS03985	dreadlocks	dreadlocks
TRINITY_DN88680_c2_g1_i6	PaOGS03985	dreadlocks	dreadlocks	3.95	0.199579		-0.02	0.993248	1	-3.97	0.194242	0.550274	2.75	0.341083		2.37	0.40873	1	-0.39	0.89481	1
TRINITY_DN88680_c2_g1_i7	PaOGS03985	dreadlocks	dreadlocks	-0.27	0.811351	1	0.19	0.865155	0.990725	0.46	0.679136	0.907389	-1.4	0.214944	0.759877	-1.03	0.363248	1	0.37	0.733549	0.992325
TRINITY_DN88680_c2_g1_i8	PaOGS03985	dreadlocks	dreadlocks	-0.56	0.0994189	0.745869	0.23	0.503279	0.877178	0.78	0.0203815	0.166548	0.5	0.13938	0.646968	0.92	0.00665907	1	0.42	0.217044	0.744686
TRINITY_DN88680_c2_g1_i9	PaOGS03985	dreadlocks	dreadlocks	-0.7	0.0553629	0.598008	1.05	0.00451328	0.103268	1.75	1.84385e-06	0.000210637	0.08	0.834296	1	0.3	0.406374	1	0.23	0.535211	0.941325
TRINITY_DN123975_c0_g1_i1	PaOGS02078	phosphatase and tensin homolog	PTEN	-0.85	0.677548		-1.12	0.565331		-0.27	0.882883		-2.06	0.277535		0.21	0.918378	1	2.28	0.235493
TRINITY_DN62454_c0_g2_i1	PaOGS02078	phosphatase and tensin homolog	PTEN	-0.1	0.746364	1	-0.21	0.485785	0.869116	-0.11	0.711002	0.921265	-0.31	0.307425	0.854588	0.14	0.659646	1	0.45	0.143437	0.64217
TRINITY_DN62454_c0_g2_i2	PaOGS02078	phosphatase and tensin homolog	PTEN	-0.01	0.99749	1	-1.94	0.585664	0.910356	-1.93	0.587742	0.865295	0.29	0.934977	1	1.63	0.645556	1	1.34	0.705142	0.990507
TRINITY_DN80779_c4_g4_i1	PaOGS02078	phosphatase and tensin homolog	PTEN	-1.32	0.409162		-0.21	0.897705		1.11	0.450852		-0.9	0.576882		-0.59	0.716595	1	0.31	0.83799
TRINITY_DN68808_c1_g1_i11	PaOGS21433	phosphatase and tensin homolog	PTEN	1.09	0.538715	1	-2.14	0.219578	0.6838	-3.23	0.0665124	0.32197	1.5	0.390974	0.901966	0.8	0.647417	1	-0.7	0.687673	0.990507
TRINITY_DN68808_c1_g1_i15	PaOGS21433	phosphatase and tensin homolog	PTEN	5.83	0.000277442	0.0206551	0.88	0.432942	0.840879	-4.95	0.00201612	0.0399794	0.5	0.644731	0.982074	0.36	0.741094	1	-0.14	0.895387	1
TRINITY_DN68808_c1_g1_i2	PaOGS21433	phosphatase and tensin homolog	PTEN	0.49	0.382442	0.984885	0.99	0.0759177	0.453967	0.5	0.369721	0.723611	-0.09	0.871364	1	-0.55	0.320523	1	-0.46	0.40586	0.886277
TRINITY_DN68808_c1_g1_i3	PaOGS21433	phosphatase and tensin homolog	PTEN	0.17	0.778741	1	1.12	0.0642659	0.419627	0.95	0.116691	0.432015	-0.36	0.550213	0.965256	0.02	0.968165	1	0.39	0.523738	0.937635
TRINITY_DN68808_c1_g1_i4	PaOGS21433	phosphatase and tensin homolog	PTEN	1.19	0.216	0.908562	0.41	0.648602	0.932865	-0.77	0.414381	0.757571	-0.64	0.452765	0.931549	0.55	0.520056	1	1.19	0.163363	0.675451
TRINITY_DN68808_c1_g1_i7	PaOGS21433	phosphatase and tensin homolog	PTEN	4.88	0.00592952	0.178974	0.34	0.801877	0.974582	-4.54	0.0100138	0.108759	-2.1	0.131677	0.631071	-0.48	0.737577	1	1.62	0.23369	0.761323
TRINITY_DN68808_c1_g1_i8	PaOGS21433	phosphatase and tensin homolog	PTEN	1.13	0.821903	1	0.77	0.878407	0.993424	-0.36	0.942367	1	0	1	1	0	1	1	0	1	1
TRINITY_DN68808_c1_g1_i9	PaOGS21433	phosphatase and tensin homolog	PTEN	4.17	0.419029	0.991863	5.01	0.331528	0.779328	0	1	1	-0.72	0.886451	1	1.12	0.823281	1	1.84	0.714349	0.990507
TRINITY_DN91983_c0_g1_i1	PaOGS21433	phosphatase and tensin homolog	PTEN	7.49	2.07524e-07	6.47454e-05	0.7	0.405127	0.824378	-6.78	2.49733e-06	0.000268825	-0.29	0.72674	0.991678	-0.37	0.651535	1	-0.08	0.918882	1
TRINITY_DN91983_c0_g1_i2	PaOGS21433	phosphatase and tensin homolog	PTEN	0.3	0.592553	1	0.8	0.149352	0.595865	0.5	0.365412	0.720239	0.12	0.834849	1	0.24	0.662102	1	0.13	0.819431	1
TRINITY_DN68756_c9_g2_i1	PaOGS02814	Phosphoinositide-dependent kinase 1	PDK1	1.57	0.205788		1.48	0.192815	0.654272	-0.09	0.944164	1	0.27	0.791211		2.18	0.0508627	1	1.91	0.0896697	0.527467
TRINITY_DN77628_c1_g1_i1	PaOGS02814	Phosphoinositide-dependent kinase 1	PDK1	0.93	0.606881		1.85	0.304751		0.93	0.632735		1.3	0.381174		2.07	0.176902	1	0.77	0.630175
TRINITY_DN77628_c1_g2_i1	PaOGS02814	Phosphoinositide-dependent kinase 1	PDK1	0.32	0.403735	0.989805	0.13	0.726694	0.955551	-0.19	0.626015	0.883552	1.04	0.00607783	0.114519	1.59	2.88078e-05	0.0399601	0.55	0.150216	0.655354
TRINITY_DN77628_c1_g2_i2	PaOGS02814	Phosphoinositide-dependent kinase 1	PDK1	-5.04	0.112845		0	1	1	5.9	0.0634475	0.314154	-1.58	0.597742		3.22	0.313997	1	4.79	0.130809	0.618337
TRINITY_DN77628_c1_g2_i3	PaOGS02814	Phosphoinositide-dependent kinase 1	PDK1	-3.88	0.0759331		-2.79	0.204553	0.667993	1.09	0.569722	0.856432	-0.55	0.764454		0.24	0.897996	1	0.78	0.6685	0.98653
TRINITY_DN77628_c1_g2_i4	PaOGS02814	Phosphoinositide-dependent kinase 1	PDK1	0	1		0	1		0	1		5.51	0.283707		5.76	0.262793	1	0	1
TRINITY_DN77628_c1_g2_i5	PaOGS02814	Phosphoinositide-dependent kinase 1	PDK1	4.38	0.107488		0.83	0.739267	0.958301	-3.55	0.191723	0.547131	0.72	0.768819		3.03	0.227195	1	2.31	0.35857	0.859861
TRINITY_DN77628_c1_g2_i6	PaOGS02814	Phosphoinositide-dependent kinase 1	PDK1	0.32	0.422153	0.993461	-0.49	0.208534	0.67261	-0.81	0.0391869	0.241286	0.87	0.0256224	0.276852	1.22	0.0018481	0.633784	0.35	0.37879	0.87174
TRINITY_DN77628_c1_g2_i7	PaOGS02814	Phosphoinositide-dependent kinase 1	PDK1	0	1		-2.59	0.430899	0.839854	-2.61	0.42722	0.76661	-1.51	0.6202		1.59	0.609228	1	3.1	0.316067	0.833238
TRINITY_DN77628_c1_g2_i8	PaOGS02814	Phosphoinositide-dependent kinase 1	PDK1	0.71	0.640182	1	0.85	0.560818	0.902755	0.14	0.926664	0.999969	0.69	0.595091	0.975316	4.19	0.00386856	0.960059	3.51	0.016253	0.219481
TRINITY_DN77628_c1_g3_i1	PaOGS02814	Phosphoinositide-dependent kinase 1	PDK1	-0.03	0.989081		-1.79	0.301485		-1.76	0.30901		0.62	0.639423		1.83	0.194292	1	1.21	0.401937
TRINITY_DN77628_c1_g4_i2	PaOGS02814	Phosphoinositide-dependent kinase 1	PDK1	0	1		-1.97	0.704254		-1.95	0.70696		0	1		0	1	1	0	1
TRINITY_DN91847_c2_g2_i4	PaOGS02814	Phosphoinositide-dependent kinase 1	PDK1	-0.98	0.630816		-1.85	0.321642		-0.87	0.621724		1.25	0.405217		4.02	0.0271701	1	2.77	0.140039
TRINITY_DN91847_c2_g2_i5	PaOGS02814	Phosphoinositide-dependent kinase 1	PDK1
TRINITY_DN77928_c2_g1_i4	PaOGS28537	RPS6-p70-protein kinase	S6K	-0.15	0.966194		-1.06	0.752383		-0.92	0.784749		0.82	0.817723		-1.39	0.690142	1	-2.21	0.525238
TRINITY_DN89825_c4_g2_i1	PaOGS28537	RPS6-p70-protein kinase	S6K	0.01	0.957022	1	-0.64	0.0115626	0.177387	-0.65	0.00986842	0.107796	0.43	0.103454	0.568906	0.03	0.916276	1	-0.4	0.126418	0.609683
TRINITY_DN89825_c4_g2_i3	PaOGS28537	RPS6-p70-protein kinase	S6K	-4.14	0.0195181	0.362952	-5.89	0.000616782	0.0288007	-1.75	0.189337	0.543549	0.02	0.987131	1	0.41	0.746774	1	0.39	0.759266	0.997665
TRINITY_DN89825_c4_g3_i1	PaOGS28537	RPS6-p70-protein kinase	S6K	-2.55	0.62336		0	1		3.39	0.515053		0	1		0	1	1	0	1
TRINITY_DN39580_c0_g1_i1	PaOGS34494	RPS6-p70-protein kinase	S6K	-0.21	0.659247	1	-0.63	0.169228	0.624037	-0.42	0.355107	0.711918	-0.32	0.59967	0.97635	-0.2	0.742058	1	0.12	0.837261	1
TRINITY_DN159879_c0_g1_i1	PaOGS32255	RPS6-p70-protein kinase	S6K	-1.17	0.314713		0.34	0.774265		1.51	0.177597	0.527881	-1.37	0.263538		0.58	0.676391	1	1.96	0.133561
TRINITY_DN76862_c2_g1_i1	PaOGS32255	RPS6-p70-protein kinase	S6K	0	1		-0.11	0.983412		-0.06	0.99129		0.42	0.936299		1.65	0.752826	1	1.23	0.814755
TRINITY_DN78848_c1_g1_i1	PaOGS32255	RPS6-p70-protein kinase	S6K	0	1		-0.19	0.971171		-0.03	0.994843		0	1		0	1	1	0	1
TRINITY_DN78848_c1_g1_i2	PaOGS32255	RPS6-p70-protein kinase	S6K	0.02	0.943297	1	0.17	0.440405	0.844512	0.15	0.483838	0.807573	-0.31	0.15698	0.676505	-0.09	0.66835	1	0.22	0.322817	0.838525
TRINITY_DN78848_c1_g1_i3	PaOGS32255	RPS6-p70-protein kinase	S6K	1.73	0.35094		2.58	0.164383		0.85	0.676526		-0.68	0.683311		2.52	0.201074	1	3.2	0.0993539
TRINITY_DN28493_c0_g1_i1	PaOGS33117	protein kinase_cAMP-dependent_catalytic_subunit 1	protein kinase_cAMP-dependent_catalytic_subunit 1	-1.02	0.7987		-2.22	0.569343		-1.19	0.759407		0.68	0.864519		1.92	0.629866	1	1.24	0.757405
TRINITY_DN69697_c0_g1_i1	PaOGS33117	protein kinase_cAMP-dependent_catalytic_subunit 1	protein kinase_cAMP-dependent_catalytic_subunit 1	-0.37	0.462449	1	0.79	0.118269	0.543766	1.16	0.0209878	0.169537	0.82	0.0894813	0.534243	0.66	0.17466	1	-0.17	0.731619	0.991963
TRINITY_DN66388_c0_g1_i1	PaOGS08405	inactivation no afterpotential C(PKC)	PKC	0.06	0.866882	1	-0.32	0.386771	0.813106	-0.38	0.300172	0.666538	0.58	0.117531	0.603356	-0.32	0.369538	1	-0.9	0.0138736	0.199623
TRINITY_DN83376_c3_g1_i1	PaOGS02145	inactivation no afterpotential C(PKC)	PKC	0.4	0.105933	0.762415	0.31	0.20181	0.665203	-0.09	0.717617	0.924368	-0.27	0.258351	0.809618	0.29	0.216012	1	0.56	0.0178798	0.232036
TRINITY_DN83376_c3_g1_i2	PaOGS02145	inactivation no afterpotential C(PKC)	PKC	-6.21	0.0800001	0.690315	-4.22	0.23482	0.698012	1.99	0.554842	0.849155	-2.09	0.533757	0.96152	-0.95	0.778388	1	1.14	0.732656	0.992167
TRINITY_DN83376_c3_g1_i3	PaOGS02145	inactivation no afterpotential C(PKC)	PKC
TRINITY_DN83376_c3_g1_i4	PaOGS02145	inactivation no afterpotential C(PKC)	PKC	-0.96	0.852341		0	1		1.81	0.72468		2.19	0.661537		4.15	0.409208	1	1.96	0.701992
TRINITY_DN83376_c3_g1_i5	PaOGS02145	inactivation no afterpotential C(PKC)	PKC	0.31	0.793116	1	7.08	1.98814e-05	0.00235632	6.77	4.72334e-05	0.00273171	0.3	0.803194	1	6.6	6.79644e-05	0.074031	6.3	0.000147376	0.010095
TRINITY_DN83376_c3_g1_i6	PaOGS02145	inactivation no afterpotential C(PKC)	PKC	-4.68	0.363294	0.979245	-4.37	0.3959	0.819108	0.31	0.950265	1	1.21	0.81012	1	-0.08	0.987771	1	-1.28	0.798252	1
TRINITY_DN83376_c3_g2_i1	PaOGS02145	inactivation no afterpotential C(PKC)	PKC
TRINITY_DN79162_c0_g1_i10	PaOGS04744	inactivation no afterpotential C(PKC)	PKC	-0.56	0.674212	1	0.27	0.83769	0.984696	0.83	0.531647	0.836861	-4.78	0.00831349	0.139728	0	1	1	4.91	0.00669909	0.130078
TRINITY_DN79162_c0_g1_i11	PaOGS04744	inactivation no afterpotential C(PKC)	PKC	0	1	1	-5.81	0.258077	0.721382	-5.83	0.256171	0.622047	-1.72	0.730305	0.992457	-0.65	0.89742	1	1.08	0.829108	1
TRINITY_DN79162_c0_g1_i1	PaOGS04744	inactivation no afterpotential C(PKC)	PKC	4.87	0.115516	0.783874	-0.01	0.996574	1	-4.88	0.113463	0.426038	0.17	0.951352	1	-2.43	0.39394	1	-2.6	0.361156	0.861146
TRINITY_DN79162_c0_g1_i2	PaOGS04744	inactivation no afterpotential C(PKC)	PKC	-0.34	0.891903	1	0.32	0.897364	0.996879	0.67	0.790942	0.953218	1.81	0.470412	0.938963	0.28	0.910733	1	-1.53	0.541991	0.943634
TRINITY_DN79162_c0_g1_i5	PaOGS04744	inactivation no afterpotential C(PKC)	PKC	1.85	0.680755	1	0.11	0.981159	1	-1.74	0.698005	0.915731	4.12	0.375784	0.894073	4.37	0.348159	1	0	1	1
TRINITY_DN79162_c0_g1_i6	PaOGS04744	inactivation no afterpotential C(PKC)	PKC	-6.54	0.0041258	0.142361	-3.56	0.122986	0.553118	2.98	0.135907	0.465411	-1.14	0.556267	0.966516	-0.5	0.79702	1	0.64	0.74041	0.993649
TRINITY_DN79162_c0_g1_i7	PaOGS04744	inactivation no afterpotential C(PKC)	PKC	0.92	0.71527	1	-0.35	0.887546	0.995105	-1.27	0.612474	0.877634	4.52	0.102092	0.566188	2.23	0.384834	1	-2.29	0.415467	0.891442
TRINITY_DN79162_c0_g1_i8	PaOGS04744	inactivation no afterpotential C(PKC)	PKC	-0.49	0.860084	1	1.28	0.641512	0.93021	1.77	0.520887	0.830195	0	1	1	0	1	1	0	1	1
TRINITY_DN100378_c0_g1_i1	PaOGS13125	inactivation no afterpotential C(PKC)	PKC	-1.77	0.735959		0	1		2.62	0.617245		0	1		-0.8	0.878752	1	-0.69	0.89579
TRINITY_DN116902_c0_g1_i1	PaOGS13125	inactivation no afterpotential C(PKC)	PKC	0	1		0	1		0	1		0.86	0.869866		-1.73	0.739042	1	-2.59	0.617601
TRINITY_DN42260_c0_g1_i1	PaOGS13125	inactivation no afterpotential C(PKC)	PKC	-1.01	0.848574		0	1		1.86	0.72422		0.83	0.874985		0.13	0.979874	1	-0.7	0.894939
TRINITY_DN42260_c0_g2_i1	PaOGS13125	inactivation no afterpotential C(PKC)	PKC	0	1		0	1		0	1		-1.09	0.835618		0	1	1	1.25	0.812761
TRINITY_DN78928_c7_g3_i1	PaOGS07811	protein phosphatase 1alpha at 96A	Pp1-96A	0	1		-1.96	0.70619		-1.9	0.714157		0	1		0	1	1	0	1
TRINITY_DN78928_c7_g3_i3	PaOGS07811	protein phosphatase 1alpha at 96A	Pp1-96A	0	1		-2.32	0.653351		-2.19	0.671968		0.8	0.87898		1.1	0.834523	1	0	1
TRINITY_DN87966_c2_g2_i1	PaOGS07811	protein phosphatase 1alpha at 96A	Pp1-96A	-0.41	0.128293	0.805317	-0.22	0.426338	0.837248	0.2	0.46333	0.793107	0.32	0.250677	0.800941	-0.16	0.547791	1	-0.48	0.0800423	0.500948
TRINITY_DN90098_c6_g2_i1	PaOGS07811	protein phosphatase 1alpha at 96A	Pp1-96A	0.15	0.632798	1	-0.69	0.0280122	0.285536	-0.84	0.00746811	0.0909717	-0.25	0.420907	0.916152	0.15	0.629005	1	0.41	0.197696	0.72294
TRINITY_DN90098_c6_g2_i2	PaOGS07811	protein phosphatase 1alpha at 96A	Pp1-96A	-3.18	0.140637		-3.96	0.0583301		-0.78	0.672432		-0.69	0.708848		0.28	0.881121	1	0.98	0.600549
TRINITY_DN90098_c6_g2_i3	PaOGS07811	protein phosphatase 1alpha at 96A	Pp1-96A	0	1		-3.08	0.464793		-3.07	0.466245		-0.15	0.969831		1.17	0.773604	1	1.33	0.744933
TRINITY_DN4364_c0_g1_i1	PaOGS01282	protein phosphatase 1alpha at 96A	Pp1-96A	0.01	0.985274	1	0.36	0.520507	0.885352	0.35	0.533038	0.83779	3.39	0.0166686	0.213342	1.83	0.156951	1	-1.56	0.346174	0.853136
TRINITY_DN69180_c3_g1_i1	PaOGS01282	protein phosphatase 1alpha at 96A	Pp1-96A	0.44	0.559058	1	0.23	0.753024	0.962056	-0.21	0.782175	0.949794	0	1	1	0	1	1	0	1	1
TRINITY_DN69180_c3_g1_i3	PaOGS01282	protein phosphatase 1alpha at 96A	Pp1-96A	-1.43	0.392411	0.986763	-0.62	0.712517	0.95199	0.81	0.625218	0.883191	0	1	1	-2.61	0.229969	1	-2.48	0.254615	0.780862
TRINITY_DN69180_c3_g1_i4	PaOGS01282	protein phosphatase 1alpha at 96A	Pp1-96A	0.04	0.982027	1	0.77	0.651768	0.933829	0.73	0.668089	0.902158	4.88	0.0204189	0.241616	-0.14	0.937045	1	-5.02	0.0167897	0.223925
TRINITY_DN69180_c3_g1_i5	PaOGS01282	protein phosphatase 1alpha at 96A	Pp1-96A	1.39	0.0149102	0.311281	0.68	0.234115	0.697193	-0.71	0.211858	0.571577	4.08	0.00061041	0.0253216	1.59	0.0296218	1	-2.49	0.0434211	0.372114
TRINITY_DN69180_c3_g1_i6	PaOGS01282	protein phosphatase 1alpha at 96A	Pp1-96A	0.48	0.731837	1	0.53	0.706598	0.950459	0.05	0.97316	1	1.07	0.477979	0.943524	-0.98	0.49873	1	-2.05	0.168577	0.682889
TRINITY_DN69180_c3_g1_i7	PaOGS01282	protein phosphatase 1alpha at 96A	Pp1-96A	0.8	0.210865	0.905369	1.04	0.099686	0.509936	0.25	0.69801	0.915731	5.21	0.000116487	0.00775169	6.41	2.06556e-06	0.00553997	1.21	0.497322	0.929109
TRINITY_DN69180_c3_g4_i1	PaOGS01282	protein phosphatase 1alpha at 96A	Pp1-96A	0.28	0.88622		1.4	0.47047		1.12	0.565445		0	1		0	1	1	0	1
TRINITY_DN157549_c0_g1_i1	PaOGS11408	protein phosphatase 1alpha at 96A	Pp1-96A	-0.81	0.767767		-0.06	0.980959		0.74	0.780748		0.46	0.852112		1.25	0.620006	1	0.79	0.757505
TRINITY_DN65572_c0_g1_i6	PaOGS27589	microtubule star	microtubule star	-0.4	0.901574		1.19	0.718843		1.6	0.627927		-2.45	0.481747		0	1	1	2.57	0.460871
TRINITY_DN65572_c0_g3_i1	PaOGS27589	microtubule star	microtubule star	0	1		-4.08	0.300863		-4.06	0.302887		-2.11	0.603128		0	1	1	2.22	0.583237
TRINITY_DN65572_c0_g3_i2	PaOGS27589	microtubule star	microtubule star	0.43	0.74327	1	-0.59	0.641318	0.930175	-1.02	0.426548	0.766105	0.36	0.790629	0.999539	0.75	0.583531	1	0.39	0.779616	1
TRINITY_DN65572_c0_g3_i3	PaOGS27589	microtubule star	microtubule star	0	1		-3.29	0.523826		-3.26	0.527174		2.21	0.671811		2.46	0.636666	1	0	1
TRINITY_DN65572_c0_g3_i4	PaOGS27589	microtubule star	microtubule star	0.12	0.713777	1	-0.41	0.220382	0.685095	-0.53	0.111281	0.421668	0.23	0.496349	0.949528	0.27	0.422877	1	0.04	0.903702	1
TRINITY_DN65572_c0_g3_i5	PaOGS27589	microtubule star	microtubule star	1.51	0.260178	0.941112	-1.68	0.174046	0.630672	-3.19	0.0148773	0.138181	-0.36	0.776985	0.998466	5.14	0.00256879	0.762927	5.5	0.00120339	0.0429394
TRINITY_DN65572_c0_g5_i1	PaOGS27589	microtubule star	microtubule star	2.18	0.164168		-0.61	0.619293		-2.79	0.0669383	0.323221	0.72	0.580621		2.66	0.0901288	1	1.93	0.230899
TRINITY_DN65572_c0_g6_i1	PaOGS27589	microtubule star	microtubule star	1.53	0.567298		0.23	0.925436		-1.3	0.622187		0.47	0.865364		0.74	0.789877	1	0.27	0.92369
TRINITY_DN80910_c5_g5_i1	PaOGS31508	protein phosphatase V	protein phosphatase V	-0.11	0.740744	1	-0.67	0.0455826	0.360128	-0.56	0.0954102	0.389164	-0.16	0.642512	0.981901	-0.23	0.489866	1	-0.08	0.822285	1
TRINITY_DN80910_c5_g5_i2	PaOGS31508	protein phosphatase V	protein phosphatase V	0.1	0.84496	1	-0.73	0.129378	0.564894	-0.82	0.0867943	0.370331	-0.03	0.947689	1	0.17	0.727805	1	0.21	0.679939	0.99018
TRINITY_DN69136_c1_g2_i1	PaOGS11757	protein tyrosine phosphatase 61F	protein tyrosine phosphatase 61F
TRINITY_DN69136_c1_g3_i1	PaOGS11757	protein tyrosine phosphatase 61F	protein tyrosine phosphatase 61F	-0.39	0.438502	0.999483	-0.37	0.45776	0.854017	0.02	0.969612	1	-0.5	0.311701	0.857106	0.11	0.822123	1	0.61	0.215759	0.744128
TRINITY_DN69136_c1_g3_i2	PaOGS11757	protein tyrosine phosphatase 61F	protein tyrosine phosphatase 61F	-0.3	0.60385	1	-0.35	0.534739	0.891774	-0.06	0.920952	0.998192	-0.41	0.470158	0.938927	-0.04	0.946068	1	0.37	0.512049	0.93337
TRINITY_DN69136_c1_g3_i3	PaOGS11757	protein tyrosine phosphatase 61F	protein tyrosine phosphatase 61F	-1.45	0.579473	1	-1.17	0.654138	0.934367	0.28	0.913482	0.996012	0.15	0.95343	1	-2.12	0.414164	1	-2.28	0.382336	0.873737
TRINITY_DN81300_c6_g1_i1	PaOGS11757	protein tyrosine phosphatase 61F	protein tyrosine phosphatase 61F	0.05	0.945672	1	0.13	0.859541	0.989579	0.08	0.914588	0.996175	-0.16	0.829263	1	0.12	0.871952	1	0.27	0.705891	0.990507
TRINITY_DN71185_c4_g3_i1	PaOGS23910	Rac1	Rac1	-1.83	0.681464		0	1		2.68	0.548366		0.85	0.849336		-1.87	0.670621	1	-2.73	0.535779
TRINITY_DN72749_c3_g1_i1	PaOGS23910	Rac1	Rac1	-0.13	0.657694	1	-1.01	0.000331797	0.0185145	-0.88	0.00165519	0.0350346	-0.04	0.875615	1	-0.2	0.479238	1	-0.16	0.581899	0.95911
TRINITY_DN78477_c3_g3_i1	PaOGS23910	Rac1	Rac1	-1.04	0.701168	1	-1.81	0.499807	0.875537	-0.77	0.770152	0.945444	1.15	0.657464	0.983033	-0.27	0.916121	1	-1.42	0.583245	0.959726
TRINITY_DN78477_c3_g3_i2	PaOGS23910	Rac1	Rac1	-0.15	0.763438	1	-0.09	0.857256	0.989439	0.06	0.898265	0.991295	-1.04	0.0244753	0.269482	-0.53	0.249025	1	0.5	0.267762	0.793318
TRINITY_DN80547_c1_g1_i1	PaOGS23910	Rac1	Rac1
TRINITY_DN86471_c2_g1_i1	PaOGS23910	Rac1	Rac1	0.12	0.712806	1	-0.39	0.211262	0.67542	-0.5	0.105459	0.410342	-0.14	0.647359	0.982287	0.26	0.394441	1	0.41	0.190541	0.713672
TRINITY_DN86471_c2_g1_i3	PaOGS23910	Rac1	Rac1	0	1		-0.88	0.867098		-0.83	0.874758		-0.84	0.872604		0.19	0.971486	1	1.03	0.844507
TRINITY_DN86471_c2_g1_i5	PaOGS23910	Rac1	Rac1	0.23	0.637511	1	-0.55	0.229804	0.693312	-0.77	0.0937408	0.385292	-1.05	0.0267758	0.28394	-1.16	0.0130975	1	-0.11	0.799693	1
TRINITY_DN86471_c2_g1_i6	PaOGS23910	Rac1	Rac1	2.29	0.65984		2.22	0.670394		-0.08	0.988543		0	1		-0.83	0.874503	1	-0.7	0.893965
TRINITY_DN78131_c3_g3_i1	PaOGS07457	Ras 85D	Ras	0.34	0.37471	0.98332	-0.59	0.115245	0.539446	-0.93	0.0136644	0.131285	0.37	0.328677	0.868436	0.23	0.531769	1	-0.13	0.723464	0.991052
TRINITY_DN114941_c0_g1_i1	PaOGS02503	Ras 85D	Ras
TRINITY_DN70721_c3_g2_i1	PaOGS02503	Ras 85D	Ras	-2.59	0.617909		-1.63	0.75413		0.96	0.851016		0	1		0	1	1	0	1
TRINITY_DN70721_c3_g2_i2	PaOGS02503	Ras 85D	Ras	2.46	0.42165		4.28	0.161726		1.82	0.571903		-1.94	0.540937		-0.84	0.793479	1	1.1	0.729634
TRINITY_DN73396_c4_g1_i1	PaOGS02503	Ras 85D	Ras	0.28	0.598072	1	-0.73	0.158474	0.608607	-1.01	0.0524826	0.283988	-2.16	0.00014216	0.00892031	-0.96	0.0970205	1	1.2	0.0267128	0.289205
TRINITY_DN73396_c4_g1_i2	PaOGS02503	Ras 85D	Ras	1.11	0.808879		1.19	0.794		0.09	0.985185	1	-0.64	0.888725		3.47	0.463357	1	4.11	0.383153
TRINITY_DN73396_c4_g1_i3	PaOGS02503	Ras 85D	Ras	-0.21	0.374739	0.98332	-0.44	0.0611483	0.410573	-0.23	0.32612	0.688351	-0.03	0.903903	1	-0.14	0.55	1	-0.11	0.63376	0.975984
TRINITY_DN73396_c4_g2_i1	PaOGS02503	Ras 85D	Ras	-0.77	0.429216		-0.37	0.697316	0.94803	0.4	0.649381	0.894024	0.91	0.314493		1.55	0.101302	1	0.63	0.526685	0.938793
TRINITY_DN89915_c0_g1_i1	PaOGS02503	Ras 85D	Ras	0.91	0.862163		1.81	0.73049		0	1		-1.08	0.83802		-0.81	0.878087	1	0.27	0.959302
TRINITY_DN73231_c1_g1_i1	PaOGS15449	Ras 64B	Ras	-1.1	0.7483		-1.19	0.723759		-0.09	0.979077		-1.1	0.751483		-1.64	0.635159	1	-0.53	0.877621
TRINITY_DN74123_c5_g1_i1	PaOGS15449	Ras 64B	Ras	-2.32	0.165021		-1.17	0.486354	0.869368	1.15	0.456822	0.788831	0.39	0.813568		-0.75	0.638183	1	-1.14	0.48254	0.9247
TRINITY_DN74123_c5_g1_i2	PaOGS15449	Ras 64B	Ras	0.27	0.431574	0.998245	-0.3	0.379494	0.808995	-0.58	0.0956389	0.389741	-0.44	0.200927	0.739723	0.53	0.125061	1	0.97	0.00491307	0.106843
TRINITY_DN74123_c5_g1_i3	PaOGS15449	Ras 64B	Ras	1.58	0.423257		3.33	0.105311		1.75	0.408649	0.753613	-0.66	0.737944		0.17	0.931806	1	0.83	0.673691
TRINITY_DN74123_c5_g1_i4	PaOGS15449	Ras 64B	Ras	-2.34	0.52618		-4	0.272422		-1.66	0.635172	0.887564	4.53	0.214635		0.55	0.873758	1	-3.98	0.276916
TRINITY_DN74123_c5_g1_i5	PaOGS15449	Ras 64B	Ras	0.23	0.695256	1	0.13	0.821633	0.980505	-0.1	0.865098	0.980979	3.89	0.00506462	0.101958	-0.81	0.31839	1	-4.7	0.000489308	0.0233881
TRINITY_DN82896_c2_g1_i2	PaOGS15449	Ras 64B	Ras	1.9	0.561842		0.89	0.781477		-1	0.758827		-2.61	0.416786		-3.34	0.29203	1	-0.72	0.812814
TRINITY_DN82896_c2_g1_i3	PaOGS15449	Ras 64B	Ras	-0.48	0.842503	1	-1.2	0.618423	0.921069	-0.72	0.764689	0.943368	-0.46	0.847464	1	1.09	0.653621	1	1.55	0.521823	0.936784
TRINITY_DN82896_c2_g1_i4	PaOGS15449	Ras 64B	Ras	-0.16	0.935331		0.77	0.703149	0.949602	0.94	0.643109	0.891212	0.78	0.702878		2.44	0.260658	1	1.65	0.451492	0.909775
TRINITY_DN82896_c2_g1_i5	PaOGS15449	Ras 64B	Ras	0.9	0.864858		0.85	0.872364		-0.05	0.99239		-1.08	0.837607		0	1	1	1.24	0.813642
TRINITY_DN82896_c2_g1_i6	PaOGS15449	Ras 64B	Ras	-0.02	0.942836	1	-0.7	0.0414903	0.345244	-0.67	0.0493095	0.2747	-0.8	0.0184482	0.226934	0.24	0.486443	1	1.04	0.0022579	0.065262
TRINITY_DN82896_c2_g3_i1	PaOGS15449	Ras 64B	Ras	0.93	0.686436		-0.58	0.786476		-1.51	0.482253		0.06	0.97314		-0.4	0.815064	1	-0.46	0.789593
TRINITY_DN82896_c2_g3_i2	PaOGS15449	Ras 64B	Ras	-1.49	0.775214		1.81	0.730668		3.3	0.526042		0	1		-1.55	0.76821	1	-1.42	0.786226
TRINITY_DN82896_c2_g4_i1	PaOGS15449	Ras 64B	Ras	-1.81	0.562778		-1.65	0.593183		0.16	0.957176		1.87	0.557011		1.17	0.713282	1	-0.7	0.829449
TRINITY_DN85699_c1_g2_i1	PaOGS15449	Ras 64B	Ras	-1.15	0.481437		-0.57	0.726359	0.955476	0.58	0.715354	0.923107	-0.81	0.658372		0.76	0.700588	1	1.58	0.413257	0.890059
TRINITY_DN85699_c1_g2_i4	PaOGS15449	Ras 64B	Ras	-0.01	0.994132		0.44	0.824369		0.45	0.818621		0	1		0	1	1	0	1
TRINITY_DN85017_c2_g1_i1	PaOGS04602	Ras 64B	Ras	0.8	0.879737		1.72	0.743332		0	1		0	1		-2.45	0.637427	1	-2.21	0.670492
TRINITY_DN86779_c4_g1_i1	PaOGS04602	Ras 64B	Ras
TRINITY_DN86779_c4_g1_i2	PaOGS04602	Ras 64B	Ras	-0.78	0.494463	1	-0.72	0.530317	0.890113	0.06	0.954754	1	-0.53	0.644421	0.982018	-0.08	0.942554	1	0.44	0.696862	0.990507
TRINITY_DN86779_c4_g1_i3	PaOGS04602	Ras 64B	Ras	-0.11	0.827932	1	-0.4	0.44449	0.846802	-0.29	0.584729	0.863982	-0.13	0.808486	1	-0.17	0.744241	1	-0.04	0.933382	1
TRINITY_DN86779_c4_g1_i5	PaOGS04602	Ras 64B	Ras	-0.22	0.450675	1	0.02	0.940455	1	0.24	0.399773	0.746562	0.29	0.304589	0.852606	-0.27	0.328613	1	-0.56	0.0451422	0.379799
TRINITY_DN86779_c4_g1_i6	PaOGS04602	Ras 64B	Ras	-0.2	0.659238	1	-0.24	0.595415	0.91284	-0.04	0.929983	1	0.89	0.053102	0.410609	0.25	0.581302	1	-0.63	0.166128	0.678686
TRINITY_DN86779_c4_g1_i7	PaOGS04602	Ras 64B	Ras	0	0.999744	1	-1.59	0.43077	0.839817	-1.59	0.430943	0.769855	0.26	0.896303	1	-0.16	0.935823	1	-0.43	0.832997	1
TRINITY_DN86779_c4_g1_i8	PaOGS04602	Ras 64B	Ras	-0.63	0.283273	0.954281	-1.29	0.0236587	0.261683	-0.67	0.234883	0.598269	-0.53	0.349883	0.880557	0.49	0.393937	1	1.01	0.0740338	0.48563
TRINITY_DN86779_c4_g1_i9	PaOGS04602	Ras 64B	Ras	0.94	0.0195508	0.362979	0.19	0.634437	0.928042	-0.76	0.0599421	0.304699	0.26	0.511672	0.954526	-0.3	0.451355	1	-0.55	0.158782	0.669166
TRINITY_DN74142_c0_g1_i1	PaOGS37079	Rheb	Rheb	-3.52	0.495115		0	1		4.38	0.397013		0	1		0	1	1	0	1
TRINITY_DN74142_c0_g1_i2	PaOGS37079	Rheb	Rheb	0.06	0.859824	1	-0.32	0.318558	0.771815	-0.38	0.240312	0.60445	0.24	0.459879	0.93437	0.45	0.165515	1	0.21	0.517327	0.935304
TRINITY_DN74142_c0_g1_i4	PaOGS37079	Rheb	Rheb	-0.67	0.547597	1	-1.68	0.123933	0.555565	-1.02	0.347233	0.70527	0.67	0.537393	0.961894	0.49	0.647193	1	-0.17	0.872437	1
TRINITY_DN134056_c0_g1_i1	PaOGS01401	Rheb	Rheb
TRINITY_DN163158_c0_g1_i1	PaOGS01401	Rheb	Rheb	-0.13	0.956266		-1.37	0.516539		-1.24	0.556359		0.13	0.946334		0.05	0.979048	1	-0.08	0.966697
TRINITY_DN73097_c0_g1_i1	PaOGS01401	Rheb	Rheb	5.66	0.082975	0.698282	0.62	0.842486	0.985787	-5.05	0.12234	0.442114	-0.22	0.943277	1	-0.28	0.928609	1	-0.06	0.985291	1
TRINITY_DN73097_c0_g1_i3	PaOGS01401	Rheb	Rheb	-0.08	0.819049	1	-0.14	0.687663	0.944994	-0.06	0.863437	0.98024	-0.72	0.0393636	0.350097	-0.64	0.0698161	1	0.09	0.802195	1
TRINITY_DN74142_c0_g1_i3	PaOGS01401	Rheb	Rheb	0	1		-0.99	0.8497		-0.89	0.865104		0	1		0	1	1	0	1
TRINITY_DN72019_c7_g1_i1	PaOGS32192	triose phosphate isomerase	triose phosphate isomerase	-1.01	0.140311	0.828399	-1.09	0.0953698	0.501239	-0.09	0.882403	0.986292	0.63	0.312522	0.857886	0	0.994805	1	-0.63	0.312244	0.830703
TRINITY_DN75295_c1_g1_i1	PaOGS32192	triose phosphate isomerase	triose phosphate isomerase	-3.95	0.0282821		-3.84	0.0303048		0.11	0.938432		0.66	0.674047		-0.46	0.753155	1	-1.11	0.465649
TRINITY_DN75295_c1_g1_i2	PaOGS32192	triose phosphate isomerase	triose phosphate isomerase	4.52	0.379894		-1.41	0.778145	0.968184	-5.94	0.247909	0.612641	4.28	0.406014		4.53	0.379723	1	0	1	1
TRINITY_DN75295_c1_g1_i3	PaOGS32192	triose phosphate isomerase	triose phosphate isomerase	3.4	0.510507		4.26	0.409378		0	1		1.01	0.842241		0.6	0.905002	1	-0.41	0.936253
TRINITY_DN75295_c1_g1_i4	PaOGS32192	triose phosphate isomerase	triose phosphate isomerase	0.14	0.683533	1	-0.47	0.172816	0.628687	-0.61	0.0765632	0.347109	0.47	0.177746	0.706956	0.31	0.362027	1	-0.15	0.662554	0.984715
TRINITY_DN75295_c1_g1_i5	PaOGS32192	triose phosphate isomerase	triose phosphate isomerase	2.38	0.0499466	0.571393	-0.96	0.374006	0.806421	-3.35	0.00519262	0.0724531	-3.18	0.00645003	0.118861	4.13	0.0123364	1	7.31	4.01297e-06	0.000640551
TRINITY_DN75295_c1_g1_i6	PaOGS32192	triose phosphate isomerase	triose phosphate isomerase	-0.75	0.580392		1.26	0.370072	0.803651	2.01	0.144469	0.478877	1.49	0.271287		1	0.447067	1	-0.49	0.722979	0.991052
TRINITY_DN85741_c0_g1_i1	PaOGS32192	triose phosphate isomerase	triose phosphate isomerase	0.92	0.799652		-0.58	0.869244		-1.5	0.670721		-1.85	0.595806		-2.12	0.541261	1	-0.27	0.936848
TRINITY_DN77537_c0_g2_i1	PaOGS31868	SHC-adaptor protein	SHC-adaptor protein	-0.62	0.856599		3.04	0.383085	0.810864	3.66	0.293118	0.659618	3.04	0.405019		-0.85	0.806997	1	-3.89	0.282437	0.805469
TRINITY_DN77537_c0_g2_i2	PaOGS31868	SHC-adaptor protein	SHC-adaptor protein	-0.9	0.68061	1	-1.1	0.615644	0.919986	-0.19	0.928792	1	0.08	0.970292	1	0.42	0.848146	1	0.34	0.877509	1
TRINITY_DN83448_c0_g1_i1	PaOGS29953	corkscrew	corkscrew	0.18	0.575853	1	0.2	0.533934	0.891437	0.02	0.951906	1	-0.4	0.213667	0.75831	0.23	0.469657	1	0.64	0.04921	0.397154
TRINITY_DN83448_c0_g1_i2	PaOGS29953	corkscrew	corkscrew	1.34	0.111967	0.776331	0.25	0.757427	0.962838	-1.09	0.193888	0.550003	-0.37	0.640086	0.981901	0.11	0.895763	1	0.48	0.549205	0.946664
TRINITY_DN83448_c0_g1_i4	PaOGS29953	corkscrew	corkscrew	0	1		0	1		0	1		1.82	0.728626		1.1	0.833372	1	-0.71	0.892104
TRINITY_DN83448_c0_g1_i5	PaOGS29953	corkscrew	corkscrew	0.46	0.715891	1	-0.56	0.654673	0.934537	-1.02	0.417068	0.759493	-0.55	0.66102	0.983242	0.37	0.770229	1	0.92	0.465033	0.917039
TRINITY_DN83448_c0_g5_i1	PaOGS29953	corkscrew	corkscrew	0	1		0	1		0	1		-0.08	0.987177		1.16	0.826264	1	1.24	0.813884
TRINITY_DN83448_c0_g7_i1	PaOGS29953	corkscrew	corkscrew	0	1		0	1		0	1		-1.08	0.837686		0	1	1	1.24	0.813678
TRINITY_DN83448_c0_g7_i2	PaOGS29953	corkscrew	corkscrew	-0.07	0.975296		1.81	0.3906		1.87	0.373736		-0.76	0.604452		0.3	0.841064	1	1.06	0.471228
TRINITY_DN153552_c0_g1_i1	PaOGS29346	corkscrew	corkscrew	3.11	0.395165		1.21	0.733061		-1.91	0.604515		0.83	0.826081		1.11	0.769965	1	0	1
TRINITY_DN61064_c0_g1_i1	PaOGS29346	corkscrew	corkscrew	-2.33	0.653033		1.8	0.7332		4.12	0.425691		0	1		0	1	1	0	1
TRINITY_DN61064_c0_g2_i1	PaOGS29346	corkscrew	corkscrew	-0.29	0.479004	1	-0.39	0.328856	0.777953	-0.1	0.800397	0.956626	-0.63	0.111648	0.590114	0.17	0.67437	1	0.8	0.0437362	0.373424
TRINITY_DN61064_c0_g2_i2	PaOGS29346	corkscrew	corkscrew	0.17	0.955258		-1.15	0.701879		-1.32	0.661087		0	1		0	1	1	0	1
TRINITY_DN61064_c0_g2_i3	PaOGS29346	corkscrew	corkscrew	-1.06	0.0475612	0.5599	-0.34	0.523113	0.886285	0.72	0.148923	0.486237	-0.48	0.311185	0.856753	0.11	0.817251	1	0.59	0.212316	0.740316
TRINITY_DN90193_c2_g1_i1	PaOGS29346	corkscrew	corkscrew	0	1		0	1		0	1		-1.12	0.831869		0	1	1	1.25	0.81173
TRINITY_DN90193_c2_g1_i2	PaOGS29346	corkscrew	corkscrew	0.84	0.813738		2.76	0.446038		1.92	0.602077		-0.09	0.980041		1.15	0.758537	1	1.24	0.739861
TRINITY_DN90193_c2_g1_i3	PaOGS29346	corkscrew	corkscrew	0	1		-0.18	0.973092		-0.03	0.994716		0	1		0	1	1	0	1
TRINITY_DN90193_c2_g1_i4	PaOGS29346	corkscrew	corkscrew	1.71	0.743561		2.62	0.617515		0	1		-0.13	0.980402		1.1	0.833977	1	1.23	0.814917
TRINITY_DN69375_c8_g1_i1	PaOGS27630	Salt-inducible kinase 2	Salt-inducible kinase 2	-1.82	0.290634		-2.43	0.144081		-0.62	0.666894		0	1		-3.53	0.0539989	1	-3.4	0.0629554
TRINITY_DN69375_c8_g1_i2	PaOGS27630	Salt-inducible kinase 2	Salt-inducible kinase 2	2.22	0.268796		0.22	0.898365		-2	0.30965		0.67	0.711911		0.51	0.772736	1	-0.16	0.931137
TRINITY_DN69375_c9_g1_i1	PaOGS27630	Salt-inducible kinase 2	Salt-inducible kinase 2	-0.15	0.966042		0.78	0.821377		0.93	0.788433		1.7	0.609795		2	0.548173	1	0.3	0.930804
TRINITY_DN72457_c4_g1_i1	PaOGS27630	Salt-inducible kinase 2	Salt-inducible kinase 2	0.87	0.649149	1	1.43	0.453597	0.852014	0.56	0.76911	0.945047	0	0.998763	1	-2.12	0.270072	1	-2.12	0.271057	0.796407
TRINITY_DN72457_c4_g1_i2	PaOGS27630	Salt-inducible kinase 2	Salt-inducible kinase 2	-7.1	0.00274905	0.107648	-4.75	0.0456493	0.360343	2.35	0.255658	0.621473	0.12	0.95254	1	2.06	0.320138	1	1.94	0.349951	0.855276
TRINITY_DN72457_c4_g3_i1	PaOGS27630	Salt-inducible kinase 2	Salt-inducible kinase 2	-1	0.849327		-0.96	0.855057		0.04	0.993328		0	1		0	1	1	0	1
TRINITY_DN73053_c0_g2_i1	PaOGS27630	Salt-inducible kinase 2	Salt-inducible kinase 2	2.4	0.55296		1.53	0.703512		-0.87	0.831374		-3.24	0.419828		-0.85	0.837913	1	2.39	0.551034
TRINITY_DN73053_c0_g2_i2	PaOGS27630	Salt-inducible kinase 2	Salt-inducible kinase 2	-0.48	0.522754	1	0.66	0.379611	0.809063	1.14	0.126518	0.449346	-0.39	0.596351	0.975516	-0.07	0.922372	1	0.32	0.664375	0.98538
TRINITY_DN73053_c0_g2_i3	PaOGS27630	Salt-inducible kinase 2	Salt-inducible kinase 2	0	1		0	1		0	1		0	1		-2.75	0.595657	1	-2.62	0.613825
TRINITY_DN73053_c0_g3_i1	PaOGS27630	Salt-inducible kinase 2	Salt-inducible kinase 2	0.92	0.860969		-0.23	0.96559		-1.15	0.826053		1.37	0.794102		1.63	0.755981	1	0	1
TRINITY_DN73053_c0_g4_i1	PaOGS27630	Salt-inducible kinase 2	Salt-inducible kinase 2	-1.77	0.660358		-1.18	0.769263		0.6	0.880656		1.69	0.675047		0.1	0.980628	1	-1.59	0.692144
TRINITY_DN77629_c0_g1_i1	PaOGS27630	Salt-inducible kinase 2	Salt-inducible kinase 2	-0.99	0.81022		0	1		1.83	0.655748		1.52	0.700183		1.93	0.626558	1	0.41	0.919767
TRINITY_DN85354_c1_g1_i4	PaOGS27630	Salt-inducible kinase 2	Salt-inducible kinase 2	-3.28	0.0777687		1.03	0.625352		4.31	0.022791	0.177432	-1.28	0.459189		1.42	0.463652	1	2.7	0.151703
TRINITY_DN85354_c1_g1_i6	PaOGS27630	Salt-inducible kinase 2	Salt-inducible kinase 2	3.91	0.0378555		1.07	0.492594		-2.83	0.134313		0.89	0.575972		0.72	0.644823	1	-0.17	0.915573
TRINITY_DN85354_c1_g1_i7	PaOGS27630	Salt-inducible kinase 2	Salt-inducible kinase 2	-0.96	0.298846	0.961712	0.27	0.772705	0.96697	1.23	0.17186	0.519702	-0.54	0.541537	0.96337	0.45	0.622044	1	0.99	0.270153	0.795477
TRINITY_DN45854_c0_g1_i1	PaOGS13689	SAPK-interacting protein 1	Sin1(TOR-Complex2)	1.68	0.650896		0.19	0.957878		-1.49	0.683874		2.6	0.475647		0.12	0.973066	1	-2.48	0.495892
TRINITY_DN70663_c3_g6_i1	PaOGS13689	SAPK-interacting protein 1	Sin1(TOR-Complex2)	0.36	0.443214	1	-1.11	0.015363	0.208666	-1.47	0.00143053	0.0317944	1.04	0.028428	0.293143	-0.04	0.926133	1	-1.08	0.0221331	0.261784
TRINITY_DN70663_c3_g6_i2	PaOGS13689	SAPK-interacting protein 1	Sin1(TOR-Complex2)	0.41	0.722052	1	-0.5	0.663445	0.937766	-0.91	0.428659	0.767649	-0.05	0.965103	1	0.04	0.975327	1	0.09	0.940458	1
TRINITY_DN70663_c3_g6_i3	PaOGS13689	SAPK-interacting protein 1	Sin1(TOR-Complex2)	2.34	0.386174		-1.35	0.582758		-3.69	0.153598		1.46	0.543109		2.1	0.38992	1	0.63	0.800519
TRINITY_DN70663_c3_g8_i1	PaOGS13689	SAPK-interacting protein 1	Sin1(TOR-Complex2)	0	1		-0.97	0.852839		-0.89	0.864389		-1.09	0.836302		-0.8	0.87868	1	0.28	0.95695
TRINITY_DN77517_c7_g1_i1	PaOGS13689	SAPK-interacting protein 1	Sin1(TOR-Complex2)	-0.03	0.990005		-0.1	0.970431		-0.06	0.980685		2.5	0.324894		1.99	0.424737	1	-0.51	0.849207
TRINITY_DN88438_c0_g1_i1	PaOGS26097	Son of sevenless	Son of sevenless	-4.54	0.0324194		-4.12	0.0514557		0.43	0.81341		1.4	0.508288		-0.28	0.885237	1	-1.68	0.423
TRINITY_DN88438_c0_g1_i2	PaOGS26097	Son of sevenless	Son of sevenless	1.5	0.731627		0.94	0.826663		-0.56	0.898387		-1.1	0.805004		0	1	1	1.22	0.784475
TRINITY_DN88438_c0_g1_i3	PaOGS26097	Son of sevenless	Son of sevenless	-1.02	0.847208		-0.11	0.983354		0.91	0.863581		0.85	0.870459		2.09	0.689797	1	1.24	0.814614
TRINITY_DN88438_c0_g1_i4	PaOGS26097	Son of sevenless	Son of sevenless	-0.93	0.251535	0.934504	0.73	0.370134	0.803665	1.67	0.0401699	0.244478	0.48	0.566102	0.968971	0.86	0.304801	1	0.38	0.652918	0.982103
TRINITY_DN104486_c0_g1_i1	PaOGS05185	Son of sevenless	Son of sevenless	1.83	0.726368		2.74	0.601136		0	1		-1.08	0.838258		0	1	1	1.23	0.814734
TRINITY_DN165404_c0_g1_i1	PaOGS05185	Son of sevenless	Son of sevenless	0	1		0	1		0	1		1.35	0.797406		1.64	0.754983	1	0	1
TRINITY_DN55920_c1_g1_i1	PaOGS05185	Son of sevenless	Son of sevenless	0	1		-2.68	0.588551		-2.65	0.593475		2.43	0.626832		1.72	0.729937	1	-0.7	0.889482
TRINITY_DN69214_c4_g1_i1	PaOGS05185	Son of sevenless	Son of sevenless	0	1		-0.13	0.979708		-0.04	0.993702		0	1		0	1	1	0	1
TRINITY_DN72447_c2_g1_i1	PaOGS05185	Son of sevenless	Son of sevenless	-0.93	0.315543	0.967927	-0.32	0.730786	0.956594	0.61	0.489383	0.811375	3.67	0.0160172	0.207734	0.26	0.817483	1	-3.41	0.0258624	0.284395
TRINITY_DN72447_c2_g1_i3	PaOGS05185	Son of sevenless	Son of sevenless	1.71	0.644089		-0.03	0.993893		-1.74	0.637895		-1.1	0.783071		0	1	1	1.22	0.760778
TRINITY_DN72447_c4_g1_i1	PaOGS05185	Son of sevenless	Son of sevenless	0	1		-0.2	0.970172		-0.03	0.994856		-1.2	0.820155		0	1	1	1.26	0.810383
TRINITY_DN79508_c0_g2_i1	PaOGS05185	Son of sevenless	Son of sevenless	0.38	0.852816		0.04	0.98432		-0.34	0.861959		0.73	0.67387		0.86	0.615915	1	0.14	0.938193
TRINITY_DN79508_c0_g4_i1	PaOGS05185	Son of sevenless	Son of sevenless	-0.59	0.573131		0.83	0.444508	0.846802	1.42	0.173942	0.522264	0.02	0.982573		-0.19	0.852749	1	-0.22	0.836795	1
TRINITY_DN79508_c0_g6_i1	PaOGS05185	Son of sevenless	Son of sevenless	-0.32	0.605401	1	-0.16	0.788592	0.970978	0.16	0.786663	0.951539	-0.51	0.396766	0.904459	-0.03	0.953977	1	0.47	0.425354	0.896733
TRINITY_DN89987_c1_g1_i1	PaOGS05185	Son of sevenless	Son of sevenless	0.94	0.736011		-1.63	0.53311		-2.57	0.32452		-0.79	0.764522		0.92	0.738055	1	1.71	0.523448
TRINITY_DN89987_c1_g1_i2	PaOGS05185	Son of sevenless	Son of sevenless	2.29	0.660343		3.14	0.546212		0	1		3.53	0.494308		2.82	0.585482	1	-0.71	0.892327
TRINITY_DN108032_c0_g1_i1	PaOGS15611	sterol regulatory element binding protein	sterol regulatory element binding protein	-1.03	0.845036		0	1		1.87	0.721991		-1.08	0.837374		-0.8	0.879249	1	0.28	0.95747
TRINITY_DN69227_c2_g1_i1	PaOGS15611	sterol regulatory element binding protein	sterol regulatory element binding protein	0.41	0.380623	0.984535	-0.02	0.960988	1	-0.43	0.343164	0.701686	0.21	0.634191	0.981901	1.2	0.0100063	1	0.98	0.0363491	0.33972
TRINITY_DN71580_c6_g1_i1	PaOGS15611	sterol regulatory element binding protein	sterol regulatory element binding protein	-0.09	0.833763	1	0.19	0.646301	0.931844	0.28	0.501755	0.819071	0.41	0.329784	0.869122	0.98	0.0201069	1	0.57	0.178227	0.696019
TRINITY_DN88659_c0_g1_i1	PaOGS15611	sterol regulatory element binding protein	sterol regulatory element binding protein	-0.19	0.570158	1	-0.07	0.839366	0.984967	0.13	0.714237	0.922618	0.41	0.235018	0.785127	0.87	0.0108893	1	0.47	0.174457	0.691035
TRINITY_DN88659_c0_g2_i1	PaOGS15611	sterol regulatory element binding protein	sterol regulatory element binding protein	0	1		-0.18	0.973092		-0.03	0.994716		0.79	0.880954		1.09	0.836267	1	0	1
TRINITY_DN52156_c0_g1_i1	PaOGS20378	pollux	pollux	-1.11	0.832618		-0.19	0.971869		0.93	0.86023		0	1		0	1	1	0	1
TRINITY_DN52156_c0_g1_i2	PaOGS20378	pollux	pollux	-1.11	0.832618		0	1		1.89	0.719853		0	1		-0.88	0.867259	1	-0.66	0.900107
TRINITY_DN64689_c2_g1_i1	PaOGS20378	pollux	pollux
TRINITY_DN64689_c2_g4_i1	PaOGS20378	pollux	pollux	-1.75	0.494077		1.68	0.541748		3.42	0.189448		2.86	0.278862		2.16	0.412231	1	-0.69	0.804543
TRINITY_DN64689_c2_g4_i2	PaOGS20378	pollux	pollux	1.54	0.4183		0.88	0.604756		-0.65	0.731302		2.38	0.229897		0.74	0.671697	1	-1.64	0.418294
TRINITY_DN64689_c2_g4_i3	PaOGS20378	pollux	pollux	0	1		0	1		0	1		1.69	0.746789		1.96	0.708428	1	0	1
TRINITY_DN64689_c2_g4_i4	PaOGS20378	pollux	pollux	2	0.701268		2.88	0.580779		0	1		0	1		0	1	1	0	1
TRINITY_DN64689_c2_g4_i6	PaOGS20378	pollux	pollux	0.93	0.703509		-2.22	0.31151		-3.16	0.151076		1.08	0.568954		0.99	0.599369	1	-0.09	0.96194
TRINITY_DN64689_c2_g5_i1	PaOGS20378	pollux	pollux	0	1		-2.52	0.62627		-2.49	0.630416		-0.91	0.862285		0.1	0.984152	1	1.01	0.846681
TRINITY_DN64689_c2_g5_i2	PaOGS20378	pollux	pollux	0.83	0.874555		1.76	0.738625		0	1		0	1		0	1	1	0	1
TRINITY_DN64689_c2_g5_i4	PaOGS20378	pollux	pollux	0.52	0.653513		-0.15	0.89437	0.996465	-0.67	0.554006	0.848861	0.91	0.488486		0.05	0.965688	1	-0.85	0.511271	0.933087
TRINITY_DN64894_c0_g1_i1	PaOGS20378	pollux	pollux	0	1		0	1		0	1		0.81	0.877245		1.1	0.833402	1	0.29	0.955733
TRINITY_DN64894_c0_g1_i2	PaOGS20378	pollux	pollux	-1.05	0.842532		0	1		1.88	0.721182		0.32	0.951228		2.32	0.656852	1	2	0.702947
TRINITY_DN64894_c0_g1_i3	PaOGS20378	pollux	pollux	0	1		0	1		0	1		0.7	0.894542		1	0.849318	1	0	1
TRINITY_DN64894_c0_g1_i4	PaOGS20378	pollux	pollux	-1.06	0.840673		0	1		1.88	0.720731		-2.65	0.610852		0	1	1	2.79	0.591625
TRINITY_DN78269_c0_g3_i1	PaOGS20378	pollux	pollux	-0.03	0.990636		1.81	0.510178		1.84	0.502669		-1.3	0.581533		0.03	0.990718	1	1.33	0.571816
TRINITY_DN88037_c0_g2_i1	PaOGS20378	pollux	pollux	-0.06	0.989351		-1.66	0.705545		-1.6	0.715751		-1.08	0.811707		0	1	1	1.24	0.783951
TRINITY_DN88037_c0_g2_i2	PaOGS20378	pollux	pollux
TRINITY_DN88037_c0_g2_i3	PaOGS20378	pollux	pollux	0	1		-1.19	0.820273		-1.13	0.829267		-0.13	0.980065		1.11	0.833348	1	1.24	0.813968
TRINITY_DN89542_c2_g1_i1	PaOGS20378	pollux	pollux	0	1		-1.6	0.758949		-1.55	0.765522		0	1		0	1	1	0	1
TRINITY_DN90238_c1_g1_i2	PaOGS20378	pollux	pollux	0.5	0.0285745	0.443223	0.11	0.627436	0.924899	-0.39	0.0857939	0.368215	0.08	0.727858	0.99196	0.22	0.324023	1	0.14	0.523885	0.937754
TRINITY_DN92651_c2_g1_i2	PaOGS20378	pollux	pollux	-0.1	0.984164		0.82	0.865232		0.92	0.849649		-1.11	0.819577		-0.82	0.866456	1	0.29	0.952215
TRINITY_DN92651_c2_g1_i4	PaOGS20378	pollux	pollux	0.27	0.864715		-0.99	0.478707		-1.26	0.385489		-1.28	0.364249		-0.42	0.771195	1	0.86	0.525007
TRINITY_DN92651_c2_g2_i1	PaOGS20378	pollux	pollux	0	1		0	1		0	1		-1.21	0.818291		0	1	1	1.26	0.810321
TRINITY_DN93274_c8_g1_i1	PaOGS20378	pollux	pollux	2.26	0.664455		3.13	0.547709		0	1		0	1		0	1	1	0	1
TRINITY_DN93274_c8_g1_i3	PaOGS20378	pollux	pollux	0.88	0.801393		-1.29	0.703167		-2.17	0.520368		-0.94	0.786085		0.18	0.95837	1	1.12	0.746073
TRINITY_DN93274_c8_g1_i4	PaOGS20378	pollux	pollux	-0.79	0.880858		0.08	0.988215		0.86	0.868634		0	1		-0.85	0.872455	1	-0.71	0.892975
TRINITY_DN93274_c8_g1_i5	PaOGS20378	pollux	pollux	0.37	0.354292	0.977387	-0.04	0.90713	0.998248	-0.41	0.288655	0.654938	0.36	0.373125	0.892924	0.74	0.0689597	1	0.38	0.358454	0.859816
TRINITY_DN93274_c8_g1_i6	PaOGS20378	pollux	pollux	2.23	0.645474		-0.3	0.949509		-2.53	0.598331		1.82	0.708386		2.09	0.666813	1	0	1
TRINITY_DN88430_c0_g1_i1	PaOGS01110	pollux	pollux	-0.06	0.914464	1	0.19	0.71983	0.953665	0.25	0.637636	0.888741	-0.63	0.192145	0.726987	-0.33	0.496947	1	0.3	0.52833	0.939319
TRINITY_DN90238_c1_g1_i1	PaOGS01110	pollux	pollux	-2.35	0.291096		-1.5	0.501554	0.876333	0.86	0.673564	0.904657	0.03	0.98746		1.08	0.593495	1	1.05	0.604804	0.966418
TRINITY_DN84173_c5_g1_i3	PaOGS31746	C3G guanyl-nucleotide exchange factor	C3G guanyl-nucleotide exchange factor	0.12	0.973345	1	-1.65	0.641432	0.9302	-1.77	0.617706	0.879891	0.14	0.968242	1	-3	0.399279	1	-3.15	0.377699	0.871021
TRINITY_DN84173_c5_g1_i4	PaOGS31746	C3G guanyl-nucleotide exchange factor	C3G guanyl-nucleotide exchange factor	-2.21	0.527913	1	-0.97	0.782535	0.969272	1.24	0.721235	0.926002	-6.2	0.0909446	0.537574	0	1	1	6.33	0.0842598	0.513262
TRINITY_DN84173_c5_g1_i6	PaOGS31746	C3G guanyl-nucleotide exchange factor	C3G guanyl-nucleotide exchange factor	0.89	0.83041		0.06	0.988029		-0.82	0.84087		-1.09	0.792362		-2.29	0.571287	1	-1.2	0.766169
TRINITY_DN84173_c5_g1_i8	PaOGS31746	C3G guanyl-nucleotide exchange factor	C3G guanyl-nucleotide exchange factor	0.77	0.0193527	0.361801	0.17	0.585117	0.910261	-0.59	0.0690621	0.328528	-0.25	0.437044	0.925058	0.48	0.132588	1	0.73	0.022553	0.263555
TRINITY_DN86147_c4_g1_i1	PaOGS31746	C3G guanyl-nucleotide exchange factor	C3G guanyl-nucleotide exchange factor	1.67	0.749869		2.55	0.626915		0	1		-1.1	0.834891		-0.84	0.872937	1	0.26	0.961316
TRINITY_DN84173_c5_g1_i1	PaOGS01706	C3G guanyl-nucleotide exchange factor	C3G guanyl-nucleotide exchange factor	-1.12	0.599223	1	-0.96	0.653583	0.934214	0.17	0.937734	1	0.34	0.873343	1	0.9	0.675423	1	0.56	0.795662	1
TRINITY_DN86097_c1_g2_i1	PaOGS13899	Usf	Usf	-1.18	0.169591	0.867559	-0.32	0.707042	0.950547	0.86	0.309986	0.674823	-0.4	0.639167	0.981901	0.43	0.618378	1	0.83	0.333479	0.845592
TRINITY_DN86097_c1_g2_i2	PaOGS13899	Usf	Usf	0.57	0.549653	1	0.32	0.736545	0.957537	-0.26	0.787686	0.951936	0.18	0.84527	1	-0.51	0.587203	1	-0.69	0.46091	0.915226
TRINITY_DN86097_c1_g2_i3	PaOGS13899	Usf	Usf	-3.05	0.0078167	0.21537	-2.6	0.0223955	0.254706	0.45	0.621306	0.881688	-0.96	0.29766	0.846722	-0.02	0.98659	1	0.94	0.302755	0.822907
TRINITY_DN127038_c0_g1_i1	PaOGS21233	USP	USP	-1.81	0.545847		-2.11	0.46426		-0.3	0.915079		-0.92	0.732528		2.16	0.455314	1	3.07	0.280541
TRINITY_DN88597_c9_g1_i1	PaOGS36136	USP	USP	0	1		-3.63	0.480695		-3.64	0.479994		0	1		0	1	1	0	1
TRINITY_DN88597_c9_g1_i2	PaOGS36136	USP	USP	-0.56	0.767238	1	0.95	0.616675	0.920413	1.51	0.424641	0.764466	-0.02	0.993294	1	1.03	0.578589	1	1.05	0.572897	0.95557
TRINITY_DN88597_c9_g1_i4	PaOGS36136	USP	USP	0	1		0	1		0	1		4	0.413059		1.65	0.732185	1	-2.36	0.632786
TRINITY_DN88597_c9_g1_i5	PaOGS36136	USP	USP	-0.57	0.772606	1	0.04	0.98486	1	0.6	0.757235	0.94045	-4.48	0.0512889	0.403419	-5.51	0.0154411	1	-1.03	0.605401	0.966569
TRINITY_DN88597_c9_g1_i6	PaOGS36136	USP	USP	0.55	0.801787	1	3.73	0.116146	0.540547	3.18	0.182808	0.534749	0.38	0.856767	1	2.29	0.282318	1	1.91	0.370755	0.866561
TRINITY_DN88597_c9_g1_i7	PaOGS36136	USP	USP	-4.58	0.0198781		-4.6	0.0184252		-0.01	0.99315	1	-3.55	0.0783506		-3.95	0.0467454	1	-0.4	0.815345
TRINITY_DN112102_c0_g1_i1	PaOGS05394	rapamycin-insensitive companion of Tor	TOR	0	1		0	1		0	1		0.79	0.880408		1.09	0.835794	1	0	1
TRINITY_DN123836_c0_g1_i1	PaOGS25148	Ras-related GTP binding A/B	Ras	-1.04	0.844082		0	1		1.88	0.721717		-1.09	0.836611		-2.09	0.68814	1	-1.01	0.847029
TRINITY_DN125454_c0_g1_i1	PaOGS05394	rapamycin-insensitive companion of Tor	TOR	1.74	0.739228		2.66	0.611776		0	1		-1.84	0.725744		0	1	1	2	0.703232
TRINITY_DN127038_c0_g1_i1	PaOGS21233	Ultraspiracle USP	Ultraspiracle USP	-1.81	0.545847		-2.11	0.46426		-0.3	0.915079		-0.92	0.732528		2.16	0.455314	1	3.07	0.280541
TRINITY_DN128778_c0_g1_i1	PaOGS14643	tango	tango	0	1		0	1		0	1		0	1		-2.87	0.579711	1	-2.66	0.607116
TRINITY_DN128822_c0_g1_i1	PaOGS25190	raptor	raptor	0	1		0	1		0	1		1.58	0.763121		1.88	0.720554	1	0	1
TRINITY_DN41017_c0_g1_i1	PaOGS28148	dishevelled	dishevelled	0.91	0.862219		1.81	0.730487		0	1		0	1		0	1	1	0	1
TRINITY_DN41017_c0_g1_i2	PaOGS28148	dishevelled	dishevelled
TRINITY_DN41017_c0_g1_i3	PaOGS28148	dishevelled	dishevelled	0	1		0	1		0	1		0.87	0.869437		1.13	0.830388	1	0	1
TRINITY_DN41017_c0_g1_i4	PaOGS28148	dishevelled	dishevelled	0.91	0.862219		1.81	0.730487		0	1		0	1		0	1	1	0	1
TRINITY_DN41515_c0_g1_i1	PaOGS25190	raptor	raptor	0.05	0.98523		1.8	0.501959		1.76	0.514668		0.82	0.765764		-2.41	0.347071	1	-3.23	0.207805
TRINITY_DN42404_c0_g1_i1	PaOGS00446	Ras-related GTP binding C/D	Ras	0.87	0.868228		1.79	0.733605		0	1		0	1		0	1	1	0	1
TRINITY_DN42404_c0_g1_i2	PaOGS00446	Ras-related GTP binding C/D	Ras
TRINITY_DN42404_c1_g1_i1	PaOGS00446	Ras-related GTP binding C/D	Ras	0	1		0	1		0	1		0.87	0.868509		0.19	0.970863	1	-0.68	0.897402
TRINITY_DN49507_c0_g2_i1	PaOGS10864	PP2A-B	PP2A-B	0	1		0	1		0	1		2.67	0.606396		1.97	0.704804	1	-0.71	0.893155
TRINITY_DN52095_c1_g1_i1	PaOGS00446	Ras-related GTP binding C/D	Ras	-1.09	0.836329		0	1		1.89	0.720071		0.76	0.885293		0.1	0.985588	1	-0.66	0.899613
TRINITY_DN61298_c0_g1_i1	PaOGS25190	raptor	raptor	0	1		-4.22	0.412199		-4.22	0.411724		-2.6	0.617587		0	1	1	2.72	0.600934
TRINITY_DN61298_c0_g1_i2	PaOGS25190	raptor	raptor	1.84	0.725376		-3.31	0.516643		-5.15	0.31611		0	1		-2.48	0.633439	1	-2.36	0.649984
TRINITY_DN61298_c0_g1_i3	PaOGS25190	raptor	raptor	-0.59			-5.35			-4.76			2.31			-6.65			-8.96
TRINITY_DN61298_c0_g1_i4	PaOGS25190	raptor	raptor	25.07			-5.92			-30.98			0			-23.44			-33.28
TRINITY_DN61298_c0_g1_i5	PaOGS25190	raptor	raptor	0	1	1	-5.18	0.0051202	0.110727	-5.19	0.00498757	0.0706904	0.5	0.736881	0.993157	-0.24	0.869976	1	-0.74	0.617302	0.970645
TRINITY_DN61837_c0_g1_i1	PaOGS20366	Mitf	Mitf	0	1	1	-2.79	0.0790869	0.461405	-2.75	0.0828817	0.362347	-1	0.321775	0.8635	-1.22	0.222973	1	-0.22	0.821843	1
TRINITY_DN62671_c0_g1_i1	PaOGS00446	Ras-related GTP binding C/D	Ras	0.68	0.538191	1	0.43	0.697639	0.948115	-0.25	0.819648	0.964254	0.56	0.619699	0.981159	-0.12	0.912428	1	-0.68	0.5442	0.944624
TRINITY_DN63399_c0_g1_i1	PaOGS06603	Mitf	Mitf	-0.15	0.548447	1	-0.19	0.460953	0.855986	-0.03	0.892486	0.989674	-0.09	0.725057	0.991678	0.1	0.691956	1	0.19	0.454456	0.911627
TRINITY_DN64271_c0_g1_i1	PaOGS20366	Mitf	Mitf	-0.27	0.358975	0.978595	-0.51	0.0778696	0.458419	-0.24	0.404683	0.750399	0.16	0.592895	0.974591	0.18	0.529554	1	0.03	0.928005	1
TRINITY_DN64271_c0_g1_i2	PaOGS20366	Mitf	Mitf	0.36	0.806615	1	-1.42	0.261374	0.724117	-1.78	0.178014	0.528473	0.51	0.629727	0.981901	0.63	0.55192	1	0.12	0.912818	1
TRINITY_DN64271_c0_g1_i3	PaOGS20366	Mitf	Mitf	1.39	0.623116		2.24	0.427042		0.85	0.770872		-0.57	0.818299		1.21	0.637404	1	1.78	0.484646
TRINITY_DN64689_c1_g1_i1	PaOGS28148	dishevelled	dishevelled	0.38	0.909559		3.8	0.270756		3.42	0.325476		1.8	0.610319		1.13	0.748572	1	-0.67	0.85234
TRINITY_DN64689_c1_g1_i2	PaOGS28148	dishevelled	dishevelled	0.81	0.864979		1.73	0.714824		0.93	0.846352		1.32	0.782038		1.61	0.734656	1	0	1
TRINITY_DN64689_c1_g1_i3	PaOGS28148	dishevelled	dishevelled	0	1		0	1		0	1		0.73	0.889269		1.03	0.844471	1	0	1
TRINITY_DN64689_c2_g2_i1	PaOGS28148	dishevelled	dishevelled	-1.45	0.614223		-1.32	0.639257		0.13	0.96271		0.01	0.996341		2.75	0.33417	1	2.74	0.33782
TRINITY_DN64689_c2_g4_i1	PaOGS28148	dishevelled	dishevelled	-1.75	0.494077		1.68	0.541748		3.42	0.189448		2.86	0.278862		2.16	0.412231	1	-0.69	0.804543
TRINITY_DN64689_c2_g4_i2	PaOGS28148	dishevelled	dishevelled	1.54	0.4183		0.88	0.604756		-0.65	0.731302		2.38	0.229897		0.74	0.671697	1	-1.64	0.418294
TRINITY_DN64689_c2_g4_i3	PaOGS28148	dishevelled	dishevelled	0	1		0	1		0	1		1.69	0.746789		1.96	0.708428	1	0	1
TRINITY_DN64689_c2_g4_i4	PaOGS28148	dishevelled	dishevelled	2	0.701268		2.88	0.580779		0	1		0	1		0	1	1	0	1
TRINITY_DN64689_c2_g4_i5	PaOGS28148	dishevelled	dishevelled	-1	0.848974		-1.89	0.715174		-0.89	0.86375		0	1		0	1	1	0	1
TRINITY_DN64689_c2_g4_i6	PaOGS28148	dishevelled	dishevelled	0.93	0.703509		-2.22	0.31151		-3.16	0.151076		1.08	0.568954		0.99	0.599369	1	-0.09	0.96194
TRINITY_DN64689_c2_g5_i2	PaOGS28148	dishevelled	dishevelled	0.83	0.874555		1.76	0.738625		0	1		0	1		0	1	1	0	1
TRINITY_DN64689_c2_g5_i3	PaOGS28148	dishevelled	dishevelled	0	1		-2.52	0.626301		-2.48	0.631468		-1.09	0.835977		0	1	1	1.22	0.816567
TRINITY_DN64889_c0_g1_i1	PaOGS05394	rapamycin-insensitive companion of Tor	TOR	1.21	0.259708	0.94074	0.77	0.428088	0.838313	-0.44	0.681745	0.908523	0.54	0.568169	0.970016	0.3	0.748529	1	-0.24	0.797643	1
TRINITY_DN64894_c0_g1_i1	PaOGS28148	dishevelled	dishevelled	0	1		0	1		0	1		0.81	0.877245		1.1	0.833402	1	0.29	0.955733
TRINITY_DN64894_c0_g1_i2	PaOGS28148	dishevelled	dishevelled	-1.05	0.842532		0	1		1.88	0.721182		0.32	0.951228		2.32	0.656852	1	2	0.702947
TRINITY_DN64894_c0_g1_i3	PaOGS28148	dishevelled	dishevelled	0	1		0	1		0	1		0.7	0.894542		1	0.849318	1	0	1
TRINITY_DN64894_c0_g1_i4	PaOGS28148	dishevelled	dishevelled	-1.06	0.840673		0	1		1.88	0.720731		-2.65	0.610852		0	1	1	2.79	0.591625
TRINITY_DN68167_c4_g1_i1	PaOGS25190	raptor	raptor	0.81	0.490796		0.11	0.920758	1	-0.71	0.534234	0.83842	0.39	0.70688		0.9	0.389072	1	0.52	0.630966	0.97535
TRINITY_DN68202_c0_g1_i1	PaOGS00446	Ras-related GTP binding C/D	Ras	-1.97	0.706771		0	1		2.82	0.589936		1.99	0.703038		2.25	0.666124	1	0	1
TRINITY_DN69246_c3_g1_i1	PaOGS25786	PP2A-B	PP2A-B	0	1		-1.58	0.761646		-1.47	0.777122		0	1		0	1	1	0	1
TRINITY_DN69246_c3_g2_i1	PaOGS10864	PP2A-B	PP2A-B	-0.48	0.160811	0.855696	-1.04	0.00246847	0.0710352	-0.55	0.104754	0.408772	-0.1	0.762967	0.996813	-0.16	0.645912	1	-0.05	0.875138	1
TRINITY_DN69246_c3_g2_i2	PaOGS10864	PP2A-B	PP2A-B	0.78	0.697479	1	1.16	0.563376	0.903797	0.38	0.850174	0.975445	0.88	0.661374	0.983242	-0.22	0.913447	1	-1.1	0.58458	0.960381
TRINITY_DN69246_c3_g2_i4	PaOGS10864	PP2A-B	PP2A-B	-4.17	0.353081		-0.88	0.848327		3.29	0.460764		0	1		-2.33	0.607195	1	-2.21	0.626221
TRINITY_DN69246_c3_g2_i5	PaOGS10864	PP2A-B	PP2A-B	-0.33	0.490773	1	0.11	0.813483	0.978368	0.45	0.350388	0.708302	-0.12	0.792073	0.999561	-0.32	0.492152	1	-0.2	0.672422	0.987787
TRINITY_DN70121_c3_g2_i1	PaOGS25190	raptor	raptor	2.75	0.462489		2.68	0.472904		-0.06	0.986833		2.14	0.570165		1.45	0.70111	1	-0.69	0.856873
TRINITY_DN74049_c3_g1_i1	PaOGS25190	raptor	raptor	-2.05	0.178419		-0.75	0.629672		1.3	0.306512		-0.54	0.674603		-0.32	0.800151	1	0.21	0.863193
TRINITY_DN75138_c6_g2_i1	PaOGS00446	Ras-related GTP binding C/D	Ras	-0.16	0.952469		0.24	0.928694		0.4	0.879786		0.56	0.83352		2.73	0.314572	1	2.17	0.434281
TRINITY_DN75572_c9_g2_i1	PaOGS20714	Proline-rich Akt substrate 40 kDa	Proline-rich Akt substrate 40 kDa	0	1		-0.12	0.979471		-0.05	0.991728		-1.12	0.804483		1.92	0.676949	1	3.03	0.503794
TRINITY_DN75890_c1_g1_i1	PaOGS25148	Ras-related GTP binding A/B	Ras	-1.02	0.846014		0	1		1.87	0.722398		2.74	0.596737		3.02	0.560045	1	0	1
TRINITY_DN76210_c3_g1_i1	PaOGS25148	Ras-related GTP binding A/B	Ras	-0.68	0.125757	0.801866	-1.18	0.0064697	0.127461	-0.5	0.236522	0.600167	-0.11	0.820551	1	-0.32	0.486135	1	-0.21	0.641631	0.978247
TRINITY_DN76210_c3_g1_i2	PaOGS25148	Ras-related GTP binding A/B	Ras	-0.18	0.613761	1	-1.2	0.000680535	0.0306858	-1.02	0.00380427	0.0594397	-0.31	0.386254	0.899541	-0.45	0.204069	1	-0.14	0.688043	0.990507
TRINITY_DN76210_c3_g1_i3	PaOGS25148	Ras-related GTP binding A/B	Ras	1.47	0.560369		-1.03	0.650587		-2.51	0.301488		-1.35	0.57147		-0.39	0.871426	1	0.95	0.680825
TRINITY_DN76210_c3_g1_i4	PaOGS25148	Ras-related GTP binding A/B	Ras	-1.62	0.305807		-2.27	0.132648		-0.65	0.601217		-2.62	0.086925		-0.54	0.74821	1	2.08	0.136587
TRINITY_DN76281_c0_g1_i1	PaOGS05394	rapamycin-insensitive companion of Tor	TOR	0	1		0	1		0	1		0.83	0.87441		1.1	0.834003	1	0	1
TRINITY_DN76281_c0_g1_i2	PaOGS05394	rapamycin-insensitive companion of Tor	TOR
TRINITY_DN76281_c9_g1_i1	PaOGS05394	rapamycin-insensitive companion of Tor	TOR	0	1		0	1		0	1		2.02	0.698251		2.28	0.662842	1	0	1
TRINITY_DN76611_c4_g4_i1	PaOGS25190	raptor	raptor	0	1		-0.12	0.98246		-0.09	0.986328		0.81	0.877634		1.06	0.839859	1	0	1
TRINITY_DN76611_c4_g4_i2	PaOGS25190	raptor	raptor	-0.99	0.684721		-1.94	0.38988		-0.95	0.673281		-2.27	0.251978		2.77	0.223058	1	5.04	0.0200929
TRINITY_DN78269_c0_g3_i1	PaOGS28148	dishevelled	dishevelled	-0.03	0.990636		1.81	0.510178		1.84	0.502669		-1.3	0.581533		0.03	0.990718	1	1.33	0.571816
TRINITY_DN79699_c0_g1_i1	PaOGS05394	rapamycin-insensitive companion of Tor	TOR	0.15	0.543218	1	-0.12	0.60935	0.91786	-0.27	0.261154	0.627182	-0.33	0.177724	0.706956	-0.09	0.70266	1	0.23	0.332547	0.845049
TRINITY_DN79699_c0_g1_i2	PaOGS05394	rapamycin-insensitive companion of Tor	TOR	0.1	0.961876		-0.18	0.932058		-0.28	0.892931		-2.25	0.262059		-1.91	0.340379	1	0.33	0.85917
TRINITY_DN79699_c0_g1_i3	PaOGS05394	rapamycin-insensitive companion of Tor	TOR	0.63	0.55345	1	0.05	0.964704	1	-0.58	0.580694	0.862337	3.1	0.00617193	0.115482	0.27	0.794773	1	-2.83	0.0125141	0.188346
TRINITY_DN79699_c0_g1_i4	PaOGS05394	rapamycin-insensitive companion of Tor	TOR	-6.7	0.192255	0.88914	-6.1	0.23482	0.698012	0.6	0.905175	0.993337	0	1	1	-5.24	0.308516	1	-5.13	0.318813	0.835697
TRINITY_DN79699_c0_g2_i1	PaOGS05394	rapamycin-insensitive companion of Tor	TOR	-0.99	0.833224		-0.12	0.980489		0.88	0.852357		2.21	0.633978		0.61	0.894679	1	-1.6	0.731925
TRINITY_DN79730_c4_g1_i1	PaOGS20714	Proline-rich Akt substrate 40 kDa	Proline-rich Akt substrate 40 kDa	-0.21	0.692907	1	-0.27	0.613139	0.919097	-0.05	0.917441	0.996983	0.24	0.643962	0.981977	0.68	0.195617	1	0.44	0.407505	0.887097
TRINITY_DN79730_c4_g1_i2	PaOGS20714	Proline-rich Akt substrate 40 kDa	Proline-rich Akt substrate 40 kDa	-1.27	0.200721	0.897772	0.01	0.990525	1	1.28	0.183523	0.535453	0.75	0.431175	0.9219	0.77	0.413368	1	0.03	0.979007	1
TRINITY_DN79730_c4_g1_i3	PaOGS20714	Proline-rich Akt substrate 40 kDa	Proline-rich Akt substrate 40 kDa	-0.47	0.771581		-1.12	0.470269		-0.65	0.66921		2.88	0.138996		1.43	0.446782	1	-1.45	0.491295
TRINITY_DN79730_c4_g1_i4	PaOGS20714	Proline-rich Akt substrate 40 kDa	Proline-rich Akt substrate 40 kDa	-0.06	0.843752	1	-0.17	0.540977	0.89467	-0.12	0.67905	0.907387	-0.18	0.518305	0.956815	-0.01	0.984551	1	0.18	0.530707	0.939733
TRINITY_DN79730_c4_g1_i5	PaOGS20714	Proline-rich Akt substrate 40 kDa	Proline-rich Akt substrate 40 kDa	0.92	0.679234		0.85	0.689303		-0.08	0.972792		2.33	0.282807		2.6	0.232061	1	0.27	0.910594
TRINITY_DN79730_c4_g1_i6	PaOGS20714	Proline-rich Akt substrate 40 kDa	Proline-rich Akt substrate 40 kDa	-0.98	0.588639		-0.71	0.693008	0.946697	0.27	0.876001	0.984328	-0.2	0.909588		0.79	0.65611	1	0.99	0.576754	0.957084
TRINITY_DN79730_c4_g1_i7	PaOGS20714	Proline-rich Akt substrate 40 kDa	Proline-rich Akt substrate 40 kDa	-0.7	0.883379		3.47	0.478913		4.18	0.392076		-2.1	0.670118		0	1	1	2.22	0.652436
TRINITY_DN79730_c4_g1_i8	PaOGS20714	Proline-rich Akt substrate 40 kDa	Proline-rich Akt substrate 40 kDa	3.64	0.233343		2.16	0.462448		-1.47	0.637548		-0.44	0.886273		-1.48	0.619196	1	-1.04	0.723036
TRINITY_DN79730_c4_g1_i9	PaOGS20714	Proline-rich Akt substrate 40 kDa	Proline-rich Akt substrate 40 kDa	2.32	0.341619	0.975892	0.44	0.854204	0.988661	-1.88	0.440454	0.77686	6.9	0.00942866	0.150621	0.05	0.98366	1	-6.85	0.00993414	0.165208
TRINITY_DN79801_c3_g1_i1	PaOGS21452	Lst8	Lst8	0.9	0.863997		1.81	0.731005		0	1		1.96	0.707993		1.27	0.807602	1	-0.68	0.896623
TRINITY_DN79801_c3_g2_i1	PaOGS17698	Lst9	Lst9	-1.93	0.712184		-0.11	0.983292		1.82	0.727956		0	1		0	1	1	0	1
TRINITY_DN79801_c3_g2_i2	PaOGS21452	Lst8	Lst8	1.03	0.244485	0.931129	0.67	0.415591	0.830964	-0.36	0.677995	0.906838	-0.41	0.611426	0.978793	-0.84	0.291467	1	-0.43	0.586961	0.96119
TRINITY_DN79801_c3_g2_i3	PaOGS17698	Lst9	Lst9	-1	0.837522		-0.11	0.982102		0.89	0.855087		-0.09	0.984715		0.17	0.972239	1	0.26	0.956997
TRINITY_DN79801_c3_g2_i4	PaOGS21452	Lst8	Lst8	-2.69	0.211242		-2.25	0.292675		0.44	0.811614		2.63	0.220652		3.84	0.0738523	1	1.21	0.61286
TRINITY_DN79801_c3_g2_i5	PaOGS17698	Lst9	Lst9	1.68	0.748884		2.55	0.626738		0	1		-0.15	0.977127		1.06	0.839839	1	1.22	0.81755
TRINITY_DN79836_c5_g1_i3	PaOGS00446	Ras-related GTP binding C/D	Ras	-0.4	0.332135	0.974456	-1.19	0.00276382	0.0766752	-0.79	0.0429357	0.253748	-0.34	0.444748	0.928411	-0.26	0.553649	1	0.08	0.856113	1
TRINITY_DN80531_c0_g1_i1	PaOGS14643	tango	tango	-2.6	0.394041		-2.8	0.348244		-0.21	0.942084		2.46	0.420044		1.75	0.56456	1	-0.7	0.824657
TRINITY_DN80531_c0_g1_i2	PaOGS14643	tango	tango	-1.76	0.736795		0	1		2.61	0.618103		0	1		-1.54	0.768923	1	-1.42	0.786556
TRINITY_DN80531_c0_g1_i3	PaOGS14643	tango	tango	-1.41	0.208379	0.903528	0.34	0.760321	0.963767	1.76	0.11728	0.4329	1.93	0.0947206	0.547447	0.05	0.964311	1	-1.88	0.103522	0.559937
TRINITY_DN80531_c0_g1_i4	PaOGS14643	tango	tango	0	0.996847	1	0.45	0.603577	0.916063	0.45	0.600764	0.871284	-1.22	0.159688	0.681658	0.03	0.976454	1	1.24	0.15052	0.655694
TRINITY_DN80841_c8_g1_i1	PaOGS20714	Proline-rich Akt substrate 40 kDa	Proline-rich Akt substrate 40 kDa	-0.69	0.645123		-0.2	0.893374	0.996334	0.49	0.735942	0.93187	-1.44	0.340597		-0.18	0.908962	1	1.27	0.396757	0.881716
TRINITY_DN80841_c8_g1_i2	PaOGS20714	Proline-rich Akt substrate 40 kDa	Proline-rich Akt substrate 40 kDa	-0.09	0.977765		0.11	0.970498		0.2	0.947768		0	1		-3.41	0.269205	1	-3.28	0.288069
TRINITY_DN80841_c8_g1_i4	PaOGS20714	Proline-rich Akt substrate 40 kDa	Proline-rich Akt substrate 40 kDa	2.35	0.651789		3.26	0.531418		0	1		2.54	0.625483		1.14	0.826243	1	-1.4	0.789775
TRINITY_DN81044_c2_g1_i7	PaOGS28148	dishevelled	dishevelled	-1.01	0.676418		-0.11	0.96386		0.9	0.709859		0.36	0.8516		1.04	0.594984	1	0.68	0.731504
TRINITY_DN81272_c3_g2_i1	PaOGS22334	twins	twins	1.49	0.205358		0.02	0.986158	1	-1.47	0.199506	0.556376	1.45	0.236322		0.61	0.580689	1	-0.84	0.503249	0.931102
TRINITY_DN81728_c11_g4_i2	PaOGS20714	Proline-rich Akt substrate 40 kDa	Proline-rich Akt substrate 40 kDa	1.74	0.719634		1.66	0.731793		-0.08	0.987145		1.37	0.777761		0.66	0.890967	1	-0.7	0.884984
TRINITY_DN81927_c0_g1_i1	PaOGS28148	dishevelled	dishevelled	-0.06	0.986016		0.85	0.789648		0.91	0.776185		-0.87	0.782297		-2.68	0.372109	1	-1.81	0.541218
TRINITY_DN81927_c0_g1_i3	PaOGS28148	dishevelled	dishevelled	-1.14	0.720716		0.79	0.806687		1.93	0.543696		1.93	0.540828		-1.28	0.66896	1	-3.21	0.295971
TRINITY_DN81927_c0_g1_i4	PaOGS28148	dishevelled	dishevelled	1.79	0.306882		-2.21	0.0987343	0.508012	-4	0.00610108	0.0800503	-0.59	0.592058		-2.42	0.01708	1	-1.83	0.0580817	0.43174
TRINITY_DN81927_c0_g1_i5	PaOGS28148	dishevelled	dishevelled	-0.29	0.781026		1.97	0.0939931		2.26	0.0512826	0.280609	-1.23	0.368081		-0.7	0.616258	1	0.53	0.669601
TRINITY_DN81927_c0_g2_i1	PaOGS28148	dishevelled	dishevelled	2.65	0.109815		-0.22	0.855031		-2.87	0.074068	0.340913	1.71	0.19312		0.6	0.609984	1	-1.1	0.407515
TRINITY_DN81927_c0_g3_i1	PaOGS28148	dishevelled	dishevelled	0.88	0.640469		-0.49	0.758683		-1.37	0.421915		-0.36	0.769552		0.62	0.626199	1	0.98	0.437135
TRINITY_DN81927_c0_g4_i1	PaOGS28148	dishevelled	dishevelled	-1.89	0.535769		0	1		2.73	0.369722		-1.2	0.681072		0.96	0.752932	1	2.16	0.465898
TRINITY_DN82177_c3_g1_i1	PaOGS28148	dishevelled	dishevelled	-1.87	0.717891		1.81	0.730535		3.69	0.477073		0	1		0	1	1	0	1
TRINITY_DN82177_c5_g2_i1	PaOGS28148	dishevelled	dishevelled	-1.18	0.435498		2.24	0.206643		3.42	0.0456649		0.53	0.798642		-0.7	0.711112	1	-1.23	0.528574
TRINITY_DN82385_c0_g1_i1	PaOGS31167	death related ced-3/Nedd2-like caspase	ced-3/Nedd2	0.03	0.96644	1	-1.68	0.023275	0.259385	-1.72	0.0216296	0.17255	-0.51	0.490922	0.947818	-0.06	0.933094	1	0.45	0.542823	0.944063
TRINITY_DN82385_c0_g1_i2	PaOGS31167	death related ced-3/Nedd2-like caspase	ced-3/Nedd2	0.3	0.421136	0.993083	-1.33	0.000280999	0.0162533	-1.63	9.20404e-06	0.000769553	-0.08	0.827535	1	0.07	0.855322	1	0.15	0.688937	0.990507
TRINITY_DN82385_c0_g1_i3	PaOGS31167	death related ced-3/Nedd2-like caspase	ced-3/Nedd2	0.14	0.921123	1	0.65	0.64124	0.930142	0.51	0.71488	0.92297	1.1	0.436	0.924482	0.59	0.670929	1	-0.51	0.720347	0.990692
TRINITY_DN82385_c0_g2_i1	PaOGS31167	death related ced-3/Nedd2-like caspase	ced-3/Nedd2	-1.13	0.830429		0	1		1.89	0.7198		0	1		0	1	1	0	1
TRINITY_DN82385_c0_g3_i1	PaOGS31167	death related ced-3/Nedd2-like caspase	ced-3/Nedd2	0	1		-1.98	0.610365		-1.93	0.618904		-1.1	0.778996		-0.73	0.85285	1	0.37	0.923749
TRINITY_DN83842_c0_g1_i1	PaOGS28148	dishevelled	dishevelled	0	1		0	1		0	1		-0.18	0.972496		1.07	0.838346	1	1.26	0.811575
TRINITY_DN83842_c0_g2_i1	PaOGS28148	dishevelled	dishevelled	-3.42	0.446402		0	1		4.27	0.342335		0.85	0.852427		2.06	0.651292	1	1.21	0.792144
TRINITY_DN83842_c0_g2_i2	PaOGS28148	dishevelled	dishevelled	-0.49	0.340001	0.974847	0.05	0.924685	1	0.54	0.281509	0.647555	-0.41	0.418458	0.915027	-0.05	0.916439	1	0.36	0.478512	0.923582
TRINITY_DN84593_c1_g5_i1	PaOGS05394	rapamycin-insensitive companion of Tor	TOR	0	1		-0.11	0.983373		-0.06	0.99137		-1.08	0.838264		0	1	1	1.23	0.814645
TRINITY_DN86816_c0_g2_i1	PaOGS28148	dishevelled	dishevelled	0	1		0	1		0	1		-0.35	0.927833		1.39	0.726307	1	1.75	0.659562
TRINITY_DN86816_c0_g3_i1	PaOGS28148	dishevelled	dishevelled	-2.27	0.110611		-0.74	0.614057	0.919424	1.53	0.180604	0.531852	-0.63	0.525902		-0.55	0.58054	1	0.09	0.929603	1
TRINITY_DN86816_c0_g3_i2	PaOGS28148	dishevelled	dishevelled	-0.45	0.6953	1	-2.07	0.0351478	0.319199	-1.62	0.0816014	0.3594	0.56	0.47359	0.94095	-0.56	0.437569	1	-1.12	0.140579	0.636925
TRINITY_DN86816_c0_g3_i4	PaOGS28148	dishevelled	dishevelled	0	1		-1.56	0.552558		-1.49	0.569988		-1.01	0.685089		-1.93	0.428085	1	-0.92	0.694956
TRINITY_DN86816_c0_g3_i5	PaOGS28148	dishevelled	dishevelled	0.2	0.786388	1	-0.39	0.563166	0.903693	-0.58	0.39294	0.741203	0.69	0.295829	0.845525	-0.22	0.720068	1	-0.92	0.160799	0.671846
TRINITY_DN86816_c0_g4_i1	PaOGS28148	dishevelled	dishevelled	-0.05	0.970845		-0.66	0.595683		-0.61	0.621701	0.881803	-0.96	0.443385		-0.61	0.628887	1	0.35	0.767679
TRINITY_DN88037_c0_g2_i1	PaOGS28148	dishevelled	dishevelled	-0.06	0.989351		-1.66	0.705545		-1.6	0.715751		-1.08	0.811707		0	1	1	1.24	0.783951
TRINITY_DN88037_c0_g2_i2	PaOGS28148	dishevelled	dishevelled
TRINITY_DN88037_c0_g2_i3	PaOGS28148	dishevelled	dishevelled	0	1		-1.19	0.820273		-1.13	0.829267		-0.13	0.980065		1.11	0.833348	1	1.24	0.813968
TRINITY_DN88597_c9_g1_i1	PaOGS36136	Ultraspiracle USP	Ultraspiracle USP	0	1		-3.63	0.480695		-3.64	0.479994		0	1		0	1	1	0	1
TRINITY_DN88597_c9_g1_i2	PaOGS36136	Ultraspiracle USP	Ultraspiracle USP	-0.56	0.767238	1	0.95	0.616675	0.920413	1.51	0.424641	0.764466	-0.02	0.993294	1	1.03	0.578589	1	1.05	0.572897	0.95557
TRINITY_DN88597_c9_g1_i4	PaOGS36136	Ultraspiracle USP	Ultraspiracle USP	0	1		0	1		0	1		4	0.413059		1.65	0.732185	1	-2.36	0.632786
TRINITY_DN88597_c9_g1_i5	PaOGS36136	Ultraspiracle USP	Ultraspiracle USP	-0.57	0.772606	1	0.04	0.98486	1	0.6	0.757235	0.94045	-4.48	0.0512889	0.403419	-5.51	0.0154411	1	-1.03	0.605401	0.966569
TRINITY_DN88597_c9_g1_i6	PaOGS36136	Ultraspiracle USP	Ultraspiracle USP	0.55	0.801787	1	3.73	0.116146	0.540547	3.18	0.182808	0.534749	0.38	0.856767	1	2.29	0.282318	1	1.91	0.370755	0.866561
TRINITY_DN88597_c9_g1_i7	PaOGS36136	Ultraspiracle USP	Ultraspiracle USP	-4.58	0.0198781		-4.6	0.0184252		-0.01	0.99315	1	-3.55	0.0783506		-3.95	0.0467454	1	-0.4	0.815345
TRINITY_DN89542_c2_g1_i1	PaOGS28148	dishevelled	dishevelled	0	1		-1.6	0.758949		-1.55	0.765522		0	1		0	1	1	0	1
TRINITY_DN89570_c0_g1_i3	PaOGS28148	dishevelled	dishevelled	0	1		0	1		0	1		-2.01	0.700552		-0.84	0.872887	1	1.17	0.823121
TRINITY_DN90400_c4_g2_i1	PaOGS18513	raptor	raptor	-0.66	0.865813	1	-0.04	0.991348	1	0.61	0.873752	0.983612	-6.32	0.114481	0.597098	-5.64	0.159593	1	0.69	0.858247	1
TRINITY_DN90400_c4_g2_i2	PaOGS18513	raptor	raptor	-0.3	0.865537		0.75	0.666797	0.938789	1.05	0.546228	0.845078	0.58	0.742158		0.31	0.856177	1	-0.26	0.881106	1
TRINITY_DN90400_c4_g2_i3	PaOGS18513	raptor	raptor	-0.49	0.384311	0.985237	0.53	0.348453	0.789874	1.02	0.0697794	0.330361	-0.02	0.975808	1	0.37	0.522823	1	0.38	0.503605	0.931102
TRINITY_DN90400_c4_g2_i4	PaOGS18513	raptor	raptor	-5.64	0.272787		-1.74	0.737924	0.95793	3.9	0.441428	0.77753	-4.33	0.400962		-4.59	0.372143	1	-0.27	0.957894	1
TRINITY_DN92256_c5_g4_i2	PaOGS28148	dishevelled	dishevelled	2.09	0.0149513	0.311945	0.53	0.428083	0.838313	-1.56	0.0660572	0.320739	-0.52	0.432677	0.922834	-0.35	0.590724	1	0.16	0.798042	1
TRINITY_DN92256_c5_g4_i3	PaOGS28148	dishevelled	dishevelled	0.94	0.505156		2.81	0.0751843		1.87	0.260212		-0.75	0.555119		-0.06	0.965123	1	0.69	0.580445
TRINITY_DN92256_c5_g4_i4	PaOGS28148	dishevelled	dishevelled	0	1		-3.06	0.39005		-2.92	0.410762		-0.61	0.867409		-0.25	0.944651	1	0.35	0.921865
TRINITY_DN92651_c2_g1_i3	PaOGS28148	dishevelled	dishevelled	2.64	0.10702		1.32	0.31381		-1.32	0.428667		0.89	0.486978		0.12	0.919008	1	-0.77	0.547164
TRINITY_DN92651_c2_g1_i5	PaOGS28148	dishevelled	dishevelled	-0.92	0.690058		-0.09	0.968676		0.83	0.709072		1.2	0.526872		0.76	0.677962	1	-0.43	0.821722
TRINITY_DN92651_c2_g1_i6	PaOGS28148	dishevelled	dishevelled	1.87	0.562968		1.94	0.543811		0.07	0.983705		3.57	0.263398		1.54	0.619663	1	-2.04	0.533468
TRINITY_DN92651_c2_g1_i7	PaOGS28148	dishevelled	dishevelled	-1.51	0.556177		-2.34	0.343462		-0.83	0.72241		1.43	0.590537		-0.21	0.933708	1	-1.65	0.52995
TRINITY_DN92651_c2_g1_i8	PaOGS28148	dishevelled	dishevelled	-0.9	0.314856	0.967907	-2.04	0.0148767	0.204665	-1.15	0.138352	0.469474	-0.29	0.701122	0.989395	1	0.21708	1	1.29	0.107687	0.569102
TRINITY_DN92651_c2_g1_i9	PaOGS28148	dishevelled	dishevelled	1.93	0.712097		2.85	0.584823		0	1		0.76	0.885293		1.06	0.840926	1	0	1
TRINITY_DN93274_c8_g1_i1	PaOGS28148	dishevelled	dishevelled	2.26	0.664455		3.13	0.547709		0	1		0	1		0	1	1	0	1
TRINITY_DN93274_c8_g1_i3	PaOGS28148	dishevelled	dishevelled	0.88	0.801393		-1.29	0.703167		-2.17	0.520368		-0.94	0.786085		0.18	0.95837	1	1.12	0.746073
TRINITY_DN93274_c8_g1_i4	PaOGS28148	dishevelled	dishevelled	-0.79	0.880858		0.08	0.988215		0.86	0.868634		0	1		-0.85	0.872455	1	-0.71	0.892975
TRINITY_DN93274_c8_g1_i5	PaOGS28148	dishevelled	dishevelled	0.37	0.354292	0.977387	-0.04	0.90713	0.998248	-0.41	0.288655	0.654938	0.36	0.373125	0.892924	0.74	0.0689597	1	0.38	0.358454	0.859816
TRINITY_DN93274_c8_g1_i6	PaOGS28148	dishevelled	dishevelled	2.23	0.645474		-0.3	0.949509		-2.53	0.598331		1.82	0.708386		2.09	0.666813	1	0	1
TRINITY_DN93274_c8_g1_i7	PaOGS28148	dishevelled	dishevelled	0	1		0	1		0	1		2.05	0.695004		2.31	0.657422	1	0	1
TRINITY_DN93692_c0_g1_i1	PaOGS00446	Ras-related GTP binding C/D	Ras	-0.17	0.911423		-0.14	0.926474		0.03	0.981899		1	0.541		0.91	0.565753	1	-0.09	0.95806

## Sheet: IIS.TOR.DEG
transcript_id	GeneName	log2FoldChange.GFvsGNM	pvalue.GFvsGNM	padj.GFvsGNM	log2FoldChange.GFvsConvM	pvalue.GFvsConvM	padj.GFvsConvM	log2FoldChange.GNvsConvM	pvalue.GNvsConvM	padj.GNvsConvM	log2FoldChange.GFvsGNH	pvalue.GFvsGNH	padj.GFvsGNH	log2FoldChange.GFvsConvH	pvalue.GFvsConvH	padj.GFvsConvH	log2FoldChange.GNvsConvH	pvalue.GNvsConvH	padj.GNvsConvH
TRINITY_DN66685_c0_g1_i5	IGFBPALS	5.29	0.00027387	0.0204801	-0.23	0.791957	0.971865	-5.52	0.000120039	0.00546843	2.83	0.00235113	0.0621146	0.4	0.633408	1	-2.44	0.00905435	0.156438
TRINITY_DN64998_c0_g1_i1	IGFBPALS	4.34	0.000294521	0.0216384	0.48	0.587887	0.910578	-3.86	0.00123528	0.0287652	7.67	6.48874e-09	2.48715e-06	0.63	0.460246	1	-7.04	1.01247e-07	3.22629e-05
TRINITY_DN89560_c0_g1_i3	IGFBPALS	0.93	0.0309168	0.461674	-1.33	0.00123493	0.0455118	-2.27	8.59074e-08	1.65317e-05	0.41	0.301985	0.850723	-0.57	0.151668	1	-0.99	0.0136896	0.198087
TRINITY_DN72357_c1_g1_i1	IGFBPALS	-0.23	0.668882	1	-1.66	0.00125942	0.0460921	-1.43	0.00497301	0.0705598	1.69	0.250406	0.80072	1.93	0.187971	1	0.25	0.88732	1
TRINITY_DN89560_c0_g1_i2	IGFBPALS	1.46	0.0203626	0.370751	-2.11	0.000433898	0.0224947	-3.57	8.66425e-09	2.24088e-06	-0.39	0.508673	0.954065	-0.71	0.228705	1	-0.32	0.587488	0.961369
TRINITY_DN89560_c0_g1_i1	IGFBPALS	3.8	0.00851415	0.226232	-3.49	3.40778e-05	0.00353531	-7.29	6.81198e-08	1.35385e-05	0.6	0.408889	0.909941	-1.23	0.0746148	1	-1.83	0.00973145	0.16299
TRINITY_DN73990_c2_g1_i1	IGFBPALS	0.61	0.363861	0.979382	-1.38	0.0287163	0.288538	-1.99	0.00216859	0.0419146	2.63	0.0824918	0.513444	-0.26	0.824422	1	-2.88	0.0497182	0.399366
TRINITY_DN82855_c2_g1_i1	IGFBPALS	2.08	0.0917503	0.725501	1.56	0.153273	0.601742	-0.52	0.679656	0.907705	3.95	0.000513331	0.0223447	0.69	0.472586	1	-3.27	0.00426689	0.0979651
TRINITY_DN67255_c0_g5_i1	IGFBPALS	0.23	0.733026	1	-0.75	0.250605	0.713483	-0.98	0.135657	0.465161	2.22	0.00132615	0.04291	-0.66	0.294627	1	-2.88	2.65226e-05	0.00282409
TRINITY_DN81402_c5_g5_i1	ILPs	1.48	0.0119028	0.27503	-1.26	0.0106562	0.169246	-2.74	1.13998e-06	0.000140311	-0.36	0.415672	0.913459	-0.16	0.714018	1	0.2	0.653696	0.982321
TRINITY_DN91941_c2_g1_i1	InR	0.11	0.730401	1	0.56	0.072257	0.443415	0.46	0.146537	0.482232	0.15	0.629675	0.981901	1.15	0.000219504	0.164596	1	0.00131302	0.0453628
TRINITY_DN87357_c0_g1_i2	ecdysone receptor	-0.7	0.171694	0.868995	1	0.0576843	0.399374	1.7	0.000960262	0.0241342	-0.61	0.235231	0.785267	-0.73	0.152497	1	-0.12	0.81279	1
TRINITY_DN85689_c1_g4_i1	Pi3k	-22.62	1.19493e-10	9.73428e-08	-21.32	1.27978e-09	6.74736e-07	1.3	0.695341	0.914809	1.34	0.684904	0.987342	-0.13	0.968978	1	-1.47	0.656563	0.98285
TRINITY_DN93296_c15_g1_i16	Pi3k	0.98	0.497023	1	-0.36	0.745841	0.960185	-1.35	0.315651	0.679817	-3.22	0.000185617	0.0109218	-0.28	0.765723	1	2.95	0.000394509	0.0203556
TRINITY_DN77628_c1_g2_i1	PDK1	0.32	0.403735	0.989805	0.13	0.726694	0.955551	-0.19	0.626015	0.883552	1.04	0.00607783	0.114519	1.59	2.88078e-05	0.0399601	0.55	0.150216	0.655354
TRINITY_DN91983_c0_g1_i1	PTEN	7.49	2.07524e-07	6.47454e-05	0.7	0.405127	0.824378	-6.78	2.49733e-06	0.000268825	-0.29	0.72674	0.991678	-0.37	0.651535	1	-0.08	0.918882	1
TRINITY_DN68808_c1_g1_i15	PTEN	5.83	0.000277442	0.0206551	0.88	0.432942	0.840879	-4.95	0.00201612	0.0399794	0.5	0.644731	0.982074	0.36	0.741094	1	-0.14	0.895387	1
TRINITY_DN80602_c11_g1_i1	PP2A(wdb)	0.74	0.312245	0.966749	-2.52	0.000569811	0.0273261	-3.26	8.45773e-06	0.000724645	3.8	2.17429e-05	0.00227886	-1.92	0.00999525	1	-5.72	1.19177e-10	1.07995e-07
TRINITY_DN71132_c0_g2_i1	Erk(rolled)	0.73	0.188123	0.886799	4.67	3.08953e-16	5.84277e-13	3.94	5.96816e-12	4.01972e-09	2.57	0.0872718	0.528688	-0.04	0.970616	1	-2.61	0.078446	0.497214
TRINITY_DN79078_c2_g1_i1	Erk(rolled)	0.01	0.978103	1	1.53	7.91394e-05	0.00653806	1.52	8.8716e-05	0.00433689	-0.24	0.535299	0.961665	1.3	0.000828421	0.394682	1.54	7.41264e-05	0.00617415
TRINITY_DN79597_c6_g2_i2	Erk(rolled)	0.14	0.74817	1	1.45	0.00112986	0.0429302	1.31	0.00337987	0.055298	-0.37	0.396232	0.904459	-0.05	0.902612	1	0.32	0.466438	0.917717
TRINITY_DN79597_c6_g2_i3	Erk(rolled)	-1.06	0.123034	0.797326	1.73	0.0267038	0.278317	2.79	0.000186927	0.00757297	-0.7	0.268048	0.820556	1.14	0.093331	1	1.84	0.00580889	0.119239
TRINITY_DN85457_c3_g2_i4	Erk(rolled)	-0.99	0.241243	0.928607	1.75	0.0428673	0.349729	2.73	0.00138892	0.031132	0.09	0.914702	1	1.37	0.123243	1	1.28	0.151904	0.65826
TRINITY_DN90890_c4_g1_i16	Erk(rolled)	-0.8	0.186461	0.885911	1.91	0.00228325	0.0676983	2.71	1.28567e-05	0.00101049	1.62	0.331685	0.869997	0.95	0.567878	1	-0.67	0.705607	0.990507
TRINITY_DN90890_c4_g1_i5	Erk(rolled)	0.26	0.823353	1	0.24	0.840435	0.985243	-0.03	0.98243	1	6.42	0.000134359	0.00859699	5.75	0.00061842	0.324513	-0.66	0.745242	0.994881
TRINITY_DN71132_c0_g1_i1	Erk(rolled)	0.12	0.898718	1	0.22	0.82035	0.980002	0.1	0.920518	0.998044	5.2	9.6071e-06	0.00118679	2.59	0.00980374	1	-2.61	0.0290824	0.303426
TRINITY_DN86625_c3_g3_i1	Erk(rolled)	0.17	0.762165	1	0.5	0.377642	0.80799	0.33	0.562582	0.85301	3.5	0.000187861	0.0110055	-0.86	0.162521	1	-4.36	2.40899e-06	0.000432093
TRINITY_DN92640_c6_g1_i4	drk	1.35	0.028366	0.441916	-0.94	0.107776	0.526131	-2.29	0.000156545	0.00662432	0.06	0.913749	1	-0.53	0.362397	1	-0.59	0.30851	0.827318
TRINITY_DN80630_c1_g1_i3	Cip4	1.64	0.0333614	0.477248	-0.67	0.359907	0.796514	-2.31	0.00242444	0.0450309	3.52	0.000123899	0.00809239	-1.13	0.1227	1	-4.66	3.04619e-07	8.05463e-05
TRINITY_DN92150_c1_g1_i6	ppk	4.1	0.000287111	0.0211868	0.56	0.601948	0.915268	-3.53	0.00175437	0.0364665	3.55	0.000985569	0.0355048	2.82	0.00881	1	-0.73	0.498002	0.929191
TRINITY_DN77145_c0_g3_i2	ppk	1.98	0.000208694	0.016725	0.46	0.24305	0.705495	-1.51	0.00379995	0.0594243	-0.83	0.00761239	0.132106	-1.08	0.000441234	0.26061	-0.25	0.400864	0.883853
TRINITY_DN85889_c0_g4_i2	ppk	0.17	0.737799	1	-0.17	0.726503	0.955476	-0.34	0.49309	0.813787	5.3	5.40557e-05	0.0044788	0.07	0.910192	1	-5.22	6.72509e-05	0.00575732
TRINITY_DN69180_c3_g1_i7	Pp1-96A	0.8	0.210865	0.905369	1.04	0.099686	0.509936	0.25	0.69801	0.915731	5.21	0.000116487	0.00775169	6.41	2.06556e-06	0.00553997	1.21	0.497322	0.929109
TRINITY_DN69180_c3_g1_i5	Pp1-96A	1.39	0.0149102	0.311281	0.68	0.234115	0.697193	-0.71	0.211858	0.571577	4.08	0.00061041	0.0253216	1.59	0.0296218	1	-2.49	0.0434211	0.372114
TRINITY_DN27913_c0_g1_i1	Past1	-0.08	0.86188	1	-0.2	0.674344	0.94107	-0.12	0.807435	0.95943	-0.1	0.839083	1	1.69	0.00186873	0.639895	1.79	0.000967241	0.0370392
TRINITY_DN91018_c0_g1_i7	CAP	-7.85	0.00353976	0.128485	-6.97	0.00965829	0.16043	0.88	0.715181	0.923034	-1.59	0.51224	0.954713	7.23	0.00725229	1	8.82	0.00104153	0.0389367
TRINITY_DN75295_c1_g1_i5	triose phosphate isomerase	2.38	0.0499466	0.571393	-0.96	0.374006	0.806421	-3.35	0.00519262	0.0724531	-3.18	0.00645003	0.118861	4.13	0.0123364	1	7.31	4.01297e-06	0.000640551
TRINITY_DN79754_c2_g3_i8	AMPKgama	0.35	0.767195	1	0.2	0.856264	0.989167	-0.16	0.888162	0.988151	-1.49	0.0510445	0.402574	1.39	0.102778	1	2.88	0.000485476	0.0232432
TRINITY_DN79754_c2_g3_i6	AMPKgama	-0.34	0.584536	1	1.18	0.0653181	0.422627	1.51	0.0159934	0.143853	-1.19	0.021881	0.252458	0.51	0.341549	1	1.7	0.00119834	0.0427944
TRINITY_DN87462_c3_g1_i1	Akt1	0.29	0.351715	0.97714	-0.81	0.00970382	0.160855	-1.1	0.000434278	0.0138461	0.38	0.230446	0.778813	0.06	0.847303	1	-0.32	0.313374	0.831528
TRINITY_DN76210_c3_g1_i2	Ras	-0.18	0.613761	1	-1.2	0.000680535	0.0306858	-1.02	0.00380427	0.0594397	-0.31	0.386254	0.899541	-0.45	0.204069	1	-0.14	0.688043	0.990507
TRINITY_DN73396_c4_g1_i1	Ras	0.28	0.598072	1	-0.73	0.158474	0.608607	-1.01	0.0524826	0.283988	-2.16	0.00014216	0.00892031	-0.96	0.0970205	1	1.2	0.0267128	0.289205
TRINITY_DN74123_c5_g1_i5	Ras	0.23	0.695256	1	0.13	0.821633	0.980505	-0.1	0.865098	0.980979	3.89	0.00506462	0.101958	-0.81	0.31839	1	-4.7	0.000489308	0.0233881
TRINITY_DN70663_c3_g6_i1	Sin1(TOR-Complex2)	0.36	0.443214	1	-1.11	0.015363	0.208666	-1.47	0.00143053	0.0317944	1.04	0.028428	0.293143	-0.04	0.926133	1	-1.08	0.0221331	0.261784
TRINITY_DN88680_c2_g1_i9	dreadlocks	-0.7	0.0553629	0.598008	1.05	0.00451328	0.103268	1.75	1.84385e-06	0.000210637	0.08	0.834296	1	0.3	0.406374	1	0.23	0.535211	0.941325
TRINITY_DN88025_c1_g1_i1	dreadlocks	-0.65	0.0903483	0.722342	0.54	0.160519	0.611465	1.18	0.00193309	0.0389057	-0.33	0.387219	0.900304	-0.46	0.232865	1	-0.13	0.743296	0.994105
TRINITY_DN66377_c2_g1_i2	eIF4	0.15	0.661888	1	-1.11	0.00115221	0.0434855	-1.26	0.000226193	0.00872615	0.13	0.702326	0.989484	-0.12	0.724508	1	-0.25	0.462524	0.915898
TRINITY_DN71379_c5_g1_i1	eIF4	0.14	0.717786	1	-1.16	0.00224422	0.0669493	-1.3	0.000633582	0.0180948	0.11	0.771898	0.998232	-0.38	0.325445	1	-0.49	0.203041	0.729356
TRINITY_DN89825_c4_g2_i3	S6K	-4.14	0.0195181	0.362952	-5.89	0.000616782	0.0288007	-1.75	0.189337	0.543549	0.02	0.987131	1	0.41	0.746774	1	0.39	0.759266	0.997665
TRINITY_DN67914_c0_g1_i4	cMyc	0.31	0.420674	0.993083	-0.82	0.0290461	0.289838	-1.12	0.00279808	0.0491098	0.8	0.0432952	0.368922	0.19	0.617809	1	-0.61	0.125572	0.607867
TRINITY_DN87205_c0_g6_i1	FOXO	-0.05	0.923412	1	1.71	0.00192824	0.0603828	1.76	0.00138517	0.031084	-0.44	0.421477	0.916579	-0.14	0.801171	1	0.3	0.580715	0.958786
TRINITY_DN83376_c3_g1_i5	PKC	0.31	0.793116	1	7.08	1.98814e-05	0.00235632	6.77	4.72334e-05	0.00273171	0.3	0.803194	1	6.6	6.79644e-05	0.074031	6.3	0.000147376	0.010095

## Sheet: TotalAMPK
transcript_id	PameID	Annot	Component	log2FoldChange.GFvsGNM	pvalue.GFvsGNM	padj.GFvsGNM	log2FoldChange.GFvsConvM	pvalue.GFvsConvM	padj.GFvsConvM	log2FoldChange.GNvsConvM	pvalue.GNvsConvM	padj.GNvsConvM	log2FoldChange.GFvsGNH	pvalue.GFvsGNH	padj.GFvsGNH	log2FoldChange.GFvsConvH	pvalue.GFvsConvH	padj.GFvsConvH	log2FoldChange.GNvsConvH	pvalue.GNvsConvH	padj.GNvsConvH
TRINITY_DN67731_c3_g1_i1	PaOGS22353	AMPKalpha	Subunits	0	1		-1.54	0.76701		-1.48	0.775388		2.1	0.68776		1.41	0.786848	1	-0.69	0.896422
TRINITY_DN67731_c3_g1_i2	PaOGS22353	AMPKalpha	Subunits	0.19	0.609732	1	-0.3	0.400445	0.82161	-0.49	0.175986	0.525393	0.23	0.535107	0.961665	0.25	0.483175	1	0.03	0.936428	1
TRINITY_DN79754_c2_g3_i3	PaOGS34091	AMPKgama	Subunits	0.34	0.363452	0.979245	0.74	0.0459221	0.36107	0.4	0.277546	0.643557	-0.8	0.0302873	0.303679	0.23	0.527578	1	1.04	0.00513699	0.109718
TRINITY_DN79754_c2_g3_i6	PaOGS34091	AMPKgama	Subunits	-0.34	0.584536	1	1.18	0.0653181	0.422627	1.51	0.0159934	0.143853	-1.19	0.021881	0.252458	0.51	0.341549	1	1.7	0.00119834	0.0427944
TRINITY_DN79754_c2_g3_i7	PaOGS34091	AMPKgama	Subunits	0	1	1	-5.97	0.244912	0.707449	-6	0.243082	0.607608	8.74	0.0887469	0.532688	8.98	0.0801892	1	0	1	1
TRINITY_DN79754_c2_g3_i8	PaOGS34091	AMPKgama	Subunits	0.35	0.767195	1	0.2	0.856264	0.989167	-0.16	0.888162	0.988151	-1.49	0.0510445	0.402574	1.39	0.102778	1	2.88	0.000485476	0.0232432
TRINITY_DN72207_c4_g4_i1	PaOGS17099	x4E.BP1	Signal.transduction.pathway	-0.39	0.595367	1	-0.38	0.597758	0.913929	0.01	0.98632	1	-1.25	0.0972568	0.553709	-0.97	0.19545	1	0.27	0.701083	0.990507
TRINITY_DN72207_c4_g4_i2	PaOGS17099	x4E.BP1	Signal.transduction.pathway	-0.17	0.612194	1	-0.12	0.717057	0.953038	0.05	0.884931	0.987081	-0.39	0.232354	0.781693	-0.24	0.457755	1	0.15	0.651397	0.981511
TRINITY_DN72207_c4_g4_i3	PaOGS17099	x4E.BP1	Signal.transduction.pathway	-2.7	0.0935317		-2.85	0.0720078	0.442447	-0.15	0.906005	0.993572	-0.33	0.802458		-0.52	0.689709	1	-0.19	0.883303	1
TRINITY_DN87272_c3_g12_i1	PaOGS17099	x4E.BP1	Signal.transduction.pathway	0.77	0.766014		0.82	0.74613		0.05	0.98538		0.35	0.880684		2.11	0.392665	1	1.76	0.481953
TRINITY_DN74501_c5_g3_i1	PaOGS02215	Acetyl.CoA.carboxylase	Signal.transduction.pathway	2.14	0.364271		3.99	0.0904354		1.85	0.468029		-1.35	0.514353		3.38	0.149616	1	4.74	0.0393076
TRINITY_DN74601_c2_g2_i1	PaOGS02215	Acetyl.CoA.carboxylase	Signal.transduction.pathway	1.71	0.744688		2.63	0.615828		0	1		0	1		0	1	1	0	1
TRINITY_DN90658_c0_g1_i1	PaOGS02215	Acetyl.CoA.carboxylase	Signal.transduction.pathway	2.84	0.0322159	0.469675	5.56	0.000123355	0.00894995	2.73	0.114832	0.428836	3.22	0.000983848	0.0354899	0.59	0.468161	1	-2.63	0.0074164	0.137914
TRINITY_DN90658_c0_g1_i2	PaOGS02215	Acetyl.CoA.carboxylase	Signal.transduction.pathway	2.76	0.378403		0.68	0.820571		-2.08	0.504812		3.92	0.203194		4.19	0.174095	1	0	1
TRINITY_DN90658_c0_g1_i3	PaOGS02215	Acetyl.CoA.carboxylase	Signal.transduction.pathway	-0.37	0.525295	1	0.32	0.574446	0.907267	0.69	0.222358	0.583718	0.47	0.48006	0.943928	-0.13	0.829092	1	-0.6	0.356309	0.858254
TRINITY_DN90658_c1_g1_i1	PaOGS02215	Acetyl.CoA.carboxylase	Signal.transduction.pathway	-0.14	0.611806	1	0.71	0.00960691	0.159994	0.85	0.00195003	0.0391248	0.22	0.419439	0.915189	-0.09	0.744787	1	-0.31	0.257204	0.783425
TRINITY_DN90658_c1_g1_i2	PaOGS02215	Acetyl.CoA.carboxylase	Signal.transduction.pathway	2	0.0597267		0.63	0.456264	0.853211	-1.37	0.193105	0.548992	1.43	0.115531		0.41	0.614645	1	-1.02	0.267373	0.793217
TRINITY_DN90658_c1_g1_i3	PaOGS02215	Acetyl.CoA.carboxylase	Signal.transduction.pathway	-1.73	0.145036	0.833409	2.52	0.0571495	0.397954	4.25	0.000996287	0.0247573	-1.61	0.175718	0.704231	-1.26	0.287985	1	0.35	0.765772	0.99886
TRINITY_DN90658_c1_g1_i4	PaOGS02215	Acetyl.CoA.carboxylase	Signal.transduction.pathway	0	1		0	1		0	1		-4.18	0.28058		1.08	0.789569	1	5.26	0.175024
TRINITY_DN90658_c1_g1_i5	PaOGS02215	Acetyl.CoA.carboxylase	Signal.transduction.pathway	0	1		0	1		0	1		0.8	0.879261		1.09	0.835907	1	0	1
TRINITY_DN90658_c1_g3_i1	PaOGS02215	Acetyl.CoA.carboxylase	Signal.transduction.pathway	0	1		-1.52	0.770061		-1.49	0.774605		-0.11	0.983338		1.11	0.83344	1	1.22	0.817276
TRINITY_DN90658_c1_g4_i1	PaOGS02215	Acetyl.CoA.carboxylase	Signal.transduction.pathway	0	1		0	1		0	1		-1.09	0.836673		0	1	1	1.25	0.813147
TRINITY_DN165659_c0_g1_i1	PaOGS21842	Akt1	Signal.transduction.pathway	-1.07	0.838371		0	1		1.89	0.720167		1.8	0.728824		3.05	0.555723	1	1.26	0.811377
TRINITY_DN70070_c4_g1_i2	PaOGS21842	Akt1	Signal.transduction.pathway	0.62	0.708365		-1.33	0.333113	0.78023	-1.95	0.192417	0.548032	-0.04	0.969422		-0.6	0.595259	1	-0.56	0.623322	0.972423
TRINITY_DN70070_c4_g1_i3	PaOGS21842	Akt1	Signal.transduction.pathway	-2.66	0.218718		-1.91	0.377379		0.75	0.697369		0.87	0.698911		0.32	0.882474	1	-0.56	0.807012
TRINITY_DN70070_c4_g1_i4	PaOGS21842	Akt1	Signal.transduction.pathway	0	1		-3.14	0.528472		-3.14	0.528242		3.4	0.495895		3.65	0.46502	1	0	1
TRINITY_DN87462_c3_g1_i1	PaOGS21842	Akt1	Signal.transduction.pathway	0.29	0.351715	0.97714	-0.81	0.00970382	0.160855	-1.1	0.000434278	0.0138461	0.38	0.230446	0.778813	0.06	0.847303	1	-0.32	0.313374	0.831528
TRINITY_DN88489_c0_g1_i3	PaOGS21842	Akt1	Signal.transduction.pathway	-0.03	0.904999	1	-0.62	0.0277547	0.284423	-0.59	0.037387	0.23514	-0.13	0.646228	0.98224	0.34	0.227477	1	0.47	0.0957487	0.541754
TRINITY_DN88489_c0_g1_i5	PaOGS21842	Akt1	Signal.transduction.pathway	-0.35	0.337317	0.974591	-1.07	0.0027884	0.0771038	-0.72	0.0423772	0.251937	-0.13	0.727923	0.99198	0.55	0.129701	1	0.68	0.0626398	0.447773
TRINITY_DN88489_c0_g1_i8	PaOGS21842	Akt1	Signal.transduction.pathway
TRINITY_DN88489_c0_g3_i1	PaOGS21842	Akt1	Signal.transduction.pathway	0	1		-0.11	0.983375		-0.07	0.989785		-2.42	0.641825		-1.72	0.743054	1	0.71	0.891403
TRINITY_DN11447_c0_g1_i1	PaOGS18161	Autophagy.related.1	Signal.transduction.pathway	0.28	0.74987	1	0.08	0.921551	1	-0.2	0.809202	0.959922	-0.5	0.454091	0.931857	-0.1	0.877873	1	0.4	0.548102	0.946276
TRINITY_DN88169_c3_g1_i3	PaOGS18161	Autophagy.related.1	Signal.transduction.pathway	0	1		0	1		0	1		0.76	0.885816		1.05	0.841396	1	0	1
TRINITY_DN88169_c3_g1_i4	PaOGS18161	Autophagy.related.1	Signal.transduction.pathway	0	1		-2.43	0.610883		-2.39	0.615892		-3.27	0.493408		0	1	1	3.39	0.477337
TRINITY_DN88169_c3_g1_i5	PaOGS18161	Autophagy.related.1	Signal.transduction.pathway	-2.39	0.209597		-1.54	0.41773		0.85	0.621958		-0.27	0.842899		1.64	0.26804	1	1.91	0.195253
TRINITY_DN118634_c0_g1_i1	PaOGS07965	Autophagy.related.2	Signal.transduction.pathway	0	1		0	1		0	1		2.26	0.602421		2.54	0.558568	1	0.28	0.95024
TRINITY_DN150367_c0_g1_i1	PaOGS07965	Autophagy.related.2	Signal.transduction.pathway	0	1		0	1		0	1		1.94	0.710326		2.24	0.66847	1	0	1
TRINITY_DN32031_c0_g1_i1	PaOGS07965	Autophagy.related.2	Signal.transduction.pathway	0	1		-1.24	0.813042		-1.1	0.833702		1.55	0.766963		1.85	0.723835	1	0	1
TRINITY_DN65163_c0_g1_i1	PaOGS07965	Autophagy.related.2	Signal.transduction.pathway	0.27	0.456192	1	-0.55	0.115616	0.539823	-0.82	0.0200479	0.164738	-0.07	0.847609	1	-0.15	0.662902	1	-0.08	0.808921	1
TRINITY_DN84090_c3_g1_i1	PaOGS07965	Autophagy.related.2	Signal.transduction.pathway	0.83	0.0336563	0.479334	-0.45	0.217532	0.681298	-1.28	0.000747065	0.0202449	-0.08	0.827188	1	-0.24	0.509029	1	-0.16	0.660351	0.984281
TRINITY_DN84090_c3_g2_i1	PaOGS07965	Autophagy.related.2	Signal.transduction.pathway	-0.02	0.966382	1	-0.59	0.112204	0.533676	-0.58	0.122693	0.442623	-0.01	0.981566	1	-0.25	0.501183	1	-0.24	0.518063	0.935683
TRINITY_DN87342_c1_g3_i1	PaOGS07965	Autophagy.related.2	Signal.transduction.pathway	0.32	0.437728	0.999483	-0.36	0.354476	0.793181	-0.68	0.0865123	0.369763	0.09	0.817276	1	0	0.996682	1	-0.09	0.819479	1
TRINITY_DN87342_c2_g1_i1	PaOGS07965	Autophagy.related.2	Signal.transduction.pathway	0	1		0	1		0	1		-1.17	0.823823		0	1	1	1.26	0.810718
TRINITY_DN88169_c3_g1_i1	PaOGS07965	Autophagy.related.2	Signal.transduction.pathway	0.25	0.425481	0.996091	0.23	0.456472	0.853327	-0.02	0.954254	1	-0.32	0.299382	0.848277	0.18	0.562373	1	0.5	0.105793	0.564857
TRINITY_DN87872_c1_g1_i1	PaOGS17978	Autophagy.related.13	Signal.transduction.pathway	-0.79	0.190376	0.887835	0.86	0.162436	0.614052	1.65	0.0061937	0.0808607	0.98	0.133704	0.636049	0.97	0.133593	1	-0.02	0.980448	1
TRINITY_DN87872_c1_g2_i2	PaOGS17978	Autophagy.related.13	Signal.transduction.pathway	-0.89	0.313311	0.967286	1.71	0.0612168	0.410716	2.6	0.00396087	0.0609432	0.93	0.317979	0.861288	0.7	0.444521	1	-0.23	0.806792	1
TRINITY_DN87872_c1_g2_i3	PaOGS17978	Autophagy.related.13	Signal.transduction.pathway	-0.18	0.80478	1	0.92	0.206405	0.670555	1.09	0.128777	0.453554	0.93	0.218871	0.764801	-0.26	0.711071	1	-1.19	0.111036	0.576234
TRINITY_DN82653_c0_g1_i1	PaOGS08238	Autophagy.related.17	Signal.transduction.pathway	-0.12	0.811408	1	-0.54	0.261086	0.724106	-0.42	0.376595	0.729133	-0.66	0.175939	0.704313	-0.85	0.0776303	1	-0.2	0.683008	0.990507
TRINITY_DN82653_c0_g1_i2	PaOGS08238	Autophagy.related.17	Signal.transduction.pathway	-0.75	0.235826	0.924533	0.09	0.882541	0.994077	0.85	0.178991	0.529768	-0.41	0.54908	0.96501	0.57	0.417828	1	0.97	0.159266	0.669903
TRINITY_DN82653_c0_g2_i1	PaOGS08238	Autophagy.related.17	Signal.transduction.pathway	0.34	0.855108		-0.93	0.590302		-1.28	0.474594		0	1		-2.73	0.184689	1	-2.57	0.210817
TRINITY_DN88737_c6_g2_i1	PaOGS08238	Autophagy.related.17	Signal.transduction.pathway	-0.68	0.247496	0.932502	0	0.995256	1	0.68	0.243169	0.60762	-0.05	0.933437	1	-0.81	0.17116	1	-0.76	0.199853	0.725482
TRINITY_DN88737_c6_g2_i2	PaOGS08238	Autophagy.related.17	Signal.transduction.pathway	-0.11	0.901824	1	0.28	0.745649	0.960128	0.38	0.653029	0.895444	-0.52	0.5987	0.9761	0.32	0.755031	1	0.84	0.401426	0.884239
TRINITY_DN88737_c6_g2_i3	PaOGS08238	Autophagy.related.17	Signal.transduction.pathway	-1.11	0.832857		0	1		1.89	0.719878		1.28	0.808193		1.58	0.764234	1	0	1
TRINITY_DN117297_c0_g1_i1	PaOGS34957	brummer	Signal.transduction.pathway	-0.1	0.982414		-1.43	0.755514		-1.33	0.772713		0	1		0	1	1	0	1
TRINITY_DN147976_c0_g1_i1	PaOGS34957	brummer	Signal.transduction.pathway
TRINITY_DN31603_c0_g1_i1	PaOGS34957	brummer	Signal.transduction.pathway	1.43	0.755228		1.49	0.743822		0.06	0.989994		0	1		0	1	1	0	1
TRINITY_DN71043_c3_g1_i10	PaOGS34957	brummer	Signal.transduction.pathway	0	1		-3.13	0.543977		-3.13	0.544325		0	1		0	1	1	0	1
TRINITY_DN71043_c3_g1_i11	PaOGS34957	brummer	Signal.transduction.pathway	-0.5	0.923074		-0.68	0.89451		-0.18	0.971671		0	1		0	1	1	0	1
TRINITY_DN71043_c3_g1_i12	PaOGS34957	brummer	Signal.transduction.pathway
TRINITY_DN71043_c3_g1_i1	PaOGS34957	brummer	Signal.transduction.pathway	0.21	0.966847		1.23	0.807028		1.02	0.839426	0.97116	0	1		0	1	1	0	1
TRINITY_DN71043_c3_g1_i2	PaOGS34957	brummer	Signal.transduction.pathway	-0.96	0.274893	0.949679	-0.98	0.25794	0.721326	-0.02	0.984088	1	0.49	0.669042	0.984189	1.01	0.389403	1	0.53	0.670278	0.986859
TRINITY_DN71043_c3_g1_i3	PaOGS34957	brummer	Signal.transduction.pathway	-2.18	0.572506		-2.39	0.535657		-0.21	0.956558		-3.83	0.333631		0	1	1	3.95	0.318479
TRINITY_DN71043_c3_g1_i4	PaOGS34957	brummer	Signal.transduction.pathway	0	1		-3.86	0.452887		-3.87	0.452682		0	1		0	1	1	0	1
TRINITY_DN71043_c3_g1_i5	PaOGS34957	brummer	Signal.transduction.pathway	-0.98	0.852631		-0.11	0.982667		0.86	0.869702		-2.11	0.686183		0	1	1	2.23	0.669872
TRINITY_DN71043_c3_g1_i7	PaOGS34957	brummer	Signal.transduction.pathway	1.57	0.0695964	0.655028	0.28	0.736809	0.957619	-1.29	0.132158	0.459451	3	0.0545789	0.417403	1.44	0.321847	1	-1.56	0.374868	0.868953
TRINITY_DN71043_c3_g1_i8	PaOGS34957	brummer	Signal.transduction.pathway	0.15	0.920337	1	-0.17	0.910179	0.99873	-0.32	0.831454	0.968259	5.44	0.00519769	0.10358	-0.41	0.794705	1	-5.84	0.00257248	0.0711072
TRINITY_DN71043_c3_g1_i9	PaOGS34957	brummer	Signal.transduction.pathway	0.36	0.273064	0.949153	-0.29	0.375963	0.807406	-0.65	0.0473517	0.268727	0.7	0.0523503	0.407493	-0.01	0.967627	1	-0.71	0.0468991	0.386893
TRINITY_DN71043_c3_g2_i1	PaOGS34957	brummer	Signal.transduction.pathway	0.55	0.776883		0.57	0.763804		0.02	0.991327		0	1		0	1	1	0	1
TRINITY_DN77122_c1_g1_i1	PaOGS34957	brummer	Signal.transduction.pathway	-0.13	0.852384	1	0.14	0.839402	0.984967	0.27	0.692492	0.913528	2.3	0.141853	0.651384	-0.32	0.796395	1	-2.62	0.0818175	0.506227
TRINITY_DN77122_c1_g2_i1	PaOGS34957	brummer	Signal.transduction.pathway	0.39	0.396102	0.98748	-0.19	0.680204	0.942207	-0.58	0.207197	0.566707	0.92	0.0720254	0.481591	-0.7	0.147171	1	-1.62	0.0012476	0.0438242
TRINITY_DN77122_c1_g2_i3	PaOGS34957	brummer	Signal.transduction.pathway	1.42	0.0472843	0.558359	-0.02	0.978415	1	-1.44	0.0415232	0.249034	-0.07	0.941424	1	-0.86	0.300093	1	-0.8	0.341337	0.850584
TRINITY_DN77122_c1_g2_i4	PaOGS34957	brummer	Signal.transduction.pathway	0.28	0.502736	1	-0.07	0.875286	0.992799	-0.35	0.407864	0.752913	1.22	0.00651064	0.119421	0.11	0.792865	1	-1.11	0.0136461	0.197622
TRINITY_DN77122_c1_g2_i5	PaOGS34957	brummer	Signal.transduction.pathway	-0.66	0.427959	0.997044	0.32	0.705981	0.950343	0.98	0.231873	0.594569	-1.2	0.340033	0.874601	0.65	0.664601	1	1.85	0.17947	0.697929
TRINITY_DN77122_c1_g2_i6	PaOGS34957	brummer	Signal.transduction.pathway	0.89	0.560966	1	-0.12	0.939417	1	-1.01	0.510354	0.824187	0.48	0.755092	0.99568	3.18	0.0483679	1	2.69	0.0948591	0.539575
TRINITY_DN77122_c1_g4_i1	PaOGS34957	brummer	Signal.transduction.pathway	0.76	0.868886		-0.18	0.967661		-0.95	0.835545		0.83	0.858299		1.1	0.813483	1	0	1
TRINITY_DN78746_c0_g1_i1	PaOGS34957	brummer	Signal.transduction.pathway	-0.52	0.809504		0.63	0.772725		1.16	0.591758		-0.15	0.954886		1.07	0.678081	1	1.21	0.637586
TRINITY_DN96381_c0_g1_i1	PaOGS34957	brummer	Signal.transduction.pathway	-0.94	0.846717		0.85	0.861522		1.79	0.71212		0.83	0.865287		1.1	0.82263	1	0	1
TRINITY_DN136544_c0_g1_i1	PaOGS02216	cytoplasmic.linker.protein.190	Signal.transduction.pathway	-0.03	0.946564	1	-0.64	0.108847	0.528109	-0.61	0.128726	0.45348	0.14	0.726408	0.991678	-0.14	0.717945	1	-0.28	0.478785	0.923708
TRINITY_DN88249_c1_g1_i2	PaOGS02216	cytoplasmic.linker.protein.190	Signal.transduction.pathway	4.56	0.00205281	0.0884382	-0.13	0.891888	0.996089	-4.68	0.00125277	0.0290469	0.8	0.355188	0.883925	0.24	0.779833	1	-0.56	0.515915	0.934746
TRINITY_DN88249_c1_g1_i3	PaOGS02216	cytoplasmic.linker.protein.190	Signal.transduction.pathway	2.97	0.371616		0.69	0.825636		-2.28	0.492748		0.86	0.805749		1.12	0.748347	1	0	1
TRINITY_DN88249_c1_g1_i4	PaOGS02216	cytoplasmic.linker.protein.190	Signal.transduction.pathway	0.47	0.639009	1	-0.53	0.591638	0.91157	-1	0.313923	0.678491	-0.03	0.975144	1	-0.35	0.730068	1	-0.32	0.754428	0.996936
TRINITY_DN88249_c1_g2_i1	PaOGS02216	cytoplasmic.linker.protein.190	Signal.transduction.pathway	0.09			-0.46			-0.55			1.62			-1.06			-2.68
TRINITY_DN88249_c1_g2_i2	PaOGS02216	cytoplasmic.linker.protein.190	Signal.transduction.pathway	2.42	0.182108		0.16	0.910307		-2.26	0.204135		1.28	0.397965		1.27	0.389964	1	0	0.998279
TRINITY_DN88249_c1_g2_i3	PaOGS02216	cytoplasmic.linker.protein.190	Signal.transduction.pathway	2.25	0.0439299	0.541768	-0.46	0.561372	0.902875	-2.71	0.0120311	0.121638	-0.11	0.886602	1	-0.14	0.847632	1	-0.04	0.961716	1
TRINITY_DN88249_c1_g2_i5	PaOGS02216	cytoplasmic.linker.protein.190	Signal.transduction.pathway	0	1	1	-6.1	0.234762	0.698012	-6.13	0.232591	0.595579	1.02	0.838726	1	7.96	0.120948	1	6.95	0.17637	0.693186
TRINITY_DN88249_c1_g2_i6	PaOGS02216	cytoplasmic.linker.protein.190	Signal.transduction.pathway	-0.37	0.671259	1	0.34	0.69022	0.945727	0.71	0.404566	0.750372	1.29	0.142259	0.652049	-0.21	0.802136	1	-1.5	0.0861906	0.518663
TRINITY_DN88249_c1_g2_i7	PaOGS02216	cytoplasmic.linker.protein.190	Signal.transduction.pathway	1.08	0.467234	1	1.34	0.365915	0.800919	0.26	0.859804	0.979074	0.25	0.863536	1	0.77	0.604265	1	0.51	0.729054	0.991877
TRINITY_DN88249_c1_g2_i8	PaOGS02216	cytoplasmic.linker.protein.190	Signal.transduction.pathway	-0.64	0.762739	1	-0.33	0.874337	0.992739	0.31	0.884371	0.986913	0.71	0.734719	0.993089	0.33	0.876204	1	-0.39	0.854424	1
TRINITY_DN88249_c1_g2_i9	PaOGS02216	cytoplasmic.linker.protein.190	Signal.transduction.pathway	-2.46	0.179183		-4.31	0.00953328	0.15918	-1.85	0.198218	0.555021	1.2	0.344088		0.17	0.891245	1	-1.04	0.414816	0.891036
TRINITY_DN73384_c1_g1_i10	PaOGS09279	Cyclic.AMP.response.element.binding.protein.B	Signal.transduction.pathway	1.08	0.836661		2.89	0.580448		1.81	0.731096		-2.1	0.687898		0	1	1	2.22	0.670485
TRINITY_DN73384_c1_g1_i11	PaOGS09279	Cyclic.AMP.response.element.binding.protein.B	Signal.transduction.pathway	0	1		0	1		0	1		2.04	0.696413		2.28	0.661718	1	0	1
TRINITY_DN73384_c1_g1_i12	PaOGS09279	Cyclic.AMP.response.element.binding.protein.B	Signal.transduction.pathway	0.19	0.505429	1	-0.18	0.530074	0.889881	-0.37	0.194377	0.550412	0.66	0.0229223	0.259055	0.19	0.50406	1	-0.47	0.106936	0.567603
TRINITY_DN73384_c1_g1_i13	PaOGS09279	Cyclic.AMP.response.element.binding.protein.B	Signal.transduction.pathway	0	1		-0.11	0.984003		-0.12	0.982352		-0.88	0.866593		1.07	0.838319	1	1.96	0.70932
TRINITY_DN73384_c1_g1_i14	PaOGS09279	Cyclic.AMP.response.element.binding.protein.B	Signal.transduction.pathway	0.93	0.830726		-0.92	0.829237		-1.85	0.664153		-2.44	0.569194		-2.39	0.576775	1	0.05	0.989722
TRINITY_DN73384_c1_g1_i15	PaOGS09279	Cyclic.AMP.response.element.binding.protein.B	Signal.transduction.pathway	0	1		-0.2	0.953941		-0.03	0.991975		-0.46	0.884602		-0.62	0.844987	1	-0.15	0.960621
TRINITY_DN73384_c1_g1_i1	PaOGS09279	Cyclic.AMP.response.element.binding.protein.B	Signal.transduction.pathway	0	1		0	1		0	1		0	1		-2.48	0.633287	1	-2.36	0.650079
TRINITY_DN73384_c1_g1_i3	PaOGS09279	Cyclic.AMP.response.element.binding.protein.B	Signal.transduction.pathway	-0.6	0.616217		0.25	0.836128		0.85	0.462601	0.792599	3.25	0.0403659		0.26	0.821559	1	-2.99	0.0599417
TRINITY_DN73384_c1_g1_i4	PaOGS09279	Cyclic.AMP.response.element.binding.protein.B	Signal.transduction.pathway	-2.32	0.374272		-4.41	0.0755907		-2.09	0.373714		0.97	0.686452		1.81	0.467051	1	0.84	0.744387
TRINITY_DN73384_c1_g1_i5	PaOGS09279	Cyclic.AMP.response.element.binding.protein.B	Signal.transduction.pathway	-0.11	0.89309	1	-0.06	0.946482	1	0.06	0.944673	1	0.32	0.693854	0.98874	0.23	0.78096	1	-0.1	0.906746	1
TRINITY_DN73384_c1_g1_i6	PaOGS09279	Cyclic.AMP.response.element.binding.protein.B	Signal.transduction.pathway	0.97	0.703053		-0.52	0.829442		-1.5	0.53733		0.57	0.792679		-1.02	0.621759	1	-1.59	0.452992
TRINITY_DN73384_c1_g1_i7	PaOGS09279	Cyclic.AMP.response.element.binding.protein.B	Signal.transduction.pathway	0	1		0	1		0	1		0	1		-0.9	0.865019	1	-0.66	0.900352
TRINITY_DN73384_c1_g1_i8	PaOGS09279	Cyclic.AMP.response.element.binding.protein.B	Signal.transduction.pathway
TRINITY_DN73384_c1_g1_i9	PaOGS09279	Cyclic.AMP.response.element.binding.protein.B	Signal.transduction.pathway	3.53	0.222815	0.914744	-0.11	0.967362	1	-3.64	0.204397	0.563099	-1.15	0.660701	0.983129	-2.01	0.443392	1	-0.85	0.742809	0.993942
TRINITY_DN73384_c1_g2_i2	PaOGS09279	Cyclic.AMP.response.element.binding.protein.B	Signal.transduction.pathway	0.92	0.861585		1.81	0.730522		0	1		-1.08	0.837431		0	1	1	1.23	0.815796
TRINITY_DN105_c0_g1_i1	PaOGS23998	Erk.rolled	Signal.transduction.pathway	0	1		-3.5	0.403051		-3.34	0.424818		0	1		-4.54	0.277803	1	-4.31	0.303007
TRINITY_DN1559_c0_g1_i1	PaOGS23998	Erk.rolled	Signal.transduction.pathway	0.8	0.879978		-0.09	0.986197		-0.89	0.865678		0	1		0	1	1	0	1
TRINITY_DN48992_c0_g1_i1	PaOGS23998	Erk.rolled	Signal.transduction.pathway	-1.06	0.754589		-2.43	0.454439		-1.37	0.673664		1.82	0.584799		-0.61	0.85014	1	-2.43	0.45811
TRINITY_DN48992_c0_g1_i2	PaOGS23998	Erk.rolled	Signal.transduction.pathway	2.25	0.666274		2.17	0.677152		-0.08	0.988231		0.82	0.87691		0.11	0.983001	1	-0.7	0.893769
TRINITY_DN71132_c0_g1_i1	PaOGS23998	Erk.rolled	Signal.transduction.pathway	0.12	0.898718	1	0.22	0.82035	0.980002	0.1	0.920518	0.998044	5.2	9.6071e-06	0.00118679	2.59	0.00980374	1	-2.61	0.0290824	0.303426
TRINITY_DN71132_c0_g2_i1	PaOGS23998	Erk.rolled	Signal.transduction.pathway	0.73	0.188123	0.886799	4.67	3.08953e-16	5.84277e-13	3.94	5.96816e-12	4.01972e-09	2.57	0.0872718	0.528688	-0.04	0.970616	1	-2.61	0.078446	0.497214
TRINITY_DN71132_c0_g2_i4	PaOGS23998	Erk.rolled	Signal.transduction.pathway	0.38	0.255595	0.938186	0.64	0.0544973	0.3901	0.26	0.446137	0.781361	0.61	0.24161	0.79245	0.62	0.21664	1	0.01	0.981711	1
TRINITY_DN75689_c1_g1_i6	PaOGS23998	Erk.rolled	Signal.transduction.pathway	-0.41	0.886119		2.69	0.37498		3.1	0.303234		0.83	0.791948		1.1	0.727043	1	0	1
TRINITY_DN77314_c11_g1_i1	PaOGS23998	Erk.rolled	Signal.transduction.pathway	-2.8	0.385591		-1.17	0.723004		1.64	0.604359		-0.11	0.973891		0.02	0.994591	1	0.13	0.968362
TRINITY_DN77314_c11_g1_i2	PaOGS23998	Erk.rolled	Signal.transduction.pathway	0.58	0.692984		-0.32	0.815818	0.978777	-0.9	0.52613	0.833796	-1.17	0.372169		-0.31	0.815691	1	0.86	0.505547	0.931624
TRINITY_DN77314_c11_g1_i3	PaOGS23998	Erk.rolled	Signal.transduction.pathway	0	1		0	1		0	1		0.84	0.872908		1.13	0.829399	1	0	1
TRINITY_DN77314_c11_g1_i4	PaOGS23998	Erk.rolled	Signal.transduction.pathway	2.24	0.204949		0.7	0.642793		-1.55	0.379956	0.731597	-0.86	0.57462		-0.48	0.756377	1	0.38	0.79767
TRINITY_DN77314_c12_g1_i1	PaOGS23998	Erk.rolled	Signal.transduction.pathway	-2.41	0.643901		0	1		3.21	0.537214		0.77	0.883626		1.07	0.839574	1	0	1
TRINITY_DN79078_c2_g1_i1	PaOGS23998	Erk.rolled	Signal.transduction.pathway	0.01	0.978103	1	1.53	7.91394e-05	0.00653806	1.52	8.8716e-05	0.00433689	-0.24	0.535299	0.961665	1.3	0.000828421	0.394682	1.54	7.41264e-05	0.00617415
TRINITY_DN79078_c2_g9_i1	PaOGS23998	Erk.rolled	Signal.transduction.pathway	-1.95	0.709199		0	1		2.79	0.593483		0.84	0.872409		2.09	0.690286	1	1.24	0.813207
TRINITY_DN79597_c6_g1_i1	PaOGS23998	Erk.rolled	Signal.transduction.pathway	0	1		-0.15	0.977628		-0.04	0.994118		0	1		0	1	1	0	1
TRINITY_DN79597_c6_g1_i2	PaOGS23998	Erk.rolled	Signal.transduction.pathway	-1.47	0.643694		1.81	0.582628		3.28	0.303014		1.71	0.588204		1.06	0.732975	1	-0.65	0.840266
TRINITY_DN79597_c6_g2_i1	PaOGS23998	Erk.rolled	Signal.transduction.pathway	-1.05	0.842619		-0.13	0.980633		0.92	0.861654		-2.59	0.618817		-0.81	0.878116	1	1.78	0.732208
TRINITY_DN79597_c6_g2_i2	PaOGS23998	Erk.rolled	Signal.transduction.pathway	0.14	0.74817	1	1.45	0.00112986	0.0429302	1.31	0.00337987	0.055298	-0.37	0.396232	0.904459	-0.05	0.902612	1	0.32	0.466438	0.917717
TRINITY_DN79597_c6_g2_i3	PaOGS23998	Erk.rolled	Signal.transduction.pathway	-1.06	0.123034	0.797326	1.73	0.0267038	0.278317	2.79	0.000186927	0.00757297	-0.7	0.268048	0.820556	1.14	0.093331	1	1.84	0.00580889	0.119239
TRINITY_DN81983_c0_g1_i10	PaOGS23998	Erk.rolled	Signal.transduction.pathway	-0.43	0.916037		5.87	0.166137		6.3	0.136902	0.467066	0	1		0	1	1	0	1
TRINITY_DN81983_c0_g1_i4	PaOGS23998	Erk.rolled	Signal.transduction.pathway	-0.89	0.183178	0.881819	-0.09	0.893691	0.996371	0.8	0.227112	0.588787	1.22	0.296983	0.84655	0.59	0.567213	1	-0.64	0.599648	0.964604
TRINITY_DN82997_c4_g2_i1	PaOGS23998	Erk.rolled	Signal.transduction.pathway
TRINITY_DN82997_c4_g2_i2	PaOGS23998	Erk.rolled	Signal.transduction.pathway	-0.94	0.119358	0.789962	-0.15	0.80032	0.974064	0.78	0.174027	0.522392	-0.85	0.140965	0.649917	0.33	0.573365	1	1.18	0.041646	0.363709
TRINITY_DN82997_c4_g2_i3	PaOGS23998	Erk.rolled	Signal.transduction.pathway	0	1		-0.17	0.973685		-0.04	0.994687		0.79	0.880125		-1.15	0.825554	1	-1.94	0.709462
TRINITY_DN83714_c4_g3_i10	PaOGS23998	Erk.rolled	Signal.transduction.pathway	-1.05	0.841966		0	1		1.88	0.721066		-3.3	0.52398		0	1	1	3.45	0.50518
TRINITY_DN83714_c4_g3_i1	PaOGS23998	Erk.rolled	Signal.transduction.pathway	-0.96	0.704592	1	-1.51	0.552535	0.899249	-0.54	0.829969	0.967577	0.33	0.897217	1	1.58	0.536538	1	1.25	0.62488	0.972963
TRINITY_DN83714_c4_g3_i2	PaOGS23998	Erk.rolled	Signal.transduction.pathway	-0.12	0.767699	1	-0.06	0.884508	0.994353	0.06	0.876641	0.984504	0.2	0.6459	0.98224	0.71	0.105829	1	0.51	0.249452	0.775915
TRINITY_DN83714_c4_g3_i3	PaOGS23998	Erk.rolled	Signal.transduction.pathway	-1.52	0.3184		-1.66	0.263447		-0.14	0.917518		0.29	0.847273		0.22	0.878431	1	-0.06	0.96587
TRINITY_DN83714_c4_g3_i4	PaOGS23998	Erk.rolled	Signal.transduction.pathway	0	1		-5.81	0.221585		-5.81	0.22101	0.582308	-4.47	0.348278		-1.56	0.748014	1	2.91	0.54013
TRINITY_DN83714_c4_g3_i8	PaOGS23998	Erk.rolled	Signal.transduction.pathway	-0.85	0.766093	1	-0.36	0.899292	0.997338	0.49	0.863742	0.980295	1.96	0.539252	0.963118	-2.28	0.447029	1	-4.25	0.168031	0.681735
TRINITY_DN83714_c4_g3_i9	PaOGS23998	Erk.rolled	Signal.transduction.pathway	1.02	0.658607		2.5	0.295509		1.48	0.548247		1.63	0.532166		0.01	0.995374	1	-1.62	0.533269
TRINITY_DN83718_c6_g5_i2	PaOGS23998	Erk.rolled	Signal.transduction.pathway	1.91	0.35831		2.86	0.171648		0.95	0.675881		2.79	0.208344		1.3	0.546846	1	-1.49	0.526365
TRINITY_DN85457_c1_g1_i1	PaOGS23998	Erk.rolled	Signal.transduction.pathway	0.69	0.793356		0.66	0.794062		-0.02	0.993368		-1.32	0.569244		0.86	0.728145	1	2.18	0.364758
TRINITY_DN85457_c3_g2_i1	PaOGS23998	Erk.rolled	Signal.transduction.pathway	-0.03	0.962179	1	-1.35	0.0423651	0.347938	-1.32	0.0472896	0.268501	-0.56	0.41264	0.911657	-1.24	0.0658499	1	-0.68	0.307395	0.826392
TRINITY_DN85457_c3_g2_i2	PaOGS23998	Erk.rolled	Signal.transduction.pathway	0.17	0.969889		1.12	0.807717		0.95	0.837184	0.970348	4.85	0.303963		0.64	0.889302	1	-4.21	0.372587
TRINITY_DN85457_c3_g2_i3	PaOGS23998	Erk.rolled	Signal.transduction.pathway	3.05	0.555668		3.9	0.451919		0	1		0	1		0	1	1	0	1
TRINITY_DN85457_c3_g2_i4	PaOGS23998	Erk.rolled	Signal.transduction.pathway	-0.99	0.241243	0.928607	1.75	0.0428673	0.349729	2.73	0.00138892	0.031132	0.09	0.914702	1	1.37	0.123243	1	1.28	0.151904	0.65826
TRINITY_DN86625_c3_g3_i1	PaOGS23998	Erk.rolled	Signal.transduction.pathway	0.17	0.762165	1	0.5	0.377642	0.80799	0.33	0.562582	0.85301	3.5	0.000187861	0.0110055	-0.86	0.162521	1	-4.36	2.40899e-06	0.000432093
TRINITY_DN88427_c0_g2_i1	PaOGS23998	Erk.rolled	Signal.transduction.pathway	0.48	0.270314	0.94703	-0.7	0.0995336	0.509904	-1.18	0.00595467	0.0789193	-0.41	0.494872	0.949012	-0.28	0.638259	1	0.13	0.82159	1
TRINITY_DN90890_c4_g1_i16	PaOGS23998	Erk.rolled	Signal.transduction.pathway	-0.8	0.186461	0.885911	1.91	0.00228325	0.0676983	2.71	1.28567e-05	0.00101049	1.62	0.331685	0.869997	0.95	0.567878	1	-0.67	0.705607	0.990507
TRINITY_DN90890_c4_g1_i20	PaOGS23998	Erk.rolled	Signal.transduction.pathway	-0.42	0.925141		4.07	0.379634		4.49	0.331058		0	1		0	1	1	0	1
TRINITY_DN90890_c4_g1_i2	PaOGS23998	Erk.rolled	Signal.transduction.pathway	-0.24	0.714241	1	-0.54	0.411564	0.828355	-0.3	0.650694	0.894536	-0.92	0.535558	0.961665	-1.58	0.247765	1	-0.66	0.585328	0.960608
TRINITY_DN90890_c4_g1_i5	PaOGS23998	Erk.rolled	Signal.transduction.pathway	0.26	0.823353	1	0.24	0.840435	0.985243	-0.03	0.98243	1	6.42	0.000134359	0.00859699	5.75	0.00061842	0.324513	-0.66	0.745242	0.994881
TRINITY_DN90890_c4_g2_i3	PaOGS23998	Erk.rolled	Signal.transduction.pathway	-0.68	0.286006	0.955978	-1.14	0.0671766	0.429099	-0.45	0.451905	0.785504	-0.18	0.906639	1	0.99	0.549297	1	1.18	0.47695	0.922904
TRINITY_DN51464_c0_g1_i1	PaOGS05015	Erk.rolled	Signal.transduction.pathway	0	1		-2.02	0.576354		-2.03	0.575452		0.66	0.852975		0.6	0.866093	1	-0.06	0.985802
TRINITY_DN51464_c0_g1_i2	PaOGS05015	Erk.rolled	Signal.transduction.pathway	0.02	0.996621		-1.9	0.610069		-1.92	0.60699		3.04	0.417866		0.41	0.910102	1	-2.63	0.48471
TRINITY_DN51464_c0_g1_i3	PaOGS05015	Erk.rolled	Signal.transduction.pathway	-1.89	0.572313		0.86	0.804981		2.75	0.411672		0.73	0.821055		3.28	0.325014	1	2.55	0.451271
TRINITY_DN51464_c0_g1_i4	PaOGS05015	Erk.rolled	Signal.transduction.pathway	-2.46	0.635674		0	1		3.31	0.524377		-1.1	0.835052		-1.76	0.73713	1	-0.66	0.899666
TRINITY_DN74954_c3_g2_i2	PaOGS05015	Erk.rolled	Signal.transduction.pathway	1.26	0.613738	1	1.23	0.618393	0.921069	-0.03	0.991066	1	1.61	0.51464	0.955494	3.17	0.208054	1	1.56	0.53879	0.94247
TRINITY_DN74954_c3_g2_i8	PaOGS05015	Erk.rolled	Signal.transduction.pathway	-0.99	0.594769		2.98	0.1539		3.97	0.0542437	0.289304	0.17	0.933534		-1.33	0.490995	1	-1.5	0.443097
TRINITY_DN87205_c0_g6_i1	PaOGS31435	forkhead.box.sub.group.O	Signal.transduction.pathway	-0.05	0.923412	1	1.71	0.00192824	0.0603828	1.76	0.00138517	0.031084	-0.44	0.421477	0.916579	-0.14	0.801171	1	0.3	0.580715	0.958786
TRINITY_DN87205_c0_g6_i2	PaOGS31435	forkhead.box.sub.group.O	Signal.transduction.pathway	-0.18	0.778882	1	1.05	0.106397	0.523666	1.23	0.0579443	0.299472	-0.47	0.467294	0.937559	0.72	0.263924	1	1.19	0.0651936	0.456104
TRINITY_DN77545_c3_g1_i10	PaOGS16444	GS	Signal.transduction.pathway	0	1		-0.97	0.852966		-0.95	0.855685		3.47	0.501597		3.72	0.471095	1	0	1
TRINITY_DN77545_c3_g1_i2	PaOGS16444	GS	Signal.transduction.pathway	-0.4	0.822452		-0.13	0.942694		0.27	0.873309		3.31	0.102866		0.06	0.971992	1	-3.24	0.108534
TRINITY_DN77545_c3_g1_i5	PaOGS16444	GS	Signal.transduction.pathway	0.1	0.924192		-0.46	0.630694	0.926404	-0.56	0.56384	0.853493	-2.49	0.0305826		-2.27	0.0485131	1	0.22	0.810336	1
TRINITY_DN77545_c3_g1_i6	PaOGS16444	GS	Signal.transduction.pathway	0.56	0.883643		1.39	0.714852		0.83	0.828588		0	1		-0.84	0.832019	1	-0.71	0.85628
TRINITY_DN77545_c3_g1_i8	PaOGS16444	GS	Signal.transduction.pathway	1.02	0.333378	0.974456	-0.31	0.722028	0.954101	-1.33	0.181611	0.533146	-0.09	0.918015	1	-0.45	0.58156	1	-0.37	0.656972	0.983086
TRINITY_DN77545_c3_g1_i9	PaOGS16444	GS	Signal.transduction.pathway	0.86	0.831232		0.8	0.841111		-0.06	0.988125		0.85	0.834445		0.14	0.972344	1	-0.71	0.861714
TRINITY_DN77545_c3_g2_i1	PaOGS16444	GS	Signal.transduction.pathway	0.14	0.884162		-0.73	0.389568	0.814483	-0.86	0.315506	0.679719	0.11	0.906086		0.02	0.980977	1	-0.08	0.923922	1
TRINITY_DN77545_c3_g1_i11	PaOGS01368	GS	Signal.transduction.pathway	-0.17	0.943297		1.97	0.412049		2.14	0.372708		2.57	0.331267		0.95	0.712153	1	-1.62	0.552794
TRINITY_DN77545_c3_g1_i3	PaOGS01368	GS	Signal.transduction.pathway	-0.05	0.942012	1	-0.66	0.350459	0.790772	-0.6	0.390776	0.73941	0.58	0.413415	0.911876	0.2	0.76878	1	-0.38	0.594506	0.962983
TRINITY_DN77545_c3_g1_i4	PaOGS01368	GS	Signal.transduction.pathway	1.15	0.352416		0	0.998079		-1.15	0.339705	0.698939	1.7	0.200214		1.95	0.142133	1	0.25	0.869628
TRINITY_DN77545_c3_g1_i7	PaOGS01368	GS	Signal.transduction.pathway	-1.19	0.0156272	0.317938	-0.84	0.0836253	0.473282	0.35	0.436258	0.773763	-0.45	0.32587	0.86637	0.17	0.717918	1	0.62	0.17713	0.694354
TRINITY_DN117747_c0_g1_i1	PaOGS27751	G.protein.alpha.q.subunit	Signal.transduction.pathway	0	1		0	1		0	1		-1.19	0.821183		-0.89	0.866035	1	0.3	0.954288
TRINITY_DN63878_c0_g1_i1	PaOGS27751	G.protein.alpha.q.subunit	Signal.transduction.pathway	-2.13	0.480728		-0.02	0.99554		2.12	0.476336		-0.58	0.84503		2.16	0.486599	1	2.74	0.370054
TRINITY_DN63878_c0_g1_i2	PaOGS27751	G.protein.alpha.q.subunit	Signal.transduction.pathway	-1.5	0.366927		-0.41	0.807411		1.1	0.485223		-0.76	0.667182		-1.59	0.351722	1	-0.83	0.6125
TRINITY_DN67963_c4_g3_i1	PaOGS27751	G.protein.alpha.q.subunit	Signal.transduction.pathway	1.75	0.601907		-2.3	0.466695		-4.05	0.205623		-3.01	0.35625		0	1	1	3.13	0.336123
TRINITY_DN67963_c4_g3_i2	PaOGS27751	G.protein.alpha.q.subunit	Signal.transduction.pathway	-2.84	0.082535		-2.07	0.203697	0.666774	0.77	0.564166	0.853665	2.4	0.0433633		-0.96	0.316251	1	-3.35	0.00394959	0.0934651
TRINITY_DN70033_c2_g4_i1	PaOGS27751	G.protein.alpha.q.subunit	Signal.transduction.pathway	0	1		0	1		0	1		2.12	0.675592		-0.92	0.852719	1	-3.04	0.544834
TRINITY_DN85684_c1_g1_i1	PaOGS27751	G.protein.alpha.q.subunit	Signal.transduction.pathway	-1	0.777265		-1.7	0.619377		-0.7	0.83755		1.51	0.657906		1.77	0.604374	1	0.26	0.941812
TRINITY_DN85684_c1_g2_i1	PaOGS27751	G.protein.alpha.q.subunit	Signal.transduction.pathway	0.03	0.905113	1	-0.2	0.383781	0.811488	-0.23	0.321807	0.684876	-0.05	0.828249	1	-0.23	0.303293	1	-0.18	0.416774	0.892187
TRINITY_DN85684_c1_g2_i3	PaOGS27751	G.protein.alpha.q.subunit	Signal.transduction.pathway	5.24	0.000168593	0.0141716	0.53	0.578016	0.908144	-4.72	0.000698329	0.0193568	-0.41	0.65651	0.983033	-1	0.283528	1	-0.58	0.530326	0.939696
TRINITY_DN85684_c1_g2_i5	PaOGS27751	G.protein.alpha.q.subunit	Signal.transduction.pathway	-2.59	0.0707888	0.659218	-3.04	0.0318975	0.304495	-0.45	0.720824	0.92588	0.25	0.844357	1	0.18	0.886545	1	-0.07	0.956707	1
TRINITY_DN85684_c1_g2_i6	PaOGS27751	G.protein.alpha.q.subunit	Signal.transduction.pathway	1.97	0.00206791	0.0888604	-0.29	0.580757	0.908698	-2.26	0.000285785	0.0103413	0.24	0.633518	0.981901	0	0.992217	1	-0.24	0.625452	0.97308
TRINITY_DN85684_c1_g3_i1	PaOGS27751	G.protein.alpha.q.subunit	Signal.transduction.pathway	-2.1	0.67448		-0.16	0.97488		1.95	0.697831		-3.04	0.540401		0	1	1	3.16	0.524991
TRINITY_DN84456_c0_g2_i16	PaOGS24883	G.protein.alpha.q.subunit	Signal.transduction.pathway	28.19	4.08487e-08	1.55685e-05	0.12	0.980834	1	-28.07	4.63349e-08	9.79069e-06	0	1	1	0	1	1	0	1	1
TRINITY_DN84456_c0_g2_i2	PaOGS24883	G.protein.alpha.q.subunit	Signal.transduction.pathway	-2.3	0.132692	0.814301	-2.57	0.0896379	0.487879	-0.26	0.846138	0.97355	-2.96	0.0417703	0.361523	-2.56	0.0784148	1	0.4	0.766523	0.99886
TRINITY_DN84456_c0_g2_i5	PaOGS24883	G.protein.alpha.q.subunit	Signal.transduction.pathway	-1.9	0.207285	0.903198	-2.09	0.164844	0.617157	-0.19	0.899067	0.99152	0.65	0.663401	0.983322	0.29	0.843893	1	-0.36	0.811376	1
TRINITY_DN84456_c0_g2_i10	PaOGS06393	G.protein.alpha.q.subunit	Signal.transduction.pathway	2.28	0.634129		2.18	0.649345		-0.1	0.983268		3.08	0.517665		3.33	0.484203	1	0	1
TRINITY_DN84456_c0_g2_i11	PaOGS06393	G.protein.alpha.q.subunit	Signal.transduction.pathway	-0.94	0.828004		1.81	0.679478		2.75	0.525899		2.43	0.57117		1	0.81525	1	-1.44	0.741778
TRINITY_DN84456_c0_g2_i12	PaOGS06393	G.protein.alpha.q.subunit	Signal.transduction.pathway	-0.96	0.855084		0	1		1.81	0.730515		-2.69	0.604517		0	1	1	2.81	0.588259
TRINITY_DN84456_c0_g2_i15	PaOGS06393	G.protein.alpha.q.subunit	Signal.transduction.pathway	1.68	0.748276		-0.07	0.989807		-1.75	0.736226		0	1		0	1	1	0	1
TRINITY_DN84456_c0_g2_i17	PaOGS06393	G.protein.alpha.q.subunit	Signal.transduction.pathway	-0.15	0.953824		0.58	0.819149		0.72	0.773093		1.25	0.608329		1.17	0.626613	1	-0.08	0.975287
TRINITY_DN84456_c0_g2_i1	PaOGS06393	G.protein.alpha.q.subunit	Signal.transduction.pathway	0.75	0.788861	1	2.02	0.47374	0.862357	1.27	0.654539	0.895911	3.99	0.177933	0.707181	0.71	0.79836	1	-3.28	0.269037	0.79466
TRINITY_DN84456_c0_g2_i3	PaOGS06393	G.protein.alpha.q.subunit	Signal.transduction.pathway	0.41	0.797491	1	-0.86	0.571621	0.90622	-1.26	0.411041	0.755283	1.09	0.467916	0.937687	-0.43	0.770101	1	-1.52	0.309519	0.828135
TRINITY_DN84456_c0_g2_i4	PaOGS06393	G.protein.alpha.q.subunit	Signal.transduction.pathway	-0.86	0.410362	0.990737	0.78	0.466006	0.858327	1.64	0.116491	0.431839	-1.12	0.298629	0.847577	-0.15	0.892471	1	0.97	0.361509	0.861236
TRINITY_DN84456_c0_g2_i6	PaOGS06393	G.protein.alpha.q.subunit	Signal.transduction.pathway	0.91	0.474063	1	-0.04	0.973471	1	-0.95	0.450133	0.784306	-0.5	0.685894	0.987635	0.45	0.71921	1	0.96	0.444921	0.907332
TRINITY_DN84456_c0_g2_i7	PaOGS06393	G.protein.alpha.q.subunit	Signal.transduction.pathway	0	1		-1.82	0.726645		-1.69	0.745163		0	1		0	1	1	0	1
TRINITY_DN84456_c0_g2_i8	PaOGS06393	G.protein.alpha.q.subunit	Signal.transduction.pathway	0	1		-2.91	0.34324		-2.89	0.347546		-0.92	0.75329		2.92	0.348416	1	3.85	0.211455
TRINITY_DN84456_c0_g3_i1	PaOGS06393	G.protein.alpha.q.subunit	Signal.transduction.pathway	0	1		0	1		0	1		-1.42	0.784735		-1.11	0.831052	1	0.31	0.951882
TRINITY_DN84456_c0_g4_i1	PaOGS06393	G.protein.alpha.q.subunit	Signal.transduction.pathway	-1	0.813057		-0.11	0.978517		0.88	0.834014		0.71	0.864418		0.97	0.816173	1	0.26	0.951181
TRINITY_DN141929_c0_g1_i1	PaOGS25592	histone.deacetylase.4	Signal.transduction.pathway	-0.85	0.867807		2.55	0.620976		3.4	0.506081		0	1		-0.85	0.870482	1	-0.71	0.891177
TRINITY_DN155767_c0_g1_i1	PaOGS25592	histone.deacetylase.4	Signal.transduction.pathway	-1.1	0.834955		0	1		1.89	0.719989		-2.78	0.592117		0	1	1	2.88	0.578768
TRINITY_DN59472_c0_g1_i1	PaOGS25592	histone.deacetylase.4	Signal.transduction.pathway	3.02	0.277861		2.98	0.283859		-0.04	0.989878		1.98	0.461482		4.08	0.137618	1	2.1	0.468749
TRINITY_DN62879_c0_g1_i1	PaOGS25592	histone.deacetylase.4	Signal.transduction.pathway	0	1		-1.68	0.74607		-1.61	0.75637		-1.08	0.837069		0	1	1	1.24	0.813314
TRINITY_DN62879_c0_g1_i2	PaOGS25592	histone.deacetylase.4	Signal.transduction.pathway	0.43	0.618073	1	-0.33	0.674679	0.94116	-0.75	0.352656	0.709971	0.62	0.41813	0.914899	0.47	0.532573	1	-0.16	0.842477	1
TRINITY_DN62879_c0_g1_i3	PaOGS25592	histone.deacetylase.4	Signal.transduction.pathway	0.16	0.83624	1	-1.59	0.0225778	0.255705	-1.75	0.0137448	0.131844	0.59	0.401301	0.90619	1.13	0.117404	1	0.53	0.472925	0.920976
TRINITY_DN86685_c0_g10_i1	PaOGS25592	histone.deacetylase.4	Signal.transduction.pathway	0	1		0	1		0	1		0.82	0.876568		1.1	0.834167	1	0	1
TRINITY_DN86685_c0_g3_i2	PaOGS25592	histone.deacetylase.4	Signal.transduction.pathway	-3.39	0.292537		1.81	0.594031		5.2	0.106176		-1.09	0.748415		0	1	1	1.21	0.7218
TRINITY_DN86685_c0_g3_i3	PaOGS25592	histone.deacetylase.4	Signal.transduction.pathway	-0.22	0.910069		0.8	0.681676		1.02	0.597697		2.8	0.195672		1.18	0.571416	1	-1.62	0.47713
TRINITY_DN86685_c0_g3_i4	PaOGS25592	histone.deacetylase.4	Signal.transduction.pathway	1.55	0.550103		0.2	0.931969		-1.34	0.597364		0.95	0.701787		3.11	0.223583	1	2.16	0.415579
TRINITY_DN86685_c0_g3_i5	PaOGS25592	histone.deacetylase.4	Signal.transduction.pathway	0	1		-0.11	0.983305		-0.06	0.991479		0	1		0	1	1	0	1
TRINITY_DN86685_c0_g3_i6	PaOGS25592	histone.deacetylase.4	Signal.transduction.pathway	-1.17	0.243035		-0.96	0.325633	0.77584	0.2	0.823035	0.965172	0.74	0.462621		2.53	0.0369682	1	1.79	0.154231	0.662013
TRINITY_DN86685_c0_g4_i1	PaOGS25592	histone.deacetylase.4	Signal.transduction.pathway	0	1		-0.12	0.981903		-0.05	0.992753		0	1		0	1	1	0	1
TRINITY_DN86685_c0_g4_i2	PaOGS25592	histone.deacetylase.4	Signal.transduction.pathway	0.84	0.872633		0.81	0.878208		-0.04	0.994356		0.82	0.875844		1.12	0.831881	1	0	1
TRINITY_DN86685_c0_g6_i1	PaOGS25592	histone.deacetylase.4	Signal.transduction.pathway	0.9	0.734986		-0.11	0.966244		-1.01	0.69488		2.37	0.349731		1.61	0.51207	1	-0.76	0.773148
TRINITY_DN88992_c1_g2_i1	PaOGS25592	histone.deacetylase.4	Signal.transduction.pathway	-0.19	0.86908		0.22	0.843368	0.985927	0.41	0.711205	0.921269	-1.95	0.134974		-1.64	0.211381	1	0.32	0.778109	1
TRINITY_DN92062_c1_g1_i1	PaOGS25592	histone.deacetylase.4	Signal.transduction.pathway	0.06	0.882038	1	-0.53	0.185735	0.645504	-0.6	0.140954	0.473483	-0.36	0.374442	0.893408	0.24	0.548849	1	0.6	0.136721	0.629864
TRINITY_DN92062_c1_g1_i2	PaOGS25592	histone.deacetylase.4	Signal.transduction.pathway	-0.26	0.801741	1	-1.49	0.142634	0.585427	-1.23	0.223712	0.585056	-0.96	0.33749	0.873378	-0.24	0.813046	1	0.73	0.468353	0.918702
TRINITY_DN77321_c1_g1_i1	PaOGS01132	HMG.coenzyme.A.reductase	Signal.transduction.pathway
TRINITY_DN84143_c2_g1_i10	PaOGS01132	HMG.coenzyme.A.reductase	Signal.transduction.pathway	0	1		0	1		0	1		0.14	0.978504		4.72	0.359855	1	4.58	0.374088
TRINITY_DN84143_c2_g1_i2	PaOGS01132	HMG.coenzyme.A.reductase	Signal.transduction.pathway	-0.11	0.84805	1	-0.07	0.894596	0.996525	0.03	0.951941	1	-0.79	0.147377	0.660112	-0.31	0.57285	1	0.48	0.375034	0.869028
TRINITY_DN84143_c2_g1_i3	PaOGS01132	HMG.coenzyme.A.reductase	Signal.transduction.pathway	-0.5	0.914546		5.15	0.286621	0.746638	5.66	0.241421	0.605757	0.91	0.847237		-0.02	0.996206	1	-0.93	0.843454	1
TRINITY_DN84143_c2_g1_i4	PaOGS01132	HMG.coenzyme.A.reductase	Signal.transduction.pathway	-0.4	0.549897	1	-0.52	0.442533	0.845741	-0.11	0.865639	0.981157	-0.01	0.98747	1	0.23	0.727612	1	0.24	0.71586	0.990507
TRINITY_DN84143_c2_g1_i5	PaOGS01132	HMG.coenzyme.A.reductase	Signal.transduction.pathway	-1.23	0.738677	1	-1.02	0.781567	0.969131	0.21	0.953327	1	5.06	0.178261	0.707446	-1.7	0.63494	1	-6.75	0.0714733	0.477365
TRINITY_DN84143_c2_g1_i6	PaOGS01132	HMG.coenzyme.A.reductase	Signal.transduction.pathway	0	1		0	1		0	1		-1.41	0.779958		-0.3	0.952283	1	1.11	0.826061
TRINITY_DN84143_c2_g1_i7	PaOGS01132	HMG.coenzyme.A.reductase	Signal.transduction.pathway	-1.04	0.834174	1	5.81	0.253412	0.716291	6.85	0.177764	0.528144	1.83	0.714253	0.991052	0.48	0.923294	1	-1.35	0.78699	1
TRINITY_DN84143_c2_g1_i8	PaOGS01132	HMG.coenzyme.A.reductase	Signal.transduction.pathway	0	1		0	1		0	1		0.77	0.884147		1.07	0.839075	1	0	1
TRINITY_DN84143_c2_g3_i1	PaOGS01132	HMG.coenzyme.A.reductase	Signal.transduction.pathway
TRINITY_DN84143_c2_g4_i1	PaOGS01132	HMG.coenzyme.A.reductase	Signal.transduction.pathway	-0.99	0.763938		0	1		1.83	0.577133		-1.06	0.7268		0.36	0.909563	1	1.42	0.643406
TRINITY_DN66711_c1_g1_i1	PaOGS15601	HMG.coenzyme.A.reductase	Signal.transduction.pathway	0.81	0.877524		-0.04	0.994207		-0.85	0.871178		0.73	0.890174		1.03	0.845312	1	0	1
TRINITY_DN66711_c1_g1_i2	PaOGS15601	HMG.coenzyme.A.reductase	Signal.transduction.pathway	-0.85	0.870997		0.82	0.876533		1.67	0.750174		0.84	0.873359		1.13	0.829756	1	0	1
TRINITY_DN66711_c2_g1_i1	PaOGS15601	HMG.coenzyme.A.reductase	Signal.transduction.pathway	-1.04	0.84417		0	1		1.88	0.721745		-0.09	0.98601		1.15	0.826662	1	1.25	0.813147
TRINITY_DN66711_c2_g1_i3	PaOGS15601	HMG.coenzyme.A.reductase	Signal.transduction.pathway	0	1		0	1		0	1		0.83	0.875209		0.16	0.97583	1	-0.67	0.899207
TRINITY_DN66711_c2_g2_i1	PaOGS15601	HMG.coenzyme.A.reductase	Signal.transduction.pathway	0	1		-0.13	0.977469		-0.04	0.992224		1.9	0.666517		2.19	0.619954	1	0.29	0.949345
TRINITY_DN71999_c1_g1_i3	PaOGS15601	HMG.coenzyme.A.reductase	Signal.transduction.pathway	-0.4	0.936372		0.43	0.930194		0.83	0.866644		0	1		0	1	1	0	1
TRINITY_DN71999_c1_g1_i5	PaOGS15601	HMG.coenzyme.A.reductase	Signal.transduction.pathway	0	1		-2.28	0.597837		-2.24	0.604665		-3.08	0.477107		0	1	1	3.22	0.456788
TRINITY_DN71999_c1_g3_i1	PaOGS15601	HMG.coenzyme.A.reductase	Signal.transduction.pathway	-1.85	0.63793		-1.04	0.792207		0.82	0.833546		-0.03	0.993334		2.22	0.571545	1	2.25	0.566353
TRINITY_DN71999_c1_g3_i2	PaOGS15601	HMG.coenzyme.A.reductase	Signal.transduction.pathway	0	1		-0.14	0.978645		-0.04	0.993949		0	1		0	1	1	0	1
TRINITY_DN72827_c2_g1_i2	PaOGS15601	HMG.coenzyme.A.reductase	Signal.transduction.pathway	1.61	0.61756		0.65	0.836854		-0.96	0.765222		1.4	0.64464		3.62	0.242007	1	2.22	0.487134
TRINITY_DN72827_c2_g1_i3	PaOGS15601	HMG.coenzyme.A.reductase	Signal.transduction.pathway	0	1		-0.18	0.972086		-0.03	0.994792		0	1		-0.88	0.867553	1	-0.66	0.900066
TRINITY_DN72933_c0_g2_i1	PaOGS15601	HMG.coenzyme.A.reductase	Signal.transduction.pathway	-3.66	0.232167		-0.11	0.97272		3.55	0.246583		-2.57	0.41089		-3.24	0.291882	1	-0.67	0.821253
TRINITY_DN72933_c0_g2_i2	PaOGS15601	HMG.coenzyme.A.reductase	Signal.transduction.pathway	-1.98	0.620044		-0.96	0.810408		1.02	0.796579		0.43	0.91478		0.71	0.860536	1	0.28	0.945525
TRINITY_DN72933_c0_g4_i2	PaOGS15601	HMG.coenzyme.A.reductase	Signal.transduction.pathway	-1.01	0.84832		0	1		1.86	0.723967		1.38	0.792855		0.69	0.896215	1	-0.69	0.895167
TRINITY_DN72933_c0_g4_i3	PaOGS15601	HMG.coenzyme.A.reductase	Signal.transduction.pathway	-1.48	0.570332		-1.44	0.572723		0.04	0.98555		-0.18	0.940343		2.56	0.32642	1	2.75	0.291279
TRINITY_DN72998_c0_g1_i2	PaOGS15601	HMG.coenzyme.A.reductase	Signal.transduction.pathway	-0.1	0.950323		-0.34	0.829741		-0.23	0.880848		-0.08	0.959777		-0.51	0.747089	1	-0.43	0.78736
TRINITY_DN72998_c0_g1_i3	PaOGS15601	HMG.coenzyme.A.reductase	Signal.transduction.pathway	-1.95	0.396899		-0.11	0.963503		1.84	0.423822		-1.68	0.388436		1.65	0.458745	1	3.34	0.116107
TRINITY_DN74585_c1_g2_i2	PaOGS15601	HMG.coenzyme.A.reductase	Signal.transduction.pathway	-1.04	0.843996		-0.12	0.98153		0.91	0.862154		-0.14	0.97852		1.1	0.833996	1	1.25	0.81311
TRINITY_DN74585_c1_g2_i4	PaOGS15601	HMG.coenzyme.A.reductase	Signal.transduction.pathway	0.89	0.866122		1.8	0.732246		0	1		2.36	0.649484		2.65	0.61078	1	0	1
TRINITY_DN74585_c1_g2_i5	PaOGS15601	HMG.coenzyme.A.reductase	Signal.transduction.pathway	1.63	0.453059		-0.63	0.739358		-2.26	0.28036		-1.28	0.507601		0.31	0.877697	1	1.59	0.415484
TRINITY_DN74585_c1_g2_i6	PaOGS15601	HMG.coenzyme.A.reductase	Signal.transduction.pathway	3.47	0.0557428		0.3	0.833584		-3.17	0.0779323		3.32	0.0750041		-0.47	0.755159	1	-3.79	0.038334
TRINITY_DN74585_c1_g2_i9	PaOGS15601	HMG.coenzyme.A.reductase	Signal.transduction.pathway	1.22	0.748969		3.84	0.319209		2.62	0.506578		-3.05	0.428798		0	1	1	3.18	0.410165
TRINITY_DN77941_c3_g2_i1	PaOGS15601	HMG.coenzyme.A.reductase	Signal.transduction.pathway	0	1		0	1		0	1		-1.08	0.836941		-2.64	0.611138	1	-1.55	0.76459
TRINITY_DN77941_c3_g2_i2	PaOGS15601	HMG.coenzyme.A.reductase	Signal.transduction.pathway	0.86	0.870592		1.78	0.735409		0	1		0	1		-0.82	0.875638	1	-0.67	0.898949
TRINITY_DN79809_c2_g2_i1	PaOGS15601	HMG.coenzyme.A.reductase	Signal.transduction.pathway	-0.73	0.671087		-0.49	0.76947		0.24	0.880421		-0.9	0.570143		0.08	0.961989	1	0.97	0.534898
TRINITY_DN83773_c0_g1_i1	PaOGS15601	HMG.coenzyme.A.reductase	Signal.transduction.pathway	-0.1	0.941179		1.42	0.295642		1.51	0.264422		0.25	0.843092		1.17	0.377226	1	0.92	0.495961
TRINITY_DN83773_c0_g1_i2	PaOGS15601	HMG.coenzyme.A.reductase	Signal.transduction.pathway	-1.06	0.762387		-1.5	0.659328		-0.44	0.896298		-1.6	0.636622		-1.41	0.677294	1	0.19	0.953031
TRINITY_DN83773_c0_g3_i1	PaOGS15601	HMG.coenzyme.A.reductase	Signal.transduction.pathway	-1.01	0.794644		-2.07	0.583182		-1.06	0.779109		-1.08	0.782575		-2.62	0.489026	1	-1.55	0.683305
TRINITY_DN83773_c0_g3_i2	PaOGS15601	HMG.coenzyme.A.reductase	Signal.transduction.pathway	-0.78	0.760291		-0.55	0.825368		0.22	0.927906		-1.06	0.704079		0.14	0.961197	1	1.19	0.667908
TRINITY_DN83773_c0_g5_i1	PaOGS15601	HMG.coenzyme.A.reductase	Signal.transduction.pathway	-0.17	0.963364		1.72	0.637911		1.89	0.605467		-1.23	0.733545		-0.86	0.812282	1	0.37	0.91734
TRINITY_DN83773_c1_g2_i1	PaOGS15601	HMG.coenzyme.A.reductase	Signal.transduction.pathway	0	1		0	1		0	1		1.26	0.809428		2.48	0.63371	1	1.23	0.815996
TRINITY_DN83773_c1_g2_i2	PaOGS15601	HMG.coenzyme.A.reductase	Signal.transduction.pathway	0.86	0.832194		2.73	0.503005		1.87	0.650543		-0.13	0.97497		0.15	0.971755	1	0.28	0.946784
TRINITY_DN84143_c2_g1_i9	PaOGS15601	HMG.coenzyme.A.reductase	Signal.transduction.pathway	0	1		-0.95	0.85664		-0.81	0.877012		0.8	0.879568		0.13	0.979638	1	-0.66	0.899803
TRINITY_DN87423_c0_g1_i1	PaOGS15601	HMG.coenzyme.A.reductase	Signal.transduction.pathway	0.24	0.961092		1.32	0.786789		1.08	0.825101		0	1		-1.71	0.72853	1	-1.59	0.746624
TRINITY_DN87423_c0_g1_i2	PaOGS15601	HMG.coenzyme.A.reductase	Signal.transduction.pathway	-1.89	0.717678		0	1		2.72	0.603681		0	1		-0.82	0.876815	1	-0.67	0.89868
TRINITY_DN87423_c0_g1_i3	PaOGS15601	HMG.coenzyme.A.reductase	Signal.transduction.pathway	1.63	0.75594		2.56	0.625889		0	1		0	1		0	1	1	0	1
TRINITY_DN87423_c0_g1_i4	PaOGS15601	HMG.coenzyme.A.reductase	Signal.transduction.pathway	-1.1	0.775553		-0.17	0.964333		0.93	0.810018		-0.78	0.832816		0.18	0.961231	1	0.96	0.794848
TRINITY_DN87423_c1_g3_i1	PaOGS15601	HMG.coenzyme.A.reductase	Signal.transduction.pathway	0	1		0	1		0	1		0.7	0.894137		1	0.848941	1	0	1
TRINITY_DN88553_c3_g3_i2	PaOGS15601	HMG.coenzyme.A.reductase	Signal.transduction.pathway	-1.01	0.848016		-0.11	0.983507		0.9	0.864241		-1.08	0.838096		0	1	1	1.23	0.815208
TRINITY_DN88553_c3_g3_i3	PaOGS15601	HMG.coenzyme.A.reductase	Signal.transduction.pathway	0.94	0.858482		-0.59	0.909521		-1.53	0.76865		0.85	0.871569		1.1	0.833954	1	0	1
TRINITY_DN88553_c3_g3_i7	PaOGS15601	HMG.coenzyme.A.reductase	Signal.transduction.pathway	1.73	0.59477		0.23	0.940616		-1.49	0.639455		2.18	0.487145		1.71	0.58191	1	-0.47	0.884533
TRINITY_DN88553_c3_g4_i2	PaOGS15601	HMG.coenzyme.A.reductase	Signal.transduction.pathway	0.81	0.877094		0.78	0.882288		-0.03	0.994747		0	1		0	1	1	0	1
TRINITY_DN88553_c3_g4_i3	PaOGS15601	HMG.coenzyme.A.reductase	Signal.transduction.pathway	0.38	0.8695		1.29	0.572664		0.92	0.693359		1.94	0.450029		2.23	0.385123	1	0	1
TRINITY_DN88553_c3_g4_i5	PaOGS15601	HMG.coenzyme.A.reductase	Signal.transduction.pathway	0.83	0.875182		1.75	0.739168		0	1		2.36	0.650394		1.69	0.744729	1	-0.66	0.899781
TRINITY_DN88553_c3_g5_i1	PaOGS15601	HMG.coenzyme.A.reductase	Signal.transduction.pathway	0	1		-0.16	0.975588		-0.04	0.994575		0	1		0	1	1	0	1
TRINITY_DN88553_c3_g5_i2	PaOGS15601	HMG.coenzyme.A.reductase	Signal.transduction.pathway	-0.97	0.852653		1.8	0.73299		2.77	0.596809		0	1		-0.81	0.87824	1	-0.68	0.897925
TRINITY_DN88553_c3_g9_i1	PaOGS15601	HMG.coenzyme.A.reductase	Signal.transduction.pathway	-1.04	0.755259		-1.77	0.582892		-0.73	0.821083		-0.87	0.78161		-0.29	0.925725	1	0.58	0.852512
TRINITY_DN88553_c3_g9_i2	PaOGS15601	HMG.coenzyme.A.reductase	Signal.transduction.pathway	2.54	0.233199		0.07	0.969022		-2.47	0.239589		0.3	0.874586		2.96	0.164044	1	2.66	0.214718
TRINITY_DN87654_c0_g1_i1	PaOGS26261	hepatocyte.nuclear.factor.4	Signal.transduction.pathway	-0.19	0.866489	1	0.46	0.686333	0.944541	0.65	0.567233	0.85549	0.73	0.537326	0.961894	-1.06	0.360924	1	-1.78	0.126928	0.61099
TRINITY_DN87654_c0_g1_i2	PaOGS26261	hepatocyte.nuclear.factor.4	Signal.transduction.pathway	-0.68	0.133059	0.814435	0.8	0.0805251	0.465395	1.48	0.00113798	0.0271695	-0.2	0.671047	0.984394	0.12	0.808327	1	0.32	0.503923	0.931102
TRINITY_DN87654_c0_g2_i1	PaOGS26261	hepatocyte.nuclear.factor.4	Signal.transduction.pathway	-0.62	0.35625	0.977765	0.11	0.865578	0.990928	0.74	0.272477	0.638309	1.06	0.205594	0.747233	0.6	0.447579	1	-0.46	0.593062	0.962503
TRINITY_DN87654_c0_g2_i2	PaOGS26261	hepatocyte.nuclear.factor.4	Signal.transduction.pathway	1.08	0.516608	1	1.53	0.355607	0.793618	0.45	0.785083	0.951009	1.71	0.370274	0.891327	0.74	0.679126	1	-0.97	0.617232	0.970612
TRINITY_DN87654_c0_g2_i3	PaOGS26261	hepatocyte.nuclear.factor.4	Signal.transduction.pathway	-1.01	0.690743	1	0.3	0.905952	0.997983	1.31	0.604873	0.873639	-2.01	0.495667	0.949281	-4.57	0.10249	1	-2.56	0.349346	0.855175
TRINITY_DN87654_c0_g2_i4	PaOGS26261	hepatocyte.nuclear.factor.4	Signal.transduction.pathway	-0.01	0.991321	1	1.94	0.00398245	0.095492	1.94	0.00395714	0.0609034	-0.97	0.291594	0.842575	0.56	0.588002	1	1.53	0.118115	0.591615
TRINITY_DN87654_c0_g2_i5	PaOGS26261	hepatocyte.nuclear.factor.4	Signal.transduction.pathway	-4.12	0.0486086	0.565188	-1.27	0.546659	0.896598	2.85	0.156105	0.496826	-3.57	0.132703	0.633239	0	1	1	3.7	0.119534	0.59458
TRINITY_DN87654_c0_g2_i6	PaOGS26261	hepatocyte.nuclear.factor.4	Signal.transduction.pathway	-0.28	0.947428	1	1.76	0.675974	0.941552	2.03	0.628447	0.884628	-0.67	0.874125	1	0.44	0.917887	1	1.11	0.793698	1
TRINITY_DN87654_c0_g2_i7	PaOGS26261	hepatocyte.nuclear.factor.4	Signal.transduction.pathway	-0.63	0.255419	0.938116	0.52	0.350729	0.791068	1.15	0.0373266	0.234912	0.63	0.304601	0.852606	0.83	0.179706	1	0.19	0.762407	0.998045
TRINITY_DN87654_c0_g3_i1	PaOGS26261	hepatocyte.nuclear.factor.4	Signal.transduction.pathway	-0.08	0.978536		1.06	0.723987		1.14	0.703999		0	1		0	1	1	0	1
TRINITY_DN91941_c2_g1_i1	PaOGS10688	Insulin.like.receptor	Signal.transduction.pathway	0.11	0.730401	1	0.56	0.072257	0.443415	0.46	0.146537	0.482232	0.15	0.629675	0.981901	1.15	0.000219504	0.164596	1	0.00131302	0.0453628
TRINITY_DN91941_c2_g1_i2	PaOGS10688	Insulin.like.receptor	Signal.transduction.pathway	-2.03	0.335897	0.974591	-4.99	0.0168701	0.219468	-2.96	0.143176	0.476692	1.64	0.412785	0.911657	2.82	0.159277	1	1.18	0.556104	0.949043
TRINITY_DN91941_c2_g1_i5	PaOGS10688	Insulin.like.receptor	Signal.transduction.pathway	1.92	0.22303	0.914954	0.9	0.481279	0.866919	-1.02	0.517868	0.828688	-0.22	0.773782	0.998232	2.04	0.00734983	1	2.25	0.00300706	0.0777624
TRINITY_DN65735_c0_g1_i1	PaOGS25540	Insulin.like.receptor	Signal.transduction.pathway	0	1		0	1		0	1		-0.24	0.864813		-1.87	0.162102	1	-1.63	0.219797
TRINITY_DN65735_c0_g1_i2	PaOGS25540	Insulin.like.receptor	Signal.transduction.pathway	0.82	0.81176		-0.26	0.938675		-1.08	0.749186		-1.79	0.58852		-2.85	0.382449	1	-1.05	0.738235
TRINITY_DN76007_c0_g1_i1	PaOGS25540	Insulin.like.receptor	Signal.transduction.pathway	-0.07	0.875763	1	0.44	0.294159	0.753926	0.51	0.227689	0.589406	-0.27	0.512051	0.954713	0.18	0.659805	1	0.45	0.273112	0.797929
TRINITY_DN77012_c12_g1_i1	PaOGS25540	Insulin.like.receptor	Signal.transduction.pathway	0	1		0	1		0	1		1.39	0.78911		2.65	0.610626	1	1.26	0.811426
TRINITY_DN79971_c1_g1_i1	PaOGS25540	Insulin.like.receptor	Signal.transduction.pathway	0	1		-1.49	0.775448		-1.4	0.788741		0.81	0.878462		0.13	0.979868	1	-0.67	0.898436
TRINITY_DN80295_c5_g1_i4	PaOGS25540	Insulin.like.receptor	Signal.transduction.pathway	0.05	0.926841	1	0.75	0.154137	0.602644	0.7	0.182535	0.534401	0.35	0.51002	0.954065	0.15	0.768101	1	-0.19	0.715578	0.990507
TRINITY_DN82668_c0_g1_i1	PaOGS25540	Insulin.like.receptor	Signal.transduction.pathway	-0.03	0.99471		1.81	0.731233		1.84	0.726251		0	1		-0.84	0.873704	1	-0.7	0.893658
TRINITY_DN82668_c0_g1_i2	PaOGS25540	Insulin.like.receptor	Signal.transduction.pathway	0	1		0	1		0	1		0.97	0.852447		2.22	0.670486	1	1.25	0.812294
TRINITY_DN82668_c0_g1_i5	PaOGS25540	Insulin.like.receptor	Signal.transduction.pathway	0	1		0	1		0	1		-0.05	0.991742		2.06	0.69437	1	2.11	0.686975
TRINITY_DN82668_c0_g2_i1	PaOGS25540	Insulin.like.receptor	Signal.transduction.pathway	-1.8	0.396002		-1.36	0.513921		0.44	0.815779		-0.76	0.670815		-0.74	0.679481	1	0.03	0.988305
TRINITY_DN89115_c1_g5_i2	PaOGS25540	Insulin.like.receptor	Signal.transduction.pathway	-1.92	0.608444		-0.11	0.977089		1.81	0.628942		-2.05	0.576163		0.18	0.962952	1	2.23	0.544325
TRINITY_DN92211_c4_g1_i3	PaOGS25540	Insulin.like.receptor	Signal.transduction.pathway	0.22	0.538726	1	0.82	0.0219512	0.25246	0.6	0.0944401	0.387106	-0.29	0.41117	0.910788	0.27	0.442224	1	0.56	0.111747	0.577519
TRINITY_DN92211_c4_g2_i1	PaOGS25540	Insulin.like.receptor	Signal.transduction.pathway	-0.83	0.874519		1.8	0.732593		2.63	0.616339		0.82	0.876564		1.1	0.834163	1	0	1
TRINITY_DN92211_c4_g2_i2	PaOGS25540	Insulin.like.receptor	Signal.transduction.pathway	0.08	0.846052	1	0.62	0.133947	0.572246	0.54	0.192303	0.547884	-0.23	0.573066	0.971468	0.15	0.704942	1	0.38	0.346044	0.853126
TRINITY_DN58402_c0_g1_i1	PaOGS25539	Insulin.like.receptor	Signal.transduction.pathway	0.03	0.952492	1	0.85	0.0993435	0.509443	0.82	0.112734	0.424518	0.4	0.435156	0.924059	0.23	0.659679	1	-0.18	0.732656	0.992167
TRINITY_DN60627_c0_g1_i1	PaOGS25539	Insulin.like.receptor	Signal.transduction.pathway	0.27	0.693372	1	1.23	0.0720159	0.442467	0.96	0.166924	0.512606	0.07	0.907561	1	0.76	0.237984	1	0.68	0.28929	0.811764
TRINITY_DN64688_c0_g1_i3	PaOGS25539	Insulin.like.receptor	Signal.transduction.pathway	-1.27	0.720813		2.58	0.484118		3.85	0.283886		-0.55	0.875059		2.81	0.436457	1	3.35	0.349566
TRINITY_DN64688_c0_g1_i4	PaOGS25539	Insulin.like.receptor	Signal.transduction.pathway	-0.52	0.811069		3.72	0.126453		4.24	0.0795128		-0.54	0.822264		2.17	0.3981	1	2.71	0.281429
TRINITY_DN64688_c0_g1_i5	PaOGS25539	Insulin.like.receptor	Signal.transduction.pathway	-0.37	0.727501	1	0.26	0.803529	0.974971	0.63	0.534109	0.838345	0.67	0.450191	0.931024	0.37	0.665332	1	-0.29	0.740934	0.993649
TRINITY_DN80295_c5_g1_i1	PaOGS25539	Insulin.like.receptor	Signal.transduction.pathway	0.49	0.498518	1	0.6	0.390107	0.814677	0.11	0.883174	0.98654	0	0.995367	1	-0.21	0.750629	1	-0.22	0.747162	0.995531
TRINITY_DN80295_c5_g1_i2	PaOGS25539	Insulin.like.receptor	Signal.transduction.pathway	0	1		0	1		0	1		3.91	0.430162		-0.04	0.992849	1	-3.95	0.424782
TRINITY_DN80295_c5_g1_i3	PaOGS25539	Insulin.like.receptor	Signal.transduction.pathway	0.67	0.300373	0.962304	0.83	0.193989	0.655923	0.16	0.79994	0.956533	0.83	0.193349	0.728924	0.69	0.281135	1	-0.14	0.821737	1
TRINITY_DN80295_c5_g1_i5	PaOGS25539	Insulin.like.receptor	Signal.transduction.pathway	0	1		0	1		0	1		1.99	0.703227		1.31	0.801472	1	-0.68	0.897859
TRINITY_DN108430_c0_g1_i1	PaOGS31689	Insulin.like.receptor	Signal.transduction.pathway	-1	0.769359		-0.11	0.973016		0.88	0.795336		0.33	0.915597		2.04	0.531619	1	1.71	0.604107
TRINITY_DN51321_c0_g1_i1	PaOGS31689	Insulin.like.receptor	Signal.transduction.pathway	-0.88	0.795515		1.91	0.587165		2.79	0.419998		2.81	0.415378		3.07	0.373758	1	0	1
TRINITY_DN61040_c0_g1_i1	PaOGS31689	Insulin.like.receptor	Signal.transduction.pathway	-2.91	0.426036		-0.11	0.976479		2.8	0.443935		0.82	0.827299		-1.82	0.618449	1	-2.64	0.469771
TRINITY_DN62936_c0_g1_i1	PaOGS31689	Insulin.like.receptor	Signal.transduction.pathway	1.09	0.532662		0.9	0.585019		-0.19	0.911388		-1.02	0.628083		-2.82	0.139157	1	-1.8	0.322418
TRINITY_DN62936_c0_g2_i1	PaOGS31689	Insulin.like.receptor	Signal.transduction.pathway	0.66	0.756869		3.1	0.177637		2.44	0.300255		-0.14	0.95651		-1.87	0.417576	1	-1.74	0.452977
TRINITY_DN63301_c0_g1_i1	PaOGS31689	Insulin.like.receptor	Signal.transduction.pathway	-0.54	0.797606		-0.7	0.726032		-0.17	0.93107		-1.68	0.439633		-1.41	0.515823	1	0.27	0.894485
TRINITY_DN76007_c0_g2_i1	PaOGS36621	Insulin.like.receptor	Signal.transduction.pathway	0.95	0.265151	0.944399	0.64	0.393483	0.817032	-0.31	0.710118	0.920844	-0.74	0.22032	0.76719	0.16	0.79862	1	0.9	0.137481	0.631067
TRINITY_DN83737_c0_g1_i1	PaOGS36621	Insulin.like.receptor	Signal.transduction.pathway	-2.44	0.0718618		-0.29	0.835522	0.984405	2.14	0.0774663	0.349294	0.33	0.792631		0.09	0.939284	1	-0.24	0.849924	1
TRINITY_DN65847_c0_g1_i2	PaOGS03239	Insulin.like.receptor	Signal.transduction.pathway	-0.06	0.919605	1	0.69	0.216839	0.680589	0.75	0.181477	0.533027	0.1	0.856094	1	0.1	0.852237	1	0	0.996137	1
TRINITY_DN66997_c0_g1_i1	PaOGS02593	Insulin.like.receptor	Signal.transduction.pathway	-0.12	0.778198	1	0.79	0.0701661	0.437621	0.91	0.0360724	0.230731	0.26	0.567661	0.969733	-0.18	0.697604	1	-0.44	0.336859	0.84799
TRINITY_DN66997_c0_g1_i2	PaOGS02593	Insulin.like.receptor	Signal.transduction.pathway	1.49	0.76725		6.05	0.239681		4.56	0.377271	0.729684	-1.23	0.807218		3.46	0.503824	1	4.69	0.362565
TRINITY_DN66997_c0_g1_i3	PaOGS02593	Insulin.like.receptor	Signal.transduction.pathway	0.71	0.800481	1	0.74	0.792532	0.971931	0.03	0.992188	1	-5.96	0.0505188	0.400224	-3.89	0.206135	1	2.07	0.467585	0.918267
TRINITY_DN73492_c3_g1_i1	PaOGS02593	Insulin.like.receptor	Signal.transduction.pathway
TRINITY_DN73492_c3_g1_i2	PaOGS02593	Insulin.like.receptor	Signal.transduction.pathway	0.67	0.897407		3.27	0.530267		2.6	0.620417		0	1		-2.49	0.632316	1	-2.35	0.651221
TRINITY_DN73492_c3_g1_i3	PaOGS02593	Insulin.like.receptor	Signal.transduction.pathway	1.31	0.574219		3.28	0.183503		1.96	0.437396		2.92	0.255284		3.17	0.216707	1	0	1
TRINITY_DN73492_c3_g1_i4	PaOGS02593	Insulin.like.receptor	Signal.transduction.pathway	-0.23	0.605658	1	0.7	0.123956	0.555581	0.93	0.0389245	0.240505	-1.04	0.035153	0.329329	-0.66	0.181146	1	0.38	0.427178	0.897742
TRINITY_DN86116_c1_g1_i1	PaOGS02593	Insulin.like.receptor	Signal.transduction.pathway	1.32	0.545869		0.98	0.637788		-0.33	0.878257		-2.04	0.411621		0	1	1	2.16	0.383133
TRINITY_DN86459_c1_g1_i1	PaOGS02593	Insulin.like.receptor	Signal.transduction.pathway	0.02	0.995063		1.76	0.521894		1.75	0.52703		-1.97	0.459232		1.13	0.687934	1	3.1	0.244761
TRINITY_DN86459_c1_g1_i2	PaOGS02593	Insulin.like.receptor	Signal.transduction.pathway	-0.09	0.826664	1	0.76	0.0752948	0.452584	0.85	0.0453384	0.262133	-0.29	0.534898	0.961665	-0.09	0.847274	1	0.2	0.664981	0.985615
TRINITY_DN148112_c0_g1_i1	PaOGS07226	Lkb1.kinase	Signal.transduction.pathway	0	1		0	1		0	1		0.88	0.867467		1.15	0.826796	1	0	1
TRINITY_DN89339_c6_g1_i1	PaOGS07226	Lkb1.kinase	Signal.transduction.pathway	0.87	0.868338		1.79	0.733684		0	1		0.81	0.878216		1.1	0.835146	1	0	1
TRINITY_DN89339_c6_g1_i2	PaOGS07226	Lkb1.kinase	Signal.transduction.pathway	-5.23	0.13113	0.812007	-4.81	0.164435	0.616783	0.42	0.898122	0.991288	-0.09	0.977437	1	0.86	0.792805	1	0.95	0.771145	0.99997
TRINITY_DN89339_c6_g1_i3	PaOGS07226	Lkb1.kinase	Signal.transduction.pathway	-0.17	0.816717	1	-0.07	0.928571	1	0.11	0.885321	0.987185	-0.24	0.76035	0.996279	-0.5	0.519581	1	-0.26	0.736271	0.992605
TRINITY_DN56305_c0_g1_i1	PaOGS00312	target.of.rapamycin	Signal.transduction.pathway	-2	0.51752		-1.29	0.675963		0.71	0.808111		-1.1	0.723355		0.69	0.82963	1	1.79	0.567616
TRINITY_DN58621_c0_g1_i1	PaOGS00312	target.of.rapamycin	Signal.transduction.pathway	-0.01	0.99757		1.58	0.498361		1.59	0.498837		2.08	0.376946		0.84	0.701707	1	-1.24	0.607113
TRINITY_DN81594_c1_g2_i4	PaOGS00312	target.of.rapamycin	Signal.transduction.pathway	0	1		-0.19	0.971869		-0.03	0.994819		0	1		0	1	1	0	1
TRINITY_DN83669_c4_g1_i1	PaOGS00312	target.of.rapamycin	Signal.transduction.pathway	-1.91	0.454864		2.59	0.349077		4.5	0.0846174		4.74	0.0656349		1.5	0.527036	1	-3.25	0.21427
TRINITY_DN83669_c4_g1_i2	PaOGS00312	target.of.rapamycin	Signal.transduction.pathway	0.19	0.409643	0.990737	0.27	0.226229	0.690294	0.08	0.706426	0.919479	-0.01	0.961567	1	-0.28	0.208822	1	-0.27	0.227343	0.754452
TRINITY_DN83669_c4_g2_i1	PaOGS00312	target.of.rapamycin	Signal.transduction.pathway	-2.67	0.0102582	0.252421	-1.6	0.125956	0.558859	1.07	0.212192	0.571876	-3.05	0.00228534	0.0610012	-1.57	0.127445	1	1.48	0.0873914	0.521525
TRINITY_DN91898_c2_g1_i1	PaOGS00312	target.of.rapamycin	Signal.transduction.pathway	-0.08	0.732702	1	0.02	0.9231	1	0.1	0.659407	0.898196	-0.21	0.333605	0.870857	-0.31	0.158296	1	-0.1	0.658518	0.98358
TRINITY_DN67396_c3_g5_i1	PaOGS28942	target.of.rapamycin	Signal.transduction.pathway	-1.77	0.735775		0	1		2.62	0.617139		0	1		0	1	1	0	1
TRINITY_DN67396_c3_g7_i1	PaOGS28942	target.of.rapamycin	Signal.transduction.pathway	2.99	0.056649		0.99	0.387871		-1.99	0.20605		0.09	0.937928		1.03	0.392493	1	0.95	0.440438
TRINITY_DN67396_c3_g7_i2	PaOGS28942	target.of.rapamycin	Signal.transduction.pathway	0.91	0.862887		-0.58	0.911671		-1.49	0.775077		-2.1	0.687914		0	1	1	2.26	0.665673
TRINITY_DN83598_c3_g2_i1	PaOGS28942	target.of.rapamycin	Signal.transduction.pathway	0	1		0	1		0	1		1.38	0.792531		1.65	0.753027	1	0	1
TRINITY_DN83598_c3_g3_i1	PaOGS28942	target.of.rapamycin	Signal.transduction.pathway	2.07	0.360859	0.978923	0.38	0.864079	0.9905	-1.69	0.455135	0.787712	-0.12	0.958344	1	1.47	0.526036	1	1.59	0.493077	0.927818
TRINITY_DN83598_c3_g3_i2	PaOGS28942	target.of.rapamycin	Signal.transduction.pathway	-1.01	0.848574		-0.11	0.983494		0.9	0.864814		2.4	0.643723		2.67	0.607476	1	0	1
TRINITY_DN83598_c3_g3_i3	PaOGS28942	target.of.rapamycin	Signal.transduction.pathway	3.21	0.0638884		-1.1	0.403211	0.82322	-4.31	0.00886435	0.101122	0.88	0.475398		0.42	0.726516	1	-0.46	0.711021	0.990507
TRINITY_DN83598_c3_g3_i5	PaOGS28942	target.of.rapamycin	Signal.transduction.pathway	0	1		-2.02	0.697462		-1.97	0.703649		0.87	0.868543		1.14	0.829049	1	0	1
TRINITY_DN83598_c3_g3_i7	PaOGS28942	target.of.rapamycin	Signal.transduction.pathway	-0.7	0.672884		-0.57	0.725923		0.13	0.931502		-2.44	0.162143		2.09	0.310362	1	4.53	0.0150019
TRINITY_DN83598_c3_g3_i8	PaOGS28942	target.of.rapamycin	Signal.transduction.pathway	0.88	0.244325	0.931129	-0.7	0.319692	0.772415	-1.58	0.0311624	0.212574	0.69	0.317672	0.861201	-0.37	0.582882	1	-1.05	0.121908	0.599733
TRINITY_DN83598_c3_g5_i1	PaOGS28942	target.of.rapamycin	Signal.transduction.pathway	0.55	0.378976	0.984264	0.83	0.174479	0.631147	0.28	0.655693	0.896438	-0.44	0.45359	0.931634	-0.09	0.873573	1	0.35	0.55284	0.948048
TRINITY_DN89128_c0_g4_i1	PaOGS28942	target.of.rapamycin	Signal.transduction.pathway	0.64	0.147604	0.837014	-0.34	0.402429	0.8228	-0.98	0.0208966	0.168992	0.19	0.637746	0.981901	-0.08	0.831973	1	-0.28	0.49378	0.928234
TRINITY_DN91898_c0_g1_i1	PaOGS28942	target.of.rapamycin	Signal.transduction.pathway	-1.31	0.393466		0.16	0.917006		1.47	0.310201		-1.02	0.486032		0.73	0.652971	1	1.75	0.257871
TRINITY_DN152053_c0_g1_i1	PaOGS16261	target.of.rapamycin	Signal.transduction.pathway	0	1		-0.11	0.983063		-0.05	0.991838		0	1		0	1	1	0	1
TRINITY_DN64942_c0_g1_i1	PaOGS16261	target.of.rapamycin	Signal.transduction.pathway	-0.03	0.98929		-1.14	0.582464		-1.11	0.593508		-0.1	0.966497		-2.04	0.347196	1	-1.94	0.372761
TRINITY_DN83516_c2_g1_i2	PaOGS16261	target.of.rapamycin	Signal.transduction.pathway	0.3	0.213629	0.907438	0.06	0.805002	0.97533	-0.24	0.310751	0.675488	0.04	0.871354	1	0.36	0.149808	1	0.32	0.202499	0.728446
TRINITY_DN83516_c2_g1_i6	PaOGS16261	target.of.rapamycin	Signal.transduction.pathway	-1.24	0.765442		1.72	0.680446	0.942207	2.96	0.477594	0.803233	-1.02	0.816652		1.12	0.801601	1	2.13	0.627564	0.97393
TRINITY_DN90573_c1_g2_i2	PaOGS16261	target.of.rapamycin	Signal.transduction.pathway	1.12	0.350636		1.07	0.324434	0.775355	-0.05	0.968042	1	2.07	0.0712913		0.79	0.420217	1	-1.27	0.278089	0.801799
TRINITY_DN90573_c1_g2_i3	PaOGS16261	target.of.rapamycin	Signal.transduction.pathway	0.27	0.773957		-1.51	0.0687535	0.433799	-1.78	0.0375318	0.235682	-0.1	0.920884		0.01	0.992165	1	0.11	0.912363	1
TRINITY_DN90573_c1_g3_i2	PaOGS16261	target.of.rapamycin	Signal.transduction.pathway	1.96	0.165017		-0.2	0.846905		-2.16	0.1127	0.424455	1.09	0.319722		0.44	0.667753	1	-0.65	0.557162
TRINITY_DN92487_c3_g3_i1	PaOGS16261	target.of.rapamycin	Signal.transduction.pathway	-0.35	0.503006	1	-0.31	0.538231	0.893385	0.03	0.945749	1	0.69	0.202496	0.742641	1.04	0.0568504	1	0.35	0.537531	0.942052
TRINITY_DN116999_c0_g1_i1	PaOGS22671	Tsc1	Signal.transduction.pathway	0	1		-0.88	0.866606		-0.82	0.875448		0.88	0.867585		1.15	0.826377	1	0	1
TRINITY_DN89470_c0_g1_i1	PaOGS22671	Tsc1	Signal.transduction.pathway	0.01	0.985418	1	-0.11	0.846425	0.986721	-0.12	0.831867	0.968259	1.1	0.103925	0.570091	-0.03	0.956445	1	-1.13	0.0914787	0.53181
TRINITY_DN89470_c0_g1_i2	PaOGS22671	Tsc1	Signal.transduction.pathway	-0.13	0.5864	1	-0.24	0.318972	0.772016	-0.11	0.652871	0.895414	-0.03	0.89767	1	-0.15	0.52096	1	-0.12	0.607998	0.967589
TRINITY_DN89470_c0_g1_i3	PaOGS22671	Tsc1	Signal.transduction.pathway	0	1		0	1		0	1		-4.14	0.421766		-2.14	0.68107	1	2	0.694665
TRINITY_DN89470_c0_g1_i4	PaOGS22671	Tsc1	Signal.transduction.pathway	-0.76	0.770306		-1.24	0.632778	0.927156	-0.48	0.852921	0.97621	4.22	0.135249		-1.2	0.641686	1	-5.42	0.0531878	0.413251
TRINITY_DN89470_c0_g3_i1	PaOGS22671	Tsc1	Signal.transduction.pathway	0.11	0.911148	1	-1.45	0.0714938	0.441109	-1.56	0.0602684	0.305603	0.58	0.445304	0.928773	-0.43	0.533649	1	-1.01	0.169549	0.684466
TRINITY_DN68808_c2_g1_i1	PaOGS25711	nejire	Signal.transduction.pathway	-0.01	0.974052	1	0.09	0.811081	0.977555	0.11	0.785814	0.951239	0	0.9924	1	0.07	0.862043	1	0.06	0.869585	1
TRINITY_DN79695_c2_g1_i1	PaOGS25711	nejire	Signal.transduction.pathway	2.33	0.411309		3.24	0.253916		0.91	0.763486		-0.25	0.925006		3.31	0.246369	1	3.56	0.210875
TRINITY_DN79695_c2_g1_i3	PaOGS25711	nejire	Signal.transduction.pathway	1.59	0.442559	1	-1.21	0.555278	0.900379	-2.8	0.175521	0.52474	-1.14	0.575825	0.972193	-1.1	0.589538	1	0.04	0.983949	1
TRINITY_DN79695_c2_g1_i5	PaOGS25711	nejire	Signal.transduction.pathway	0.03	0.948854	1	0.14	0.720471	0.953665	0.12	0.769064	0.945047	-0.26	0.524364	0.958788	0.01	0.975384	1	0.27	0.504338	0.931341
TRINITY_DN67158_c11_g1_i1	PaOGS23031	nejire	Signal.transduction.pathway	0	1		0	1		0	1		-0.09	0.985785		0.17	0.974272	1	0.26	0.960091
TRINITY_DN79695_c2_g1_i2	PaOGS23031	nejire	Signal.transduction.pathway	-1.58	0.23031	0.920554	-0.02	0.985932	1	1.56	0.220318	0.581557	0.1	0.934751	1	0.65	0.610484	1	0.54	0.669976	0.986859
TRINITY_DN79695_c2_g1_i7	PaOGS23031	nejire	Signal.transduction.pathway	0.86	0.521562		-0.2	0.877085	0.993161	-1.05	0.421514	0.762342	0.89	0.60923		0.18	0.910621	1	-0.71	0.68329	0.990507
TRINITY_DN79695_c2_g2_i1	PaOGS35225	nejire	Signal.transduction.pathway	-0.63	0.545012	1	-2.1	0.0291619	0.290518	-1.46	0.102204	0.403691	0.39	0.67209	0.984572	-0.32	0.71513	1	-0.72	0.432199	0.900688
TRINITY_DN73276_c0_g1_i1	PaOGS23091	spargel	Signal.transduction.pathway	0	1		-0.13	0.980745		-0.04	0.993292		0	1		0	1	1	0	1
TRINITY_DN73276_c0_g1_i2	PaOGS23091	spargel	Signal.transduction.pathway	-0.42	0.42322	0.994492	-0.21	0.684476	0.943655	0.21	0.68066	0.907984	0.3	0.575896	0.972208	0.31	0.560039	1	0.01	0.985774	1
TRINITY_DN73276_c0_g1_i3	PaOGS23091	spargel	Signal.transduction.pathway	-2.24	0.209299		-1.83	0.301359		0.41	0.798811		0.86	0.702693		-3.2	0.102838	1	-4.06	0.0391869
TRINITY_DN104481_c0_g1_i1	PaOGS25629	Pi3K92E	Signal.transduction.pathway
TRINITY_DN76811_c7_g1_i1	PaOGS25629	Pi3K92E	Signal.transduction.pathway	-1.01	0.122789	0.79718	-0.25	0.706702	0.950471	0.76	0.238028	0.601978	0.07	0.918536	1	0.76	0.261934	1	0.69	0.308753	0.827505
TRINITY_DN76811_c7_g1_i2	PaOGS25629	Pi3K92E	Signal.transduction.pathway	-0.04	0.986968		4.16	0.120839		4.2	0.116894		3.27	0.22178		-0.11	0.964403	1	-3.39	0.204631
TRINITY_DN85689_c1_g4_i1	PaOGS11039	Pi3K21B	Signal.transduction.pathway	-22.62	1.19493e-10	9.73428e-08	-21.32	1.27978e-09	6.74736e-07	1.3	0.695341	0.914809	1.34	0.684904	0.987342	-0.13	0.968978	1	-1.47	0.656563	0.98285
TRINITY_DN85689_c1_g4_i2	PaOGS11039	Pi3K21B	Signal.transduction.pathway	0.34	0.786532	1	0	0.997926	1	-0.34	0.788441	0.952226	-0.61	0.625126	0.981699	-0.2	0.874691	1	0.42	0.740625	0.993649
TRINITY_DN134461_c0_g1_i1	PaOGS26305	Pi3K21B	Signal.transduction.pathway	-1.03	0.845621		0	1		1.87	0.722209		-2.57	0.620912		-1.79	0.732074	1	0.78	0.879577
TRINITY_DN135561_c0_g1_i1	PaOGS26305	Pi3K21B	Signal.transduction.pathway	0	1		0	1		0	1		-0.1	0.985481		1.15	0.826977	1	1.25	0.812947
TRINITY_DN156387_c0_g1_i1	PaOGS26305	Pi3K21B	Signal.transduction.pathway	0	1		0	1		0	1		-1.09	0.836662		-2.73	0.598696	1	-1.64	0.7514
TRINITY_DN166670_c0_g1_i1	PaOGS26305	Pi3K21B	Signal.transduction.pathway	0	1		0	1		0	1		0	1		-0.8	0.879367	1	-0.68	0.896599
TRINITY_DN69619_c6_g2_i1	PaOGS26305	Pi3K21B	Signal.transduction.pathway	0.63	0.499395	1	0.45	0.593577	0.912271	-0.18	0.845853	0.973474	-0.9	0.173255	0.700488	-0.19	0.77583	1	0.71	0.278459	0.801949
TRINITY_DN87769_c1_g1_i1	PaOGS26305	Pi3K21B	Signal.transduction.pathway	4.95	0.235158	0.923767	0.31	0.938152	1	-4.64	0.265356	0.63195	1.73	0.666959	0.983753	0.84	0.83346	1	-0.89	0.825409	1
TRINITY_DN87769_c1_g1_i2	PaOGS26305	Pi3K21B	Signal.transduction.pathway	-1.74	0.30004	0.962155	-0.39	0.815198	0.978564	1.35	0.419372	0.761066	0.6	0.718592	0.991052	1.18	0.480872	1	0.58	0.730637	0.991951
TRINITY_DN87769_c1_g1_i3	PaOGS26305	Pi3K21B	Signal.transduction.pathway	-0.55	0.740467	1	-0.19	0.907704	0.998373	0.36	0.827684	0.966875	-1.6	0.326556	0.866659	-0.9	0.580197	1	0.7	0.667529	0.986424
TRINITY_DN87769_c1_g1_i4	PaOGS26305	Pi3K21B	Signal.transduction.pathway	3.78	0.0348224		4.7	0.00927288	0.156606	0.93	0.650632	0.894536	-5.85	0.00206074		-1.63	0.44961	1	4.22	0.0207138	0.252162
TRINITY_DN87769_c1_g1_i5	PaOGS26305	Pi3K21B	Signal.transduction.pathway	3.64	0.26294		-0.45	0.883772	0.99424	-4.09	0.204898	0.563731	-2.26	0.461451		-2.03	0.508569	1	0.23	0.938695	1
TRINITY_DN95035_c0_g1_i1	PaOGS26305	Pi3K21B	Signal.transduction.pathway	0	1		0	1		0	1		-0.13	0.980385		-2.09	0.686112	1	-1.96	0.704713
TRINITY_DN122684_c0_g1_i1	PaOGS21297	Pi3K68D	Signal.transduction.pathway	-0.11	0.98404		0.82	0.876743		0.92	0.860998		0	1		0	1	1	0	1
TRINITY_DN37651_c0_g2_i1	PaOGS21297	Pi3K68D	Signal.transduction.pathway	0	1		-2.47	0.598893		-2.33	0.619806		-0.22	0.9633		1.04	0.828142	1	1.26	0.792568
TRINITY_DN56374_c0_g1_i1	PaOGS21297	Pi3K68D	Signal.transduction.pathway	-2.89	0.552786		-1.19	0.809396		1.71	0.723478		1.81	0.713528		2.07	0.674766	1	0	1
TRINITY_DN56374_c0_g1_i2	PaOGS21297	Pi3K68D	Signal.transduction.pathway	0	1		-1.19	0.820491		-1.13	0.828133		0.42	0.93629		0.69	0.895195	1	0.27	0.95881
TRINITY_DN56374_c0_g2_i1	PaOGS21297	Pi3K68D	Signal.transduction.pathway	0.88	0.829656		-1.18	0.766097		-2.06	0.603963		0.81	0.842056		-1.23	0.759766	1	-2.04	0.611017
TRINITY_DN67740_c1_g1_i1	PaOGS21297	Pi3K68D	Signal.transduction.pathway	0	1		-1.04	0.842151		-0.98	0.851538		-1.99	0.704275		0	1	1	2.15	0.681372
TRINITY_DN67740_c1_g1_i2	PaOGS21297	Pi3K68D	Signal.transduction.pathway	0	1		0	1		0	1		-1.17	0.824684		-0.87	0.869191	1	0.3	0.954676
TRINITY_DN71185_c8_g1_i1	PaOGS21297	Pi3K68D	Signal.transduction.pathway	-1.9	0.716893		-0.12	0.982541		1.78	0.733412		0	1		0	1	1	0	1
TRINITY_DN74818_c1_g1_i1	PaOGS21297	Pi3K68D	Signal.transduction.pathway	0	1		-1.91	0.712431		-1.86	0.7195		0	1		0	1	1	0	1
TRINITY_DN87111_c8_g1_i2	PaOGS21297	Pi3K68D	Signal.transduction.pathway	1.14	0.74023		3.87	0.266107		2.73	0.442943		1.57	0.653061		2.79	0.425501	1	1.22	0.736231
TRINITY_DN91948_c3_g2_i1	PaOGS21297	Pi3K68D	Signal.transduction.pathway	-0.1	0.816799	1	-0.32	0.470564	0.860466	-0.22	0.625306	0.883191	1.53	0.220465	0.767246	-0.18	0.839926	1	-1.71	0.162293	0.673876
TRINITY_DN91948_c3_g2_i2	PaOGS21297	Pi3K68D	Signal.transduction.pathway	0.28	0.489958	1	0.33	0.39349	0.817032	0.05	0.897994	0.991266	0.06	0.880745	1	0.18	0.646663	1	0.12	0.760514	0.997849
TRINITY_DN91948_c3_g2_i3	PaOGS21297	Pi3K68D	Signal.transduction.pathway	-0.84	0.140752	0.828638	-0.71	0.208259	0.6723	0.13	0.814039	0.962055	2.19	0.158144	0.67878	-0.67	0.576426	1	-2.86	0.0480639	0.39172
TRINITY_DN91948_c3_g2_i4	PaOGS21297	Pi3K68D	Signal.transduction.pathway	-0.72	0.496308	1	-1.21	0.24701	0.709827	-0.49	0.635515	0.887781	0	1	1	0	1	1	0	1	1
TRINITY_DN91948_c3_g2_i5	PaOGS21297	Pi3K68D	Signal.transduction.pathway	1.61	0.638663		0.12	0.972127		-1.5	0.660865		0	1		0	1	1	0	1
TRINITY_DN68910_c2_g3_i6	PaOGS04183	Pi3K68D	Signal.transduction.pathway	-1.57	0.725184		2.62	0.567635		4.19	0.351955		-1.86	0.685426		0	1	1	1.98	0.66564
TRINITY_DN68910_c2_g3_i7	PaOGS04183	Pi3K68D	Signal.transduction.pathway	-1.03	0.70746		-0.16	0.953893		0.88	0.741335		1.69	0.546917		0.03	0.989546	1	-1.65	0.554055
TRINITY_DN71883_c3_g3_i3	PaOGS04183	Pi3K68D	Signal.transduction.pathway
TRINITY_DN72573_c0_g1_i10	PaOGS04183	Pi3K68D	Signal.transduction.pathway	0.93	0.718026		-1.71	0.467718		-2.63	0.26259		-0.16	0.938914		0.72	0.741033	1	0.88	0.684557
TRINITY_DN72573_c0_g1_i12	PaOGS04183	Pi3K68D	Signal.transduction.pathway	1.65	0.753682		2.55	0.626681		0	1		0	1		0	1	1	0	1
TRINITY_DN72573_c0_g1_i13	PaOGS04183	Pi3K68D	Signal.transduction.pathway	2.38	0.596771		3.25	0.469412		0	1		1.62	0.721638		0.18	0.968419	1	-1.44	0.751486
TRINITY_DN72573_c0_g1_i14	PaOGS04183	Pi3K68D	Signal.transduction.pathway	0.87	0.868702		1.79	0.733922		0	1		0	1		-1.52	0.772376	1	-1.38	0.792946
TRINITY_DN72573_c0_g1_i1	PaOGS04183	Pi3K68D	Signal.transduction.pathway	0	1		-0.95	0.856863		-0.81	0.877013		0.8	0.879277		1.1	0.834791	1	0	1
TRINITY_DN72573_c0_g1_i2	PaOGS04183	Pi3K68D	Signal.transduction.pathway	-1.02	0.846748		0	1		1.87	0.722777		-1.08	0.838154		0	1	1	1.24	0.81431
TRINITY_DN72573_c0_g1_i5	PaOGS04183	Pi3K68D	Signal.transduction.pathway	0	1		0	1		0	1		0	1		-0.81	0.878107	1	-0.67	0.898086
TRINITY_DN72573_c0_g1_i7	PaOGS04183	Pi3K68D	Signal.transduction.pathway	1.64	0.754686		2.55	0.626995		0	1		0	1		0	1	1	0	1
TRINITY_DN72573_c0_g1_i8	PaOGS04183	Pi3K68D	Signal.transduction.pathway	2.79	0.590317		3.68	0.477567		0	1		0	1		0	1	1	0	1
TRINITY_DN73589_c0_g1_i1	PaOGS04183	Pi3K68D	Signal.transduction.pathway	0	1		-2	0.700427		-1.91	0.712129		0	1		0	1	1	0	1
TRINITY_DN74932_c0_g1_i1	PaOGS04183	Pi3K68D	Signal.transduction.pathway	0.57	0.804232		2.35	0.318574		1.78	0.465205		0.62	0.799059		-0.56	0.806183	1	-1.19	0.614744
TRINITY_DN74932_c1_g1_i11	PaOGS04183	Pi3K68D	Signal.transduction.pathway
TRINITY_DN74932_c1_g1_i13	PaOGS04183	Pi3K68D	Signal.transduction.pathway
TRINITY_DN74932_c1_g1_i14	PaOGS04183	Pi3K68D	Signal.transduction.pathway	0	1		-0.11	0.983085		-0.07	0.988963		1.37	0.794201		1.63	0.756126	1	0	1
TRINITY_DN74932_c1_g1_i1	PaOGS04183	Pi3K68D	Signal.transduction.pathway
TRINITY_DN74932_c1_g1_i5	PaOGS04183	Pi3K68D	Signal.transduction.pathway	-1.96	0.329789		0.7	0.74571		2.66	0.181893		1.46	0.502096		0.8	0.700919	1	-0.66	0.770355
TRINITY_DN74932_c1_g1_i7	PaOGS04183	Pi3K68D	Signal.transduction.pathway
TRINITY_DN74932_c1_g1_i8	PaOGS04183	Pi3K68D	Signal.transduction.pathway	0.87	0.868582		0.83	0.874898		-0.04	0.993602		0.85	0.871101		1.14	0.828027	1	0	1
TRINITY_DN74932_c1_g1_i9	PaOGS04183	Pi3K68D	Signal.transduction.pathway	0.83	0.874135		2.68	0.608243		1.85	0.724761		0	1		0	1	1	0	1
TRINITY_DN74932_c1_g3_i3	PaOGS04183	Pi3K68D	Signal.transduction.pathway	2.02	0.626912		2.95	0.478186		0.93	0.828036		-0.18	0.965622		1.08	0.800414	1	1.26	0.767517
TRINITY_DN74932_c1_g5_i1	PaOGS04183	Pi3K68D	Signal.transduction.pathway	1.78	0.68266		2.7	0.533648		0.93	0.834596		0.77	0.86235		1.07	0.809346	1	0	1
TRINITY_DN75203_c1_g1_i11	PaOGS04183	Pi3K68D	Signal.transduction.pathway	1.37	0.184118	0.882983	-0.7	0.451801	0.850986	-2.06	0.0389015	0.240409	1.76	0.0622867	0.447364	0.22	0.804246	1	-1.54	0.103649	0.56031
TRINITY_DN75203_c1_g1_i13	PaOGS04183	Pi3K68D	Signal.transduction.pathway	0.98	0.85193		0.86	0.870358		-0.12	0.981289		1.38	0.792071		0.67	0.898901	1	-0.72	0.891686
TRINITY_DN75203_c1_g1_i15	PaOGS04183	Pi3K68D	Signal.transduction.pathway	1.28	0.799103	1	-1.14	0.820032	0.979907	-2.42	0.629973	0.885261	0	1	1	0	1	1	0	1	1
TRINITY_DN75203_c1_g1_i1	PaOGS04183	Pi3K68D	Signal.transduction.pathway	0	1		-3.14	0.443024		-3.16	0.441048		0.51	0.899031		3.46	0.400317	1	2.95	0.475761
TRINITY_DN75203_c1_g1_i2	PaOGS04183	Pi3K68D	Signal.transduction.pathway	4.82	0.349299		0.47	0.925287		-4.35	0.398117	0.745192	4.02	0.435475		-0.41	0.935597	1	-4.43	0.389842
TRINITY_DN75203_c1_g1_i3	PaOGS04183	Pi3K68D	Signal.transduction.pathway	-1.89	0.432031		-0.74	0.759102		1.15	0.619634		0.25	0.914845		3.79	0.142274	1	3.54	0.173669
TRINITY_DN75203_c1_g1_i4	PaOGS04183	Pi3K68D	Signal.transduction.pathway	-0.26	0.383466	0.984893	-0.48	0.0999894	0.510505	-0.22	0.446827	0.781873	-0.63	0.0265383	0.282516	0.05	0.864835	1	0.68	0.0165439	0.221826
TRINITY_DN75203_c1_g1_i5	PaOGS04183	Pi3K68D	Signal.transduction.pathway	-5.62	0.274514		-3.86	0.453476		1.76	0.725981		0	1		0	1	1	0	1
TRINITY_DN75203_c1_g1_i6	PaOGS04183	Pi3K68D	Signal.transduction.pathway	0.91	0.569986	1	0.59	0.706179	0.950374	-0.32	0.841814	0.971965	-0.15	0.923491	1	-0.91	0.560993	1	-0.76	0.627907	0.974091
TRINITY_DN75203_c1_g1_i9	PaOGS04183	Pi3K68D	Signal.transduction.pathway	1.71	0.739254		4.27	0.40876	0.826644	2.56	0.625865	0.883466	-2.92	0.56198		-1.95	0.699495	1	0.98	0.845652	1
TRINITY_DN77745_c2_g4_i2	PaOGS04183	Pi3K68D	Signal.transduction.pathway	0	1		-0.13	0.98012		-0.04	0.993526		0	1		0	1	1	0	1
TRINITY_DN82603_c6_g1_i1	PaOGS04183	Pi3K68D	Signal.transduction.pathway	-0.82	0.554596		-1.55	0.22302		-0.74	0.523378	0.832052	0.21	0.850915		0.68	0.55186	1	0.47	0.687637
TRINITY_DN82603_c6_g1_i2	PaOGS04183	Pi3K68D	Signal.transduction.pathway	-0.32	0.932172		1.6	0.672208		1.92	0.609801		2.4	0.518831		1.72	0.644533	1	-0.68	0.857748
TRINITY_DN82864_c1_g1_i10	PaOGS04183	Pi3K68D	Signal.transduction.pathway
TRINITY_DN82864_c1_g1_i11	PaOGS04183	Pi3K68D	Signal.transduction.pathway	0	1		-0.11	0.982925		-0.05	0.992011		-1.99	0.70445		0	1	1	2.15	0.68155
TRINITY_DN82864_c1_g1_i12	PaOGS04183	Pi3K68D	Signal.transduction.pathway	0.87	0.85966		0.83	0.866308		-0.04	0.993253		-1.94	0.692061		-0.81	0.868533	1	1.12	0.818476
TRINITY_DN82864_c1_g1_i13	PaOGS04183	Pi3K68D	Signal.transduction.pathway	-0.19	0.933956		-0.08	0.971558		0.11	0.960227		-1.69	0.486788		-0.79	0.75224	1	0.9	0.703251
TRINITY_DN82864_c1_g1_i1	PaOGS04183	Pi3K68D	Signal.transduction.pathway	0	1		0	1		0	1		-1.98	0.704515		0	1	1	2.14	0.682408
TRINITY_DN82864_c1_g1_i3	PaOGS04183	Pi3K68D	Signal.transduction.pathway	-0.04	0.993864		1.81	0.730704		1.85	0.724928		-1.09	0.83674		0	1	1	1.22	0.816194
TRINITY_DN82864_c1_g1_i4	PaOGS04183	Pi3K68D	Signal.transduction.pathway	3.31	0.521838		1.59	0.754899		-1.72	0.740369		0	1		0	1	1	0	1
TRINITY_DN82864_c1_g1_i5	PaOGS04183	Pi3K68D	Signal.transduction.pathway	-2.02	0.698943		0	1		2.87	0.582716		1.81	0.729734		-0.61	0.905752	1	-2.42	0.641397
TRINITY_DN82864_c1_g1_i6	PaOGS04183	Pi3K68D	Signal.transduction.pathway	0	1		0	1		0	1		2.78	0.591815		3.06	0.554458	1	0	1
TRINITY_DN82864_c1_g1_i7	PaOGS04183	Pi3K68D	Signal.transduction.pathway	0	1		-0.88	0.867129		-0.83	0.874058		3.01	0.561281		3.28	0.526948	1	0	1
TRINITY_DN82864_c1_g2_i2	PaOGS04183	Pi3K68D	Signal.transduction.pathway	0	1		0	1		0	1		-1.05	0.84012		0.18	0.972881	1	1.23	0.813558
TRINITY_DN82864_c1_g2_i3	PaOGS04183	Pi3K68D	Signal.transduction.pathway	0.48	0.87293		2.27	0.460638		1.79	0.567803		-0.13	0.96652		0.13	0.967243	1	0.26	0.933877
TRINITY_DN82864_c1_g2_i4	PaOGS04183	Pi3K68D	Signal.transduction.pathway	-0.37	0.718426		-0.32	0.745297	0.959956	0.05	0.959317	1	0.5	0.631599		0.6	0.554297	1	0.11	0.918886	1
TRINITY_DN82864_c1_g2_i5	PaOGS04183	Pi3K68D	Signal.transduction.pathway	-2.03	0.698338		-0.88	0.867113		1.15	0.825346		1.38	0.793017		1.64	0.754208	1	0	1
TRINITY_DN82864_c1_g2_i7	PaOGS04183	Pi3K68D	Signal.transduction.pathway	0.91	0.863332		1.81	0.730726		0	1		-1.08	0.838232		0	1	1	1.24	0.81449
TRINITY_DN82864_c1_g2_i8	PaOGS04183	Pi3K68D	Signal.transduction.pathway	0	1		0	1		0	1		1.61	0.758982		0.23	0.964378	1	-1.38	0.793265
TRINITY_DN82864_c1_g5_i1	PaOGS04183	Pi3K68D	Signal.transduction.pathway	-1.05	0.83089		-0.13	0.979053		0.92	0.851422		1.67	0.731346		1	0.837572	1	-0.67	0.890615
TRINITY_DN83429_c1_g1_i15	PaOGS04183	Pi3K68D	Signal.transduction.pathway	0.91	0.845441		-1.45	0.752254		-2.36	0.60644		0.88	0.851778		1.14	0.80696	1	0	1
TRINITY_DN83429_c1_g1_i3	PaOGS04183	Pi3K68D	Signal.transduction.pathway	0	1		0	1		0	1		-0.76	0.883085		2.07	0.691831	1	2.83	0.585634
TRINITY_DN83429_c1_g1_i5	PaOGS04183	Pi3K68D	Signal.transduction.pathway	-1.11	0.832618		-0.19	0.971869		0.93	0.86023		0	1		0	1	1	0	1
TRINITY_DN83429_c1_g1_i6	PaOGS04183	Pi3K68D	Signal.transduction.pathway
TRINITY_DN84954_c4_g2_i7	PaOGS04183	Pi3K68D	Signal.transduction.pathway	-0.04	0.992458		-0.94	0.80887		-0.9	0.816402		-2.1	0.593132		-0.83	0.834971	1	1.27	0.746599
TRINITY_DN84954_c4_g2_i9	PaOGS04183	Pi3K68D	Signal.transduction.pathway	0	1		0	1		0	1		2.21	0.671269		2.47	0.635424	1	0	1
TRINITY_DN87478_c0_g1_i1	PaOGS04183	Pi3K68D	Signal.transduction.pathway	0	1		0	1		0	1		0	1		-0.82	0.876529	1	-0.7	0.894638
TRINITY_DN87478_c0_g1_i2	PaOGS04183	Pi3K68D	Signal.transduction.pathway	0.1	0.948125		1.14	0.454878		1.04	0.49728		-0.15	0.916367		1.64	0.310705	1	1.79	0.267008
TRINITY_DN87478_c0_g2_i1	PaOGS04183	Pi3K68D	Signal.transduction.pathway	0	1		-0.96	0.854784		-0.92	0.860369		0	1		0	1	1	0	1
TRINITY_DN87478_c0_g2_i3	PaOGS04183	Pi3K68D	Signal.transduction.pathway	-2.03	0.697345		0	1		2.89	0.580969		2.14	0.681559		2.41	0.643667	1	0	1
TRINITY_DN87478_c0_g2_i7	PaOGS04183	Pi3K68D	Signal.transduction.pathway	-1.1	0.834524		0	1		1.89	0.719977		0	1		0	1	1	0	1
TRINITY_DN87478_c0_g3_i1	PaOGS04183	Pi3K68D	Signal.transduction.pathway	-1.03	0.844331		-1.78	0.731612		-0.75	0.885632		-0.14	0.978785		1.1	0.833804	1	1.24	0.813178
TRINITY_DN89550_c2_g1_i1	PaOGS04183	Pi3K68D	Signal.transduction.pathway	0	1		0	1		0	1		-0.5	0.73227		1.21	0.429629	1	1.71	0.26031
TRINITY_DN89550_c2_g1_i3	PaOGS04183	Pi3K68D	Signal.transduction.pathway	0	1		0	1		0	1		-0.76	0.882198		2.44	0.639402	1	3.2	0.537015
TRINITY_DN89550_c2_g2_i1	PaOGS04183	Pi3K68D	Signal.transduction.pathway	-0.15	0.942637		2.72	0.224843		2.87	0.199769		-0.13	0.960334		-2.02	0.386214	1	-1.89	0.417254
TRINITY_DN89550_c2_g2_i2	PaOGS04183	Pi3K68D	Signal.transduction.pathway	0.33	0.881757		0.28	0.894567		-0.05	0.983111		-1.08	0.670908		-1.64	0.506208	1	-0.57	0.818585
TRINITY_DN89550_c2_g2_i3	PaOGS04183	Pi3K68D	Signal.transduction.pathway	0.85	0.87166		1.77	0.736253		0	1		0.83	0.874649		1.12	0.830848	1	0	1
TRINITY_DN89550_c2_g2_i4	PaOGS04183	Pi3K68D	Signal.transduction.pathway
TRINITY_DN89550_c2_g2_i5	PaOGS04183	Pi3K68D	Signal.transduction.pathway	-1	0.771032		-0.11	0.974563		0.89	0.795528		1.77	0.594147		0.65	0.839325	1	-1.12	0.739218
TRINITY_DN89550_c3_g1_i2	PaOGS04183	Pi3K68D	Signal.transduction.pathway
TRINITY_DN89550_c3_g1_i3	PaOGS04183	Pi3K68D	Signal.transduction.pathway	0.86	0.870996		0.82	0.876853		-0.04	0.994069		0	1		0	1	1	0	1
TRINITY_DN89550_c3_g1_i4	PaOGS04183	Pi3K68D	Signal.transduction.pathway	-2.03	0.227634		-0.12	0.944269		1.9	0.210688		-0.69	0.640237		2.48	0.171901	1	3.17	0.0748675
TRINITY_DN89550_c3_g1_i5	PaOGS04183	Pi3K68D	Signal.transduction.pathway	2.96	0.0355418	0.489339	3.88	0.00585099	0.120216	0.92	0.603289	0.872758	0.26	0.704912	0.990138	2.45	0.00212725	0.684902	2.19	0.00657576	0.128781
TRINITY_DN92010_c0_g1_i1	PaOGS04183	Pi3K68D	Signal.transduction.pathway	0	1		-0.12	0.982357		-0.05	0.992502		0.87	0.868075		1.16	0.826341	1	0	1
TRINITY_DN92010_c1_g2_i2	PaOGS04183	Pi3K68D	Signal.transduction.pathway	2.83	0.141748		-0.18	0.910662		-3.01	0.10491		0.13	0.938305		-0.17	0.916171	1	-0.3	0.855293
TRINITY_DN92115_c3_g2_i1	PaOGS04183	Pi3K68D	Signal.transduction.pathway	-1.43	0.0656484	0.63842	-0.93	0.230156	0.693572	0.5	0.486422	0.80929	0.63	0.714313	0.991052	1.84	0.283204	1	1.21	0.499396	0.9296
TRINITY_DN92612_c2_g1_i1	PaOGS04183	Pi3K68D	Signal.transduction.pathway	0.89	0.865122		0.85	0.872519		-0.05	0.992502		0.83	0.875296		-0.92	0.859945	1	-1.75	0.737952
TRINITY_DN92639_c2_g2_i1	PaOGS04183	Pi3K68D	Signal.transduction.pathway	0	1		0	1		0	1		2.22	0.669863		2.49	0.632893	1	0	1
TRINITY_DN92639_c2_g2_i3	PaOGS04183	Pi3K68D	Signal.transduction.pathway
TRINITY_DN92639_c4_g1_i1	PaOGS04183	Pi3K68D	Signal.transduction.pathway
TRINITY_DN92717_c4_g1_i1	PaOGS04183	Pi3K68D	Signal.transduction.pathway	5.73	0.265323		6.62	0.197715		0	1		0	1		0	1	1	0	1
TRINITY_DN92717_c4_g2_i3	PaOGS04183	Pi3K68D	Signal.transduction.pathway	-0.39	0.709608	1	1.66	0.121843	0.550781	2.06	0.0546649	0.29056	-1.09	0.577101	0.972559	0	1	1	1.21	0.534376	0.940956
TRINITY_DN93296_c15_g1_i10	PaOGS04183	Pi3K68D	Signal.transduction.pathway	0.9	0.864601		0.85	0.872217		-0.05	0.992279		0	1		0	1	1	0	1
TRINITY_DN93296_c15_g1_i16	PaOGS04183	Pi3K68D	Signal.transduction.pathway	0.98	0.497023	1	-0.36	0.745841	0.960185	-1.35	0.315651	0.679817	-3.22	0.000185617	0.0109218	-0.28	0.765723	1	2.95	0.000394509	0.0203556
TRINITY_DN93296_c15_g1_i18	PaOGS04183	Pi3K68D	Signal.transduction.pathway	-0.77	0.694356		0.51	0.799371		1.28	0.509703		-2.09	0.342742		0.16	0.948176	1	2.25	0.309445
TRINITY_DN93296_c15_g1_i1	PaOGS04183	Pi3K68D	Signal.transduction.pathway	0	1		-1.1	0.833677		-0.96	0.854417		0	1		-0.86	0.869681	1	-0.66	0.89986
TRINITY_DN93296_c15_g1_i3	PaOGS04183	Pi3K68D	Signal.transduction.pathway	-0.83	0.874791		1.8	0.732403		2.63	0.616402		0	1		0	1	1	0	1
TRINITY_DN93296_c15_g1_i8	PaOGS04183	Pi3K68D	Signal.transduction.pathway	1.57	0.764694		-0.11	0.982407		-1.68	0.745768		0.73	0.889261		1.03	0.844464	1	0	1
TRINITY_DN93296_c15_g1_i9	PaOGS04183	Pi3K68D	Signal.transduction.pathway	-2.03	0.698004		0	1		2.88	0.581507		0	1		0	1	1	0	1
TRINITY_DN70904_c2_g2_i2	PaOGS04184	Pi3K68D	Signal.transduction.pathway	-0.73	0.634623		0.88	0.572433	0.906636	1.61	0.294053	0.660308	-0.52	0.74808		0.36	0.830921	1	0.88	0.592659	0.962431
TRINITY_DN75203_c1_g1_i8	PaOGS04184	Pi3K68D	Signal.transduction.pathway	-1.78	0.527294		-1.06	0.702893		0.71	0.794967		2.14	0.436798		-1.43	0.573373	1	-3.57	0.178638
TRINITY_DN75479_c3_g1_i2	PaOGS04184	Pi3K68D	Signal.transduction.pathway	-1.88	0.707719		-2.51	0.612039		-0.63	0.898106		-0.11	0.982631		1.1	0.826928	1	1.21	0.810117
TRINITY_DN75479_c3_g1_i6	PaOGS04184	Pi3K68D	Signal.transduction.pathway	0.96	0.855952		-0.21	0.967963		-1.17	0.823379		0	1		-2.38	0.647278	1	-2.25	0.665255
TRINITY_DN91948_c3_g3_i2	PaOGS21298	Pi3K68D	Signal.transduction.pathway	0.51	0.481161	1	-0.69	0.329503	0.778219	-1.21	0.0928093	0.383446	0.53	0.470163	0.938927	0.65	0.378549	1	0.11	0.877361	1
TRINITY_DN91948_c3_g3_i6	PaOGS21298	Pi3K68D	Signal.transduction.pathway	0.06	0.969899	1	0.03	0.981399	1	-0.02	0.988483	1	0.78	0.620941	0.981344	5.08	0.00774225	1	4.3	0.0261508	0.285713
TRINITY_DN115702_c0_g1_i1	PaOGS06680	Pi3K59F	Signal.transduction.pathway	-3.28	0.032407		-4.66	0.00161756	0.0542888	-1.38	0.171411	0.519151	-0.91	0.44407		-1.36	0.237051	1	-0.45	0.677284	0.989485
TRINITY_DN717_c0_g1_i1	PaOGS06680	Pi3K59F	Signal.transduction.pathway	-2.67	0.607834		0	1		3.49	0.501642		0	1		0	1	1	0	1
TRINITY_DN80229_c1_g1_i1	PaOGS06680	Pi3K59F	Signal.transduction.pathway	5.31	0.301549	0.962738	-0.2	0.968201	1	-5.51	0.283279	0.649458	6.46	0.208859	0.75142	2.12	0.672235	1	-4.33	0.399966	0.883327
TRINITY_DN80229_c1_g1_i2	PaOGS06680	Pi3K59F	Signal.transduction.pathway	-1.14	0.498692		0.53	0.76218		1.67	0.308984		-0.64	0.669394		0.18	0.904854	1	0.83	0.583617
TRINITY_DN80229_c1_g1_i3	PaOGS06680	Pi3K59F	Signal.transduction.pathway	-2	0.317791		-2.85	0.144036		-0.85	0.621578		-1.29	0.537173		-1.02	0.626596	1	0.27	0.888369
TRINITY_DN80229_c1_g1_i5	PaOGS06680	Pi3K59F	Signal.transduction.pathway	0.08	0.777275	1	-0.41	0.129752	0.56562	-0.49	0.0719494	0.335884	0.04	0.897459	1	-0.23	0.410539	1	-0.26	0.341483	0.850684
TRINITY_DN28493_c0_g1_i1	PaOGS33117	protein.kinase.cAMP.dependent.catalytic.subunit.1	Signal.transduction.pathway	-1.02	0.7987		-2.22	0.569343		-1.19	0.759407		0.68	0.864519		1.92	0.629866	1	1.24	0.757405
TRINITY_DN69697_c0_g1_i1	PaOGS33117	protein.kinase.cAMP.dependent.catalytic.subunit.1	Signal.transduction.pathway	-0.37	0.462449	1	0.79	0.118269	0.543766	1.16	0.0209878	0.169537	0.82	0.0894813	0.534243	0.66	0.17466	1	-0.17	0.731619	0.991963
TRINITY_DN88729_c0_g1_i1	PaOGS12297	no.receptor.potential.A	Signal.transduction.pathway	1.98	0.686522		5.14	0.302271		3.15	0.531378		3.21	0.520887		2.49	0.61774	1	-0.71	0.888552
TRINITY_DN88729_c0_g1_i2	PaOGS12297	no.receptor.potential.A	Signal.transduction.pathway	2.83	0.585774		3.74	0.471162		0	1		0	1		0	1	1	0	1
TRINITY_DN88729_c0_g1_i3	PaOGS12297	no.receptor.potential.A	Signal.transduction.pathway	-0.08	0.986473		-0.82	0.858182		-0.74	0.871756		-1.09	0.815648		-0.81	0.863294	1	0.29	0.951391
TRINITY_DN88729_c0_g1_i4	PaOGS12297	no.receptor.potential.A	Signal.transduction.pathway	-1.02	0.213707	0.907454	-0.04	0.965845	1	0.99	0.223542	0.584882	0.14	0.865872	1	0.05	0.949082	1	-0.09	0.915943	1
TRINITY_DN88729_c0_g1_i5	PaOGS12297	no.receptor.potential.A	Signal.transduction.pathway	3.29	0.525169		4.14	0.423475		0	1		-2.42	0.642176		-1.57	0.765367	1	0.85	0.869228
TRINITY_DN88729_c0_g1_i6	PaOGS12297	no.receptor.potential.A	Signal.transduction.pathway	0.02	0.996202		-0.19	0.97135		-0.21	0.967524		-5.26	0.303237		-0.83	0.874094	1	4.43	0.385844
TRINITY_DN88729_c0_g2_i1	PaOGS12297	no.receptor.potential.A	Signal.transduction.pathway	1.6	0.760504		2.52	0.630681		0	1		0	1		0	1	1	0	1
TRINITY_DN88729_c0_g2_i2	PaOGS12297	no.receptor.potential.A	Signal.transduction.pathway	0.86	0.870469		0.82	0.876424		-0.04	0.993969		0	1		0	1	1	0	1
TRINITY_DN88821_c0_g1_i13	PaOGS12297	no.receptor.potential.A	Signal.transduction.pathway	-2.46	0.636847		-0.11	0.982918		2.34	0.652401		0	1		0	1	1	0	1
TRINITY_DN88821_c0_g1_i19	PaOGS12297	no.receptor.potential.A	Signal.transduction.pathway	-0.95	0.622668		1.82	0.369304	0.80332	2.76	0.151087	0.489869	0.83	0.501148		0.6	0.618996	1	-0.22	0.857377	1
TRINITY_DN88821_c0_g1_i22	PaOGS12297	no.receptor.potential.A	Signal.transduction.pathway	0.5	0.814221		1.56	0.463707		1.06	0.622124		-0.34	0.877594		0.67	0.766518	1	1	0.652851
TRINITY_DN88821_c0_g1_i4	PaOGS12297	no.receptor.potential.A	Signal.transduction.pathway	0	1		-1.04	0.84253		-1	0.848708		0	1		0	1	1	0	1
TRINITY_DN88821_c0_g1_i6	PaOGS12297	no.receptor.potential.A	Signal.transduction.pathway	1.28	0.399344	0.988968	0.18	0.884977	0.994481	-1.1	0.451698	0.785369	0.39	0.677544	0.985623	-0.13	0.890943	1	-0.52	0.580046	0.958654
TRINITY_DN88821_c0_g4_i1	PaOGS12297	no.receptor.potential.A	Signal.transduction.pathway	-1.83	0.727897		0	1		2.63	0.615676		0	1		0	1	1	0	1
TRINITY_DN167540_c0_g1_i1	PaOGS02494	no.receptor.potential.A	Signal.transduction.pathway	-1.13	0.829905		0	1		1.89	0.719823		-1.21	0.818696		-0.91	0.863584	1	0.3	0.954222
TRINITY_DN23679_c0_g1_i1	PaOGS02494	no.receptor.potential.A	Signal.transduction.pathway	0	1		0	1		0	1		-2.66	0.608611		-0.84	0.873842	1	1.83	0.725459
TRINITY_DN83545_c1_g1_i2	PaOGS02494	no.receptor.potential.A	Signal.transduction.pathway	0	1		0	1		0	1		0	1		-2.23	0.667634	1	-2.12	0.683942
TRINITY_DN88821_c0_g1_i10	PaOGS02494	no.receptor.potential.A	Signal.transduction.pathway	-4.47	0.242859		-5.33	0.161273		-0.87	0.811512	0.961021	-4.09	0.285374		0	1	1	4.23	0.270233
TRINITY_DN88821_c0_g1_i11	PaOGS02494	no.receptor.potential.A	Signal.transduction.pathway	0	1		-0.97	0.853068		-0.9	0.86429		2.04	0.695965		1.36	0.794237	1	-0.68	0.897569
TRINITY_DN88821_c0_g1_i12	PaOGS02494	no.receptor.potential.A	Signal.transduction.pathway	-1.74	0.548811		-2.97	0.281763		-1.22	0.65136		4.67	0.0877362		2.34	0.367681	1	-2.33	0.408486
TRINITY_DN88821_c0_g1_i14	PaOGS02494	no.receptor.potential.A	Signal.transduction.pathway	-0.03	0.994765		0.85	0.872187		0.88	0.867022		-2.01	0.701142		0	1	1	2.13	0.683713
TRINITY_DN88821_c0_g1_i16	PaOGS02494	no.receptor.potential.A	Signal.transduction.pathway	0	1		0	1		0	1		1.89	0.550439		-0.06	0.984303	1	-1.95	0.536402
TRINITY_DN88821_c0_g1_i17	PaOGS02494	no.receptor.potential.A	Signal.transduction.pathway	-2.99	0.56427		0	1		3.85	0.457826		0.13	0.979896		5.31	0.301691	1	5.19	0.313513
TRINITY_DN88821_c0_g1_i20	PaOGS02494	no.receptor.potential.A	Signal.transduction.pathway	2.36	0.638848	1	7.23	0.159633	0.609961	4.87	0.345131	0.703236	0.57	0.909653	1	-0.51	0.919631	1	-1.08	0.830285	1
TRINITY_DN88821_c0_g1_i21	PaOGS02494	no.receptor.potential.A	Signal.transduction.pathway	3.1	0.547601		4.9	0.341867		1.8	0.732527		-4.33	0.400875		0	1	1	4.46	0.386875
TRINITY_DN88821_c0_g1_i23	PaOGS02494	no.receptor.potential.A	Signal.transduction.pathway	0	1		-0.11	0.983501		-0.06	0.990452		1.95	0.708581		0.35	0.946679	1	-1.61	0.759073
TRINITY_DN88821_c0_g1_i2	PaOGS02494	no.receptor.potential.A	Signal.transduction.pathway	2.68	0.189205	0.887505	-0.43	0.827841	0.982205	-3.12	0.126303	0.448978	9.33	5.26887e-05	0.00441781	1.11	0.575256	1	-8.21	0.000372004	0.0195804
TRINITY_DN88821_c0_g1_i3	PaOGS02494	no.receptor.potential.A	Signal.transduction.pathway	-4.53	0.379373		0	1	1	5.39	0.295466	0.661831	0.51	0.918777		-0.11	0.981794	1	-0.63	0.900679	1
TRINITY_DN88821_c0_g1_i5	PaOGS02494	no.receptor.potential.A	Signal.transduction.pathway	-5.61	0.00101035	0.0541313	-5.99	0.000404977	0.0213258	-0.38	0.760696	0.941832	-0.11	0.928562	1	0.04	0.974044	1	0.15	0.902743	1
TRINITY_DN88821_c0_g1_i7	PaOGS02494	no.receptor.potential.A	Signal.transduction.pathway	-4.45	0.382057		0	1		5.3	0.296912		0	1		0	1	1	0	1
TRINITY_DN88821_c0_g1_i8	PaOGS02494	no.receptor.potential.A	Signal.transduction.pathway	0	1		0	1		0	1		-1.99	0.704493		-0.81	0.878499	1	1.18	0.821671
TRINITY_DN88821_c0_g1_i9	PaOGS02494	no.receptor.potential.A	Signal.transduction.pathway	0	1	1	-2.96	0.0378672	0.330593	-2.97	0.0369566	0.233706	-0.08	0.899775	1	-0.33	0.6206	1	-0.24	0.713172	0.990507
TRINITY_DN88821_c0_g3_i2	PaOGS02494	no.receptor.potential.A	Signal.transduction.pathway	0	1		-1.02	0.63876		-1	0.647034		-0.61	0.71441		1.71	0.344173	1	2.32	0.195407
TRINITY_DN88821_c0_g3_i3	PaOGS02494	no.receptor.potential.A	Signal.transduction.pathway	-0.99	0.67079		0	1		1.84	0.431038		-2.14	0.255043		-0.77	0.689533	1	1.37	0.445311
TRINITY_DN88821_c0_g5_i1	PaOGS02494	no.receptor.potential.A	Signal.transduction.pathway	-1	0.743845		0.83	0.789837		1.83	0.549618		1.41	0.638793		0.8	0.785345	1	-0.61	0.842821
TRINITY_DN81488_c0_g1_i1	PaOGS36071	Raf	Signal.transduction.pathway	-5.79	0.00469761	0.154691	-0.23	0.912271	0.999115	5.56	0.00547171	0.0747474	-1.43	0.469112	0.938566	-0.9	0.646961	1	0.52	0.78997	1
TRINITY_DN81488_c0_g1_i2	PaOGS36071	Raf	Signal.transduction.pathway	2.06	0.196362	0.89511	-0.21	0.895489	0.996587	-2.27	0.15455	0.494734	0.06	0.968723	1	0.47	0.766536	1	0.41	0.796657	1
TRINITY_DN78131_c3_g3_i1	PaOGS07457	Ras.85D	Signal.transduction.pathway	0.34	0.37471	0.98332	-0.59	0.115245	0.539446	-0.93	0.0136644	0.131285	0.37	0.328677	0.868436	0.23	0.531769	1	-0.13	0.723464	0.991052
TRINITY_DN114941_c0_g1_i1	PaOGS02503	Ras.85D	Signal.transduction.pathway
TRINITY_DN70721_c3_g2_i1	PaOGS02503	Ras.85D	Signal.transduction.pathway	-2.59	0.617909		-1.63	0.75413		0.96	0.851016		0	1		0	1	1	0	1
TRINITY_DN70721_c3_g2_i2	PaOGS02503	Ras.85D	Signal.transduction.pathway	2.46	0.42165		4.28	0.161726		1.82	0.571903		-1.94	0.540937		-0.84	0.793479	1	1.1	0.729634
TRINITY_DN73396_c4_g1_i1	PaOGS02503	Ras.85D	Signal.transduction.pathway	0.28	0.598072	1	-0.73	0.158474	0.608607	-1.01	0.0524826	0.283988	-2.16	0.00014216	0.00892031	-0.96	0.0970205	1	1.2	0.0267128	0.289205
TRINITY_DN73396_c4_g1_i2	PaOGS02503	Ras.85D	Signal.transduction.pathway	1.11	0.808879		1.19	0.794		0.09	0.985185	1	-0.64	0.888725		3.47	0.463357	1	4.11	0.383153
TRINITY_DN73396_c4_g1_i3	PaOGS02503	Ras.85D	Signal.transduction.pathway	-0.21	0.374739	0.98332	-0.44	0.0611483	0.410573	-0.23	0.32612	0.688351	-0.03	0.903903	1	-0.14	0.55	1	-0.11	0.63376	0.975984
TRINITY_DN73396_c4_g2_i1	PaOGS02503	Ras.85D	Signal.transduction.pathway	-0.77	0.429216		-0.37	0.697316	0.94803	0.4	0.649381	0.894024	0.91	0.314493		1.55	0.101302	1	0.63	0.526685	0.938793
TRINITY_DN89915_c0_g1_i1	PaOGS02503	Ras.85D	Signal.transduction.pathway	0.91	0.862163		1.81	0.73049		0	1		-1.08	0.83802		-0.81	0.878087	1	0.27	0.959302
TRINITY_DN73231_c1_g1_i1	PaOGS15449	Ras.64B	Signal.transduction.pathway	-1.1	0.7483		-1.19	0.723759		-0.09	0.979077		-1.1	0.751483		-1.64	0.635159	1	-0.53	0.877621
TRINITY_DN74123_c5_g1_i1	PaOGS15449	Ras.64B	Signal.transduction.pathway	-2.32	0.165021		-1.17	0.486354	0.869368	1.15	0.456822	0.788831	0.39	0.813568		-0.75	0.638183	1	-1.14	0.48254	0.9247
TRINITY_DN74123_c5_g1_i2	PaOGS15449	Ras.64B	Signal.transduction.pathway	0.27	0.431574	0.998245	-0.3	0.379494	0.808995	-0.58	0.0956389	0.389741	-0.44	0.200927	0.739723	0.53	0.125061	1	0.97	0.00491307	0.106843
TRINITY_DN74123_c5_g1_i3	PaOGS15449	Ras.64B	Signal.transduction.pathway	1.58	0.423257		3.33	0.105311		1.75	0.408649	0.753613	-0.66	0.737944		0.17	0.931806	1	0.83	0.673691
TRINITY_DN74123_c5_g1_i4	PaOGS15449	Ras.64B	Signal.transduction.pathway	-2.34	0.52618		-4	0.272422		-1.66	0.635172	0.887564	4.53	0.214635		0.55	0.873758	1	-3.98	0.276916
TRINITY_DN74123_c5_g1_i5	PaOGS15449	Ras.64B	Signal.transduction.pathway	0.23	0.695256	1	0.13	0.821633	0.980505	-0.1	0.865098	0.980979	3.89	0.00506462	0.101958	-0.81	0.31839	1	-4.7	0.000489308	0.0233881
TRINITY_DN82896_c2_g1_i2	PaOGS15449	Ras.64B	Signal.transduction.pathway	1.9	0.561842		0.89	0.781477		-1	0.758827		-2.61	0.416786		-3.34	0.29203	1	-0.72	0.812814
TRINITY_DN82896_c2_g1_i3	PaOGS15449	Ras.64B	Signal.transduction.pathway	-0.48	0.842503	1	-1.2	0.618423	0.921069	-0.72	0.764689	0.943368	-0.46	0.847464	1	1.09	0.653621	1	1.55	0.521823	0.936784
TRINITY_DN82896_c2_g1_i4	PaOGS15449	Ras.64B	Signal.transduction.pathway	-0.16	0.935331		0.77	0.703149	0.949602	0.94	0.643109	0.891212	0.78	0.702878		2.44	0.260658	1	1.65	0.451492	0.909775
TRINITY_DN82896_c2_g1_i5	PaOGS15449	Ras.64B	Signal.transduction.pathway	0.9	0.864858		0.85	0.872364		-0.05	0.99239		-1.08	0.837607		0	1	1	1.24	0.813642
TRINITY_DN82896_c2_g1_i6	PaOGS15449	Ras.64B	Signal.transduction.pathway	-0.02	0.942836	1	-0.7	0.0414903	0.345244	-0.67	0.0493095	0.2747	-0.8	0.0184482	0.226934	0.24	0.486443	1	1.04	0.0022579	0.065262
TRINITY_DN82896_c2_g3_i1	PaOGS15449	Ras.64B	Signal.transduction.pathway	0.93	0.686436		-0.58	0.786476		-1.51	0.482253		0.06	0.97314		-0.4	0.815064	1	-0.46	0.789593
TRINITY_DN82896_c2_g3_i2	PaOGS15449	Ras.64B	Signal.transduction.pathway	-1.49	0.775214		1.81	0.730668		3.3	0.526042		0	1		-1.55	0.76821	1	-1.42	0.786226
TRINITY_DN82896_c2_g4_i1	PaOGS15449	Ras.64B	Signal.transduction.pathway	-1.81	0.562778		-1.65	0.593183		0.16	0.957176		1.87	0.557011		1.17	0.713282	1	-0.7	0.829449
TRINITY_DN85699_c1_g2_i1	PaOGS15449	Ras.64B	Signal.transduction.pathway	-1.15	0.481437		-0.57	0.726359	0.955476	0.58	0.715354	0.923107	-0.81	0.658372		0.76	0.700588	1	1.58	0.413257	0.890059
TRINITY_DN85699_c1_g2_i4	PaOGS15449	Ras.64B	Signal.transduction.pathway	-0.01	0.994132		0.44	0.824369		0.45	0.818621		0	1		0	1	1	0	1
TRINITY_DN85017_c2_g1_i1	PaOGS04602	Ras.64B	Signal.transduction.pathway	0.8	0.879737		1.72	0.743332		0	1		0	1		-2.45	0.637427	1	-2.21	0.670492
TRINITY_DN86779_c4_g1_i1	PaOGS04602	Ras.64B	Signal.transduction.pathway
TRINITY_DN86779_c4_g1_i2	PaOGS04602	Ras.64B	Signal.transduction.pathway	-0.78	0.494463	1	-0.72	0.530317	0.890113	0.06	0.954754	1	-0.53	0.644421	0.982018	-0.08	0.942554	1	0.44	0.696862	0.990507
TRINITY_DN86779_c4_g1_i3	PaOGS04602	Ras.64B	Signal.transduction.pathway	-0.11	0.827932	1	-0.4	0.44449	0.846802	-0.29	0.584729	0.863982	-0.13	0.808486	1	-0.17	0.744241	1	-0.04	0.933382	1
TRINITY_DN86779_c4_g1_i5	PaOGS04602	Ras.64B	Signal.transduction.pathway	-0.22	0.450675	1	0.02	0.940455	1	0.24	0.399773	0.746562	0.29	0.304589	0.852606	-0.27	0.328613	1	-0.56	0.0451422	0.379799
TRINITY_DN86779_c4_g1_i6	PaOGS04602	Ras.64B	Signal.transduction.pathway	-0.2	0.659238	1	-0.24	0.595415	0.91284	-0.04	0.929983	1	0.89	0.053102	0.410609	0.25	0.581302	1	-0.63	0.166128	0.678686
TRINITY_DN86779_c4_g1_i7	PaOGS04602	Ras.64B	Signal.transduction.pathway	0	0.999744	1	-1.59	0.43077	0.839817	-1.59	0.430943	0.769855	0.26	0.896303	1	-0.16	0.935823	1	-0.43	0.832997	1
TRINITY_DN86779_c4_g1_i8	PaOGS04602	Ras.64B	Signal.transduction.pathway	-0.63	0.283273	0.954281	-1.29	0.0236587	0.261683	-0.67	0.234883	0.598269	-0.53	0.349883	0.880557	0.49	0.393937	1	1.01	0.0740338	0.48563
TRINITY_DN86779_c4_g1_i9	PaOGS04602	Ras.64B	Signal.transduction.pathway	0.94	0.0195508	0.362979	0.19	0.634437	0.928042	-0.76	0.0599421	0.304699	0.26	0.511672	0.954526	-0.3	0.451355	1	-0.55	0.158782	0.669166
TRINITY_DN74142_c0_g1_i1	PaOGS37079	Rheb	Signal.transduction.pathway	-3.52	0.495115		0	1		4.38	0.397013		0	1		0	1	1	0	1
TRINITY_DN74142_c0_g1_i2	PaOGS37079	Rheb	Signal.transduction.pathway	0.06	0.859824	1	-0.32	0.318558	0.771815	-0.38	0.240312	0.60445	0.24	0.459879	0.93437	0.45	0.165515	1	0.21	0.517327	0.935304
TRINITY_DN74142_c0_g1_i4	PaOGS37079	Rheb	Signal.transduction.pathway	-0.67	0.547597	1	-1.68	0.123933	0.555565	-1.02	0.347233	0.70527	0.67	0.537393	0.961894	0.49	0.647193	1	-0.17	0.872437	1
TRINITY_DN134056_c0_g1_i1	PaOGS01401	Rheb	Signal.transduction.pathway
TRINITY_DN163158_c0_g1_i1	PaOGS01401	Rheb	Signal.transduction.pathway	-0.13	0.956266		-1.37	0.516539		-1.24	0.556359		0.13	0.946334		0.05	0.979048	1	-0.08	0.966697
TRINITY_DN73097_c0_g1_i1	PaOGS01401	Rheb	Signal.transduction.pathway	5.66	0.082975	0.698282	0.62	0.842486	0.985787	-5.05	0.12234	0.442114	-0.22	0.943277	1	-0.28	0.928609	1	-0.06	0.985291	1
TRINITY_DN73097_c0_g1_i3	PaOGS01401	Rheb	Signal.transduction.pathway	-0.08	0.819049	1	-0.14	0.687663	0.944994	-0.06	0.863437	0.98024	-0.72	0.0393636	0.350097	-0.64	0.0698161	1	0.09	0.802195	1
TRINITY_DN74142_c0_g1_i3	PaOGS01401	Rheb	Signal.transduction.pathway	0	1		-0.99	0.8497		-0.89	0.865104		0	1		0	1	1	0	1
TRINITY_DN77928_c2_g1_i4	PaOGS28537	RPS6.p70.protein.kinase	Signal.transduction.pathway	-0.15	0.966194		-1.06	0.752383		-0.92	0.784749		0.82	0.817723		-1.39	0.690142	1	-2.21	0.525238
TRINITY_DN89825_c4_g2_i1	PaOGS28537	RPS6.p70.protein.kinase	Signal.transduction.pathway	0.01	0.957022	1	-0.64	0.0115626	0.177387	-0.65	0.00986842	0.107796	0.43	0.103454	0.568906	0.03	0.916276	1	-0.4	0.126418	0.609683
TRINITY_DN89825_c4_g2_i3	PaOGS28537	RPS6.p70.protein.kinase	Signal.transduction.pathway	-4.14	0.0195181	0.362952	-5.89	0.000616782	0.0288007	-1.75	0.189337	0.543549	0.02	0.987131	1	0.41	0.746774	1	0.39	0.759266	0.997665
TRINITY_DN89825_c4_g3_i1	PaOGS28537	RPS6.p70.protein.kinase	Signal.transduction.pathway	-2.55	0.62336		0	1		3.39	0.515053		0	1		0	1	1	0	1
TRINITY_DN39580_c0_g1_i1	PaOGS34494	RPS6.p70.protein.kinase	Signal.transduction.pathway	-0.21	0.659247	1	-0.63	0.169228	0.624037	-0.42	0.355107	0.711918	-0.32	0.59967	0.97635	-0.2	0.742058	1	0.12	0.837261	1
TRINITY_DN159879_c0_g1_i1	PaOGS32255	RPS6.p70.protein.kinase	Signal.transduction.pathway	-1.17	0.314713		0.34	0.774265		1.51	0.177597	0.527881	-1.37	0.263538		0.58	0.676391	1	1.96	0.133561
TRINITY_DN76862_c2_g1_i1	PaOGS32255	RPS6.p70.protein.kinase	Signal.transduction.pathway	0	1		-0.11	0.983412		-0.06	0.99129		0.42	0.936299		1.65	0.752826	1	1.23	0.814755
TRINITY_DN78848_c1_g1_i1	PaOGS32255	RPS6.p70.protein.kinase	Signal.transduction.pathway	0	1		-0.19	0.971171		-0.03	0.994843		0	1		0	1	1	0	1
TRINITY_DN78848_c1_g1_i2	PaOGS32255	RPS6.p70.protein.kinase	Signal.transduction.pathway	0.02	0.943297	1	0.17	0.440405	0.844512	0.15	0.483838	0.807573	-0.31	0.15698	0.676505	-0.09	0.66835	1	0.22	0.322817	0.838525
TRINITY_DN78848_c1_g1_i3	PaOGS32255	RPS6.p70.protein.kinase	Signal.transduction.pathway	1.73	0.35094		2.58	0.164383		0.85	0.676526		-0.68	0.683311		2.52	0.201074	1	3.2	0.0993539
TRINITY_DN66978_c0_g1_i12	PaOGS18856	sirtuin.1	Signal.transduction.pathway	0	1		0	1		0	1		-2.82	0.586356		0	1	1	2.95	0.569828
TRINITY_DN66978_c0_g1_i14	PaOGS18856	sirtuin.1	Signal.transduction.pathway	0.03	0.981857		-1.79	0.158691		-1.82	0.152284	0.491676	4.39	0.00711156		0.59	0.627727	1	-3.8	0.0213916
TRINITY_DN66978_c0_g1_i1	PaOGS18856	sirtuin.1	Signal.transduction.pathway	2.81	0.0968378		-1.69	0.178352		-4.5	0.00381099	0.0594922	5.08	0.00111991		0.41	0.701624	1	-4.67	0.00288062
TRINITY_DN66978_c0_g1_i2	PaOGS18856	sirtuin.1	Signal.transduction.pathway
TRINITY_DN66978_c0_g1_i5	PaOGS18856	sirtuin.1	Signal.transduction.pathway	0.05	0.879757	1	0.06	0.866053	0.99105	0.01	0.986175	1	-0.44	0.217632	0.763453	-0.13	0.712532	1	0.31	0.387306	0.87653
TRINITY_DN66978_c0_g1_i6	PaOGS18856	sirtuin.1	Signal.transduction.pathway	2.62	0.0372182	0.499795	-0.39	0.741719	0.9591	-3.01	0.0160783	0.144363	-0.66	0.571093	0.970918	0.34	0.770248	1	0.99	0.390608	0.87804
TRINITY_DN66978_c0_g1_i8	PaOGS18856	sirtuin.1	Signal.transduction.pathway
TRINITY_DN66978_c0_g2_i1	PaOGS18856	sirtuin.1	Signal.transduction.pathway	0	1		0	1		0	1		-1.93	0.713192		0	1	1	2.08	0.691391
TRINITY_DN66978_c0_g3_i1	PaOGS18856	sirtuin.1	Signal.transduction.pathway	-0.85	0.708798		-3.14	0.125214		-2.29	0.246616		1.24	0.538715		0.05	0.978657	1	-1.19	0.553775
TRINITY_DN66978_c0_g3_i2	PaOGS18856	sirtuin.1	Signal.transduction.pathway	0.03	0.954249	1	-0.14	0.766773	0.965375	-0.17	0.722	0.926308	0.04	0.937464	1	0.01	0.977042	1	-0.02	0.959736	1
TRINITY_DN87941_c3_g2_i1	PaOGS18856	sirtuin.1	Signal.transduction.pathway	-0.64	0.0997325	0.746391	0.05	0.898649	0.997213	0.69	0.0695893	0.329734	-0.18	0.650875	0.982287	0.13	0.750857	1	0.31	0.440324	0.904871
TRINITY_DN87941_c3_g2_i2	PaOGS18856	sirtuin.1	Signal.transduction.pathway	0.12	0.901058	1	-0.02	0.984559	1	-0.14	0.884956	0.987097	4.26	0.00107294	0.0375864	1.57	0.128415	1	-2.69	0.0422767	0.366568
TRINITY_DN87941_c3_g2_i3	PaOGS18856	sirtuin.1	Signal.transduction.pathway	-0.25	0.716277	1	-1.09	0.0961491	0.502694	-0.84	0.192558	0.548209	1.35	0.0349679	0.328789	0.5	0.411811	1	-0.85	0.188568	0.710844
TRINITY_DN108032_c0_g1_i1	PaOGS15611	sterol.regulatory.element.binding.protein	Signal.transduction.pathway	-1.03	0.845036		0	1		1.87	0.721991		-1.08	0.837374		-0.8	0.879249	1	0.28	0.95747
TRINITY_DN69227_c2_g1_i1	PaOGS15611	sterol.regulatory.element.binding.protein	Signal.transduction.pathway	0.41	0.380623	0.984535	-0.02	0.960988	1	-0.43	0.343164	0.701686	0.21	0.634191	0.981901	1.2	0.0100063	1	0.98	0.0363491	0.33972
TRINITY_DN71580_c6_g1_i1	PaOGS15611	sterol.regulatory.element.binding.protein	Signal.transduction.pathway	-0.09	0.833763	1	0.19	0.646301	0.931844	0.28	0.501755	0.819071	0.41	0.329784	0.869122	0.98	0.0201069	1	0.57	0.178227	0.696019
TRINITY_DN88659_c0_g1_i1	PaOGS15611	sterol.regulatory.element.binding.protein	Signal.transduction.pathway	-0.19	0.570158	1	-0.07	0.839366	0.984967	0.13	0.714237	0.922618	0.41	0.235018	0.785127	0.87	0.0108893	1	0.47	0.174457	0.691035
TRINITY_DN88659_c0_g2_i1	PaOGS15611	sterol.regulatory.element.binding.protein	Signal.transduction.pathway	0	1		-0.18	0.973092		-0.03	0.994716		0.79	0.880954		1.09	0.836267	1	0	1
TRINITY_DN69417_c1_g1_i1	PaOGS15586	Ste20.like.kinase	Signal.transduction.pathway	-5.94	0.247899		0	1		6.8	0.186066	0.539024	0	1		-2.33	0.653889	1	-2.21	0.670278
TRINITY_DN69417_c1_g1_i2	PaOGS15586	Ste20.like.kinase	Signal.transduction.pathway	0.05	0.909802	1	-0.59	0.142884	0.585736	-0.63	0.114316	0.427699	-0.6	0.134627	0.638214	-0.01	0.97756	1	0.59	0.141468	0.638847
TRINITY_DN69417_c1_g1_i4	PaOGS15586	Ste20.like.kinase	Signal.transduction.pathway	-5.19	0.313375		0	1		6.04	0.240606		-1.09	0.835877		0	1	1	1.21	0.818172
TRINITY_DN69417_c1_g1_i5	PaOGS15586	Ste20.like.kinase	Signal.transduction.pathway	0.76	0.444958	1	0.12	0.902336	0.997691	-0.64	0.516325	0.827799	4.5	0.00382613	0.0852158	1.66	0.171907	1	-2.84	0.0845041	0.51393
TRINITY_DN86246_c2_g2_i1	PaOGS15586	Ste20.like.kinase	Signal.transduction.pathway	0	1		0	1		0	1		-3.25	0.508489		1.15	0.818438	1	4.4	0.370458
TRINITY_DN71760_c4_g2_i1	PaOGS04194	tau	Signal.transduction.pathway	3.17	0.109088		0.71	0.676229	0.941595	-2.46	0.211796	0.571555	-1.63	0.283877		-0.76	0.618591	1	0.87	0.561714	0.951337
TRINITY_DN71760_c4_g2_i2	PaOGS04194	tau	Signal.transduction.pathway	4.34	0.00180771	0.081545	1.29	0.116737	0.541242	-3.05	0.0297495	0.206998	0.38	0.58016	0.972975	0.28	0.690047	1	-0.11	0.87641	1
TRINITY_DN71760_c4_g2_i3	PaOGS04194	tau	Signal.transduction.pathway	0.46	0.31479	0.967907	0.05	0.904956	0.997936	-0.41	0.350978	0.708693	-0.95	0.00804251	0.136576	-1.05	0.0031514	0.853936	-0.11	0.765059	0.998791
TRINITY_DN71760_c4_g2_i4	PaOGS04194	tau	Signal.transduction.pathway	-2.66	0.318168	0.969565	-0.44	0.87093	0.992049	2.23	0.397282	0.744566	6.21	0.0298209	0.300982	-0.36	0.891588	1	-6.57	0.0215059	0.257651
TRINITY_DN71760_c4_g2_i5	PaOGS04194	tau	Signal.transduction.pathway	1.15	0.455915	1	1.13	0.459094	0.854909	-0.02	0.989604	1	-0.52	0.728169	0.992025	0.19	0.899891	1	0.71	0.63593	0.976563
TRINITY_DN52156_c0_g1_i1	PaOGS20378	pollux	Signal.transduction.pathway	-1.11	0.832618		-0.19	0.971869		0.93	0.86023		0	1		0	1	1	0	1
TRINITY_DN52156_c0_g1_i2	PaOGS20378	pollux	Signal.transduction.pathway	-1.11	0.832618		0	1		1.89	0.719853		0	1		-0.88	0.867259	1	-0.66	0.900107
TRINITY_DN64689_c2_g1_i1	PaOGS20378	pollux	Signal.transduction.pathway
TRINITY_DN64689_c2_g4_i1	PaOGS20378	pollux	Signal.transduction.pathway	-1.75	0.494077		1.68	0.541748		3.42	0.189448		2.86	0.278862		2.16	0.412231	1	-0.69	0.804543
TRINITY_DN64689_c2_g4_i2	PaOGS20378	pollux	Signal.transduction.pathway	1.54	0.4183		0.88	0.604756		-0.65	0.731302		2.38	0.229897		0.74	0.671697	1	-1.64	0.418294
TRINITY_DN64689_c2_g4_i3	PaOGS20378	pollux	Signal.transduction.pathway	0	1		0	1		0	1		1.69	0.746789		1.96	0.708428	1	0	1
TRINITY_DN64689_c2_g4_i4	PaOGS20378	pollux	Signal.transduction.pathway	2	0.701268		2.88	0.580779		0	1		0	1		0	1	1	0	1
TRINITY_DN64689_c2_g4_i6	PaOGS20378	pollux	Signal.transduction.pathway	0.93	0.703509		-2.22	0.31151		-3.16	0.151076		1.08	0.568954		0.99	0.599369	1	-0.09	0.96194
TRINITY_DN64689_c2_g5_i1	PaOGS20378	pollux	Signal.transduction.pathway	0	1		-2.52	0.62627		-2.49	0.630416		-0.91	0.862285		0.1	0.984152	1	1.01	0.846681
TRINITY_DN64689_c2_g5_i2	PaOGS20378	pollux	Signal.transduction.pathway	0.83	0.874555		1.76	0.738625		0	1		0	1		0	1	1	0	1
TRINITY_DN64689_c2_g5_i4	PaOGS20378	pollux	Signal.transduction.pathway	0.52	0.653513		-0.15	0.89437	0.996465	-0.67	0.554006	0.848861	0.91	0.488486		0.05	0.965688	1	-0.85	0.511271	0.933087
TRINITY_DN64894_c0_g1_i1	PaOGS20378	pollux	Signal.transduction.pathway	0	1		0	1		0	1		0.81	0.877245		1.1	0.833402	1	0.29	0.955733
TRINITY_DN64894_c0_g1_i2	PaOGS20378	pollux	Signal.transduction.pathway	-1.05	0.842532		0	1		1.88	0.721182		0.32	0.951228		2.32	0.656852	1	2	0.702947
TRINITY_DN64894_c0_g1_i3	PaOGS20378	pollux	Signal.transduction.pathway	0	1		0	1		0	1		0.7	0.894542		1	0.849318	1	0	1
TRINITY_DN64894_c0_g1_i4	PaOGS20378	pollux	Signal.transduction.pathway	-1.06	0.840673		0	1		1.88	0.720731		-2.65	0.610852		0	1	1	2.79	0.591625
TRINITY_DN78269_c0_g3_i1	PaOGS20378	pollux	Signal.transduction.pathway	-0.03	0.990636		1.81	0.510178		1.84	0.502669		-1.3	0.581533		0.03	0.990718	1	1.33	0.571816
TRINITY_DN88037_c0_g2_i1	PaOGS20378	pollux	Signal.transduction.pathway	-0.06	0.989351		-1.66	0.705545		-1.6	0.715751		-1.08	0.811707		0	1	1	1.24	0.783951
TRINITY_DN88037_c0_g2_i2	PaOGS20378	pollux	Signal.transduction.pathway
TRINITY_DN88037_c0_g2_i3	PaOGS20378	pollux	Signal.transduction.pathway	0	1		-1.19	0.820273		-1.13	0.829267		-0.13	0.980065		1.11	0.833348	1	1.24	0.813968
TRINITY_DN89542_c2_g1_i1	PaOGS20378	pollux	Signal.transduction.pathway	0	1		-1.6	0.758949		-1.55	0.765522		0	1		0	1	1	0	1
TRINITY_DN90238_c1_g1_i2	PaOGS20378	pollux	Signal.transduction.pathway	0.5	0.0285745	0.443223	0.11	0.627436	0.924899	-0.39	0.0857939	0.368215	0.08	0.727858	0.99196	0.22	0.324023	1	0.14	0.523885	0.937754
TRINITY_DN92651_c2_g1_i2	PaOGS20378	pollux	Signal.transduction.pathway	-0.1	0.984164		0.82	0.865232		0.92	0.849649		-1.11	0.819577		-0.82	0.866456	1	0.29	0.952215
TRINITY_DN92651_c2_g1_i4	PaOGS20378	pollux	Signal.transduction.pathway	0.27	0.864715		-0.99	0.478707		-1.26	0.385489		-1.28	0.364249		-0.42	0.771195	1	0.86	0.525007
TRINITY_DN92651_c2_g2_i1	PaOGS20378	pollux	Signal.transduction.pathway	0	1		0	1		0	1		-1.21	0.818291		0	1	1	1.26	0.810321
TRINITY_DN93274_c8_g1_i1	PaOGS20378	pollux	Signal.transduction.pathway	2.26	0.664455		3.13	0.547709		0	1		0	1		0	1	1	0	1
TRINITY_DN93274_c8_g1_i3	PaOGS20378	pollux	Signal.transduction.pathway	0.88	0.801393		-1.29	0.703167		-2.17	0.520368		-0.94	0.786085		0.18	0.95837	1	1.12	0.746073
TRINITY_DN93274_c8_g1_i4	PaOGS20378	pollux	Signal.transduction.pathway	-0.79	0.880858		0.08	0.988215		0.86	0.868634		0	1		-0.85	0.872455	1	-0.71	0.892975
TRINITY_DN93274_c8_g1_i5	PaOGS20378	pollux	Signal.transduction.pathway	0.37	0.354292	0.977387	-0.04	0.90713	0.998248	-0.41	0.288655	0.654938	0.36	0.373125	0.892924	0.74	0.0689597	1	0.38	0.358454	0.859816
TRINITY_DN93274_c8_g1_i6	PaOGS20378	pollux	Signal.transduction.pathway	2.23	0.645474		-0.3	0.949509		-2.53	0.598331		1.82	0.708386		2.09	0.666813	1	0	1
TRINITY_DN88430_c0_g1_i1	PaOGS01110	pollux	Signal.transduction.pathway	-0.06	0.914464	1	0.19	0.71983	0.953665	0.25	0.637636	0.888741	-0.63	0.192145	0.726987	-0.33	0.496947	1	0.3	0.52833	0.939319
TRINITY_DN90238_c1_g1_i1	PaOGS01110	pollux	Signal.transduction.pathway	-2.35	0.291096		-1.5	0.501554	0.876333	0.86	0.673564	0.904657	0.03	0.98746		1.08	0.593495	1	1.05	0.604804	0.966418
TRINITY_DN65572_c0_g1_i6	PaOGS27589	microtubule.star	Signal.transduction.pathway	-0.4	0.901574		1.19	0.718843		1.6	0.627927		-2.45	0.481747		0	1	1	2.57	0.460871
TRINITY_DN65572_c0_g3_i1	PaOGS27589	microtubule.star	Signal.transduction.pathway	0	1		-4.08	0.300863		-4.06	0.302887		-2.11	0.603128		0	1	1	2.22	0.583237
TRINITY_DN65572_c0_g3_i2	PaOGS27589	microtubule.star	Signal.transduction.pathway	0.43	0.74327	1	-0.59	0.641318	0.930175	-1.02	0.426548	0.766105	0.36	0.790629	0.999539	0.75	0.583531	1	0.39	0.779616	1
TRINITY_DN65572_c0_g3_i3	PaOGS27589	microtubule.star	Signal.transduction.pathway	0	1		-3.29	0.523826		-3.26	0.527174		2.21	0.671811		2.46	0.636666	1	0	1
TRINITY_DN65572_c0_g3_i4	PaOGS27589	microtubule.star	Signal.transduction.pathway	0.12	0.713777	1	-0.41	0.220382	0.685095	-0.53	0.111281	0.421668	0.23	0.496349	0.949528	0.27	0.422877	1	0.04	0.903702	1
TRINITY_DN65572_c0_g3_i5	PaOGS27589	microtubule.star	Signal.transduction.pathway	1.51	0.260178	0.941112	-1.68	0.174046	0.630672	-3.19	0.0148773	0.138181	-0.36	0.776985	0.998466	5.14	0.00256879	0.762927	5.5	0.00120339	0.0429394
TRINITY_DN65572_c0_g5_i1	PaOGS27589	microtubule.star	Signal.transduction.pathway	2.18	0.164168		-0.61	0.619293		-2.79	0.0669383	0.323221	0.72	0.580621		2.66	0.0901288	1	1.93	0.230899
TRINITY_DN65572_c0_g6_i1	PaOGS27589	microtubule.star	Signal.transduction.pathway	1.53	0.567298		0.23	0.925436		-1.3	0.622187		0.47	0.865364		0.74	0.789877	1	0.27	0.92369
TRINITY_DN101212_c0_g1_i1	PaOGS22334	twins	Signal.transduction.pathway	0	1		-2.3	0.657188		-2.24	0.665209		0	1		0	1	1	0	1
TRINITY_DN60971_c0_g1_i1	PaOGS22334	twins	Signal.transduction.pathway	-0.03	0.994583		-0.01	0.998412		0.02	0.99612		-0.92	0.821711		0.1	0.97976	1	1.02	0.801984
TRINITY_DN64895_c0_g1_i2	PaOGS22334	twins	Signal.transduction.pathway	0	1		0	1		0	1		-1.1	0.834789		-2.22	0.670324	1	-1.12	0.830004
TRINITY_DN64895_c0_g1_i3	PaOGS22334	twins	Signal.transduction.pathway	0.1	0.775622	1	0.45	0.184803	0.644534	0.35	0.302853	0.668832	-0.32	0.337907	0.873584	-0.27	0.40536	1	0.04	0.894895	1
TRINITY_DN64895_c0_g1_i4	PaOGS22334	twins	Signal.transduction.pathway	0	1		0	1		0	1		2.67	0.606215		2.93	0.572182	1	0	1
TRINITY_DN64895_c0_g1_i5	PaOGS22334	twins	Signal.transduction.pathway	-0.54	0.224902	0.917135	-1.23	0.00447502	0.102669	-0.69	0.103614	0.406314	0.47	0.288188	0.839678	0.23	0.594546	1	-0.24	0.590415	0.961966
TRINITY_DN64895_c0_g3_i1	PaOGS22334	twins	Signal.transduction.pathway	-6.14	0.232384		0	1	1	6.99	0.173903	0.522202	4.22	0.413359		4.46	0.386302	1	0	1	1
TRINITY_DN64895_c0_g3_i3	PaOGS22334	twins	Signal.transduction.pathway	0.33	0.166059	0.862502	-0.24	0.294657	0.754504	-0.57	0.0144979	0.136002	-0.02	0.921542	1	-0.12	0.593689	1	-0.1	0.664058	0.985287
TRINITY_DN71782_c5_g6_i1	PaOGS22334	twins	Signal.transduction.pathway	-0.03	0.994899		-0.58	0.910574		-0.55	0.915707		0.85	0.871166		1.11	0.832923	1	0	1
TRINITY_DN20137_c0_g1_i1	PaOGS24441	widerborst	Signal.transduction.pathway	0	1		0	1		0	1		2.14	0.681571		2.41	0.643559	1	0	1
TRINITY_DN54023_c0_g1_i1	PaOGS24441	widerborst	Signal.transduction.pathway	1.23	0.551786		2.2	0.287176		0.98	0.651766		0.5	0.837965		0.77	0.749664	1	0.28	0.910259
TRINITY_DN72634_c1_g1_i1	PaOGS24441	widerborst	Signal.transduction.pathway	0.61	0.876808		2.34	0.556515		1.73	0.667762		0	1		0	1	1	0	1
TRINITY_DN72634_c1_g2_i2	PaOGS24441	widerborst	Signal.transduction.pathway	-1.25	0.327195	0.972336	-2.74	0.0209157	0.245748	-1.48	0.138162	0.469141	-0.98	0.25234	0.802545	-1.05	0.21764	1	-0.07	0.932235	1
TRINITY_DN72634_c1_g2_i4	PaOGS24441	widerborst	Signal.transduction.pathway	0	1		-1.56	0.696834		-1.55	0.697965		0	0.998991		1.46	0.699602	1	1.46	0.70063
TRINITY_DN72634_c1_g2_i5	PaOGS24441	widerborst	Signal.transduction.pathway	1.54	0.374758		0.4	0.806308		-1.14	0.509716		2.67	0.20368		0.97	0.628959	1	-1.7	0.438529
TRINITY_DN72634_c1_g2_i6	PaOGS24441	widerborst	Signal.transduction.pathway	0.14	0.918624		0.47	0.737099	0.957818	0.32	0.816374	0.962925	0	1		-2.33	0.235273	1	-2.21	0.261035	0.786966
TRINITY_DN72634_c1_g2_i7	PaOGS24441	widerborst	Signal.transduction.pathway	0.7	0.493685	1	1.41	0.163579	0.615801	0.72	0.486367	0.809287	0	1	1	0	1	1	0	1	1
TRINITY_DN80602_c11_g1_i1	PaOGS24441	widerborst	Signal.transduction.pathway	0.74	0.312245	0.966749	-2.52	0.000569811	0.0273261	-3.26	8.45773e-06	0.000724645	3.8	2.17429e-05	0.00227886	-1.92	0.00999525	1	-5.72	1.19177e-10	1.07995e-07
TRINITY_DN80602_c11_g1_i2	PaOGS24441	widerborst	Signal.transduction.pathway	2.72	0.343843		-1.03	0.697536		-3.76	0.180437		-2.54	0.380785		-4.54	0.105202	1	-2	0.455595
TRINITY_DN82752_c5_g1_i1	PaOGS24441	widerborst	Signal.transduction.pathway	-0.09	0.949396		-2.19	0.0852464	0.476566	-2.1	0.0958052	0.390211	0.6	0.629453		0.63	0.612507	1	0.02	0.985121	1
TRINITY_DN82752_c5_g1_i2	PaOGS24441	widerborst	Signal.transduction.pathway	1.74	0.730509	1	0.11	0.982	1	-1.63	0.747211	0.936812	0	1	1	-6.73	0.19038	1	-6.62	0.197793	0.72294
TRINITY_DN82752_c5_g1_i3	PaOGS24441	widerborst	Signal.transduction.pathway	0.17	0.629511	1	-0.37	0.289676	0.749292	-0.54	0.122711	0.44263	-0.11	0.768391	0.997646	0.38	0.29034	1	0.48	0.176592	0.693526
TRINITY_DN82752_c5_g1_i5	PaOGS24441	widerborst	Signal.transduction.pathway	0	1		-4.18	0.416266	0.831394	-4.2	0.414687	0.757846	3.79	0.462164		-2.71	0.589417	1	-6.51	0.205386	0.73213
TRINITY_DN82752_c5_g1_i7	PaOGS24441	widerborst	Signal.transduction.pathway	-0.03	0.89295	1	-0.22	0.286185	0.746241	-0.2	0.351505	0.709081	-0.13	0.531567	0.960827	-0.28	0.185934	1	-0.15	0.486647	0.926001
TRINITY_DN82752_c5_g1_i8	PaOGS24441	widerborst	Signal.transduction.pathway	-6.43	0.210511	0.905297	-6.34	0.217211	0.680977	0.1	0.984775	1	5.88	0.252548	0.802971	6.12	0.233447	1	0	1	1
TRINITY_DN82752_c5_g1_i9	PaOGS24441	widerborst	Signal.transduction.pathway	0	1		-0.2	0.969923		-0.03	0.994867		0	1		0	1	1	0	1
TRINITY_DN69246_c3_g1_i1	PaOGS25786	PP2A.B	Signal.transduction.pathway	0	1		-1.58	0.761646		-1.47	0.777122		0	1		0	1	1	0	1
TRINITY_DN49507_c0_g2_i1	PaOGS10864	PP2A.B	Signal.transduction.pathway	0	1		0	1		0	1		2.67	0.606396		1.97	0.704804	1	-0.71	0.893155
TRINITY_DN69246_c3_g2_i1	PaOGS10864	PP2A.B	Signal.transduction.pathway	-0.48	0.160811	0.855696	-1.04	0.00246847	0.0710352	-0.55	0.104754	0.408772	-0.1	0.762967	0.996813	-0.16	0.645912	1	-0.05	0.875138	1
TRINITY_DN69246_c3_g2_i2	PaOGS10864	PP2A.B	Signal.transduction.pathway	0.78	0.697479	1	1.16	0.563376	0.903797	0.38	0.850174	0.975445	0.88	0.661374	0.983242	-0.22	0.913447	1	-1.1	0.58458	0.960381
TRINITY_DN69246_c3_g2_i4	PaOGS10864	PP2A.B	Signal.transduction.pathway	-4.17	0.353081		-0.88	0.848327		3.29	0.460764		0	1		-2.33	0.607195	1	-2.21	0.626221
TRINITY_DN69246_c3_g2_i5	PaOGS10864	PP2A.B	Signal.transduction.pathway	-0.33	0.490773	1	0.11	0.813483	0.978368	0.45	0.350388	0.708302	-0.12	0.792073	0.999561	-0.32	0.492152	1	-0.2	0.672422	0.987787
TRINITY_DN80910_c5_g5_i1	PaOGS31508	protein.phosphatase.V	Signal.transduction.pathway	-0.11	0.740744	1	-0.67	0.0455826	0.360128	-0.56	0.0954102	0.389164	-0.16	0.642512	0.981901	-0.23	0.489866	1	-0.08	0.822285	1
TRINITY_DN80910_c5_g5_i2	PaOGS31508	protein.phosphatase.V	Signal.transduction.pathway	0.1	0.84496	1	-0.73	0.129378	0.564894	-0.82	0.0867943	0.370331	-0.03	0.947689	1	0.17	0.727805	1	0.21	0.679939	0.99018
TRINITY_DN87357_c0_g1_i1	PaOGS33228	ecdysone.receptor	Signal.transduction.pathway	-1.86	0.712773		-0.09	0.985783		1.77	0.724805		3.05	0.555114		3.3	0.523902	1	0	1
TRINITY_DN87357_c0_g1_i2	PaOGS33228	ecdysone.receptor	Signal.transduction.pathway	-0.7	0.171694	0.868995	1	0.0576843	0.399374	1.7	0.000960262	0.0241342	-0.61	0.235231	0.785267	-0.73	0.152497	1	-0.12	0.81279	1
TRINITY_DN87357_c0_g1_i3	PaOGS33228	ecdysone.receptor	Signal.transduction.pathway	0	1		0	1		0	1		-1.11	0.832777		0	1	1	1.25	0.811897
TRINITY_DN87357_c0_g1_i4	PaOGS33228	ecdysone.receptor	Signal.transduction.pathway	-0.3	0.8467		2.08	0.206936	0.671094	2.39	0.145827	0.480968	0.6	0.727416		-0.81	0.614046	1	-1.41	0.398565	0.882526
TRINITY_DN87357_c0_g1_i6	PaOGS33228	ecdysone.receptor	Signal.transduction.pathway	-4.01	0.263851		-2.45	0.497498		1.56	0.650559	0.894535	-1.62	0.63725		-0.18	0.958047	1	1.43	0.674554
TRINITY_DN87357_c0_g2_i1	PaOGS33228	ecdysone.receptor	Signal.transduction.pathway	0	1		-1.69	0.586122		-1.66	0.592937		-1.02	0.730187		-0.42	0.887338	1	0.6	0.837434
TRINITY_DN127038_c0_g1_i1	PaOGS21233	USP	Signal.transduction.pathway	-1.81	0.545847		-2.11	0.46426		-0.3	0.915079		-0.92	0.732528		2.16	0.455314	1	3.07	0.280541
TRINITY_DN88597_c9_g1_i1	PaOGS36136	USP	Signal.transduction.pathway	0	1		-3.63	0.480695		-3.64	0.479994		0	1		0	1	1	0	1
TRINITY_DN88597_c9_g1_i2	PaOGS36136	USP	Signal.transduction.pathway	-0.56	0.767238	1	0.95	0.616675	0.920413	1.51	0.424641	0.764466	-0.02	0.993294	1	1.03	0.578589	1	1.05	0.572897	0.95557
TRINITY_DN88597_c9_g1_i4	PaOGS36136	USP	Signal.transduction.pathway	0	1		0	1		0	1		4	0.413059		1.65	0.732185	1	-2.36	0.632786
TRINITY_DN88597_c9_g1_i5	PaOGS36136	USP	Signal.transduction.pathway	-0.57	0.772606	1	0.04	0.98486	1	0.6	0.757235	0.94045	-4.48	0.0512889	0.403419	-5.51	0.0154411	1	-1.03	0.605401	0.966569
TRINITY_DN88597_c9_g1_i6	PaOGS36136	USP	Signal.transduction.pathway	0.55	0.801787	1	3.73	0.116146	0.540547	3.18	0.182808	0.534749	0.38	0.856767	1	2.29	0.282318	1	1.91	0.370755	0.866561
TRINITY_DN88597_c9_g1_i7	PaOGS36136	USP	Signal.transduction.pathway	-4.58	0.0198781		-4.6	0.0184252		-0.01	0.99315	1	-3.55	0.0783506		-3.95	0.0467454	1	-0.4	0.815345
TRINITY_DN74821_c0_g1_i1	PaOGS29230	withered	Signal.transduction.pathway	1.79	0.322601		1.2	0.459427		-0.59	0.746391		-0.13	0.930196		4.79	0.0103487	1	4.92	0.00839396
TRINITY_DN74821_c0_g1_i2	PaOGS29230	withered	Signal.transduction.pathway	-1.93	0.363533		-3.02	0.120208		-1.09	0.552699	0.848105	-0.25	0.869202		0.75	0.633266	1	1	0.521561
TRINITY_DN74821_c0_g1_i3	PaOGS29230	withered	Signal.transduction.pathway	0.49	0.565566	1	0.94	0.270702	0.732597	0.45	0.599339	0.870477	-0.43	0.61698	0.980126	0.82	0.347362	1	1.25	0.150123	0.655144
TRINITY_DN74821_c0_g1_i4	PaOGS29230	withered	Signal.transduction.pathway	-0.78	0.13158	0.812579	0.27	0.599895	0.914217	1.06	0.0415354	0.249084	-0.47	0.362858	0.887439	-0.38	0.459969	1	0.09	0.863565	1
TRINITY_DN74821_c0_g1_i5	PaOGS29230	withered	Signal.transduction.pathway	-1.01	0.847636		0	1		1.86	0.723346		-0.13	0.980409		0.14	0.978462	1	0.27	0.958899
TRINITY_DN74821_c0_g4_i1	PaOGS29230	withered	Signal.transduction.pathway	-1.2	0.446608		-0.15	0.92534		1.05	0.472701		1.78	0.228837		1.34	0.339227	1	-0.43	0.778375
TRINITY_DN63526_c0_g1_i4	XP_023703897.1	AMPKgama	Subunits	1.51	0.156174	0.847135	5.97	6.00636e-05	0.00533887	4.46	0.00417329	0.0630514	-0.9	0.313812	0.858514	1.07	0.249895	1	1.97	0.0319281	0.318771

## Sheet: AMPK.DEG
transcript_id	Annot	Component	log2FoldChange.GFvsGNM	pvalue.GFvsGNM	padj.GFvsGNM	log2FoldChange.GFvsConvM	pvalue.GFvsConvM	padj.GFvsConvM	log2FoldChange.GNvsConvM	pvalue.GNvsConvM	padj.GNvsConvM	log2FoldChange.GFvsGNH	pvalue.GFvsGNH	padj.GFvsGNH	log2FoldChange.GFvsConvH	pvalue.GFvsConvH	padj.GFvsConvH	log2FoldChange.GNvsConvH	pvalue.GNvsConvH	padj.GNvsConvH
TRINITY_DN63526_c0_g1_i4	AMPKgama	Subunits	1.51	0.156174	0.847135	5.97	6.00636e-05	0.00533887	4.46	0.00417329	0.0630514	-0.9	0.313812	0.858514	1.07	0.249895	1	1.97	0.0319281	0.318771
TRINITY_DN79754_c2_g3_i8	AMPKgama	Subunits	0.35	0.767195	1	0.2	0.856264	0.989167	-0.16	0.888162	0.988151	-1.49	0.0510445	0.402574	1.39	0.102778	1	2.88	0.000485476	0.0232432
TRINITY_DN79754_c2_g3_i6	AMPKgama	Subunits	-0.34	0.584536	1	1.18	0.0653181	0.422627	1.51	0.0159934	0.143853	-1.19	0.021881	0.252458	0.51	0.341549	1	1.7	0.00119834	0.0427944
TRINITY_DN90658_c0_g1_i1	Acetyl.CoA.carboxylase	Signal.transduction.pathway	2.84	0.0322159	0.469675	5.56	0.000123355	0.00894995	2.73	0.114832	0.428836	3.22	0.000983848	0.0354899	0.59	0.468161	1	-2.63	0.0074164	0.137914
TRINITY_DN90658_c1_g1_i3	Acetyl.CoA.carboxylase	Signal.transduction.pathway	-1.73	0.145036	0.833409	2.52	0.0571495	0.397954	4.25	0.000996287	0.0247573	-1.61	0.175718	0.704231	-1.26	0.287985	1	0.35	0.765772	0.99886
TRINITY_DN90658_c1_g1_i1	Acetyl.CoA.carboxylase	Signal.transduction.pathway	-0.14	0.611806	1	0.71	0.00960691	0.159994	0.85	0.00195003	0.0391248	0.22	0.419439	0.915189	-0.09	0.744787	1	-0.31	0.257204	0.783425
TRINITY_DN87462_c3_g1_i1	Akt1	Signal.transduction.pathway	0.29	0.351715	0.97714	-0.81	0.00970382	0.160855	-1.1	0.000434278	0.0138461	0.38	0.230446	0.778813	0.06	0.847303	1	-0.32	0.313374	0.831528
TRINITY_DN84090_c3_g1_i1	Autophagy.related.2	Signal.transduction.pathway	0.83	0.0336563	0.479334	-0.45	0.217532	0.681298	-1.28	0.000747065	0.0202449	-0.08	0.827188	1	-0.24	0.509029	1	-0.16	0.660351	0.984281
TRINITY_DN77122_c1_g2_i1	brummer	Signal.transduction.pathway	0.39	0.396102	0.98748	-0.19	0.680204	0.942207	-0.58	0.207197	0.566707	0.92	0.0720254	0.481591	-0.7	0.147171	1	-1.62	0.0012476	0.0438242
TRINITY_DN88249_c1_g1_i2	cytoplasmic.linker.protein.190	Signal.transduction.pathway	4.56	0.00205281	0.0884382	-0.13	0.891888	0.996089	-4.68	0.00125277	0.0290469	0.8	0.355188	0.883925	0.24	0.779833	1	-0.56	0.515915	0.934746
TRINITY_DN71132_c0_g2_i1	Erk.rolled	Signal.transduction.pathway	0.73	0.188123	0.886799	4.67	3.08953e-16	5.84277e-13	3.94	5.96816e-12	4.01972e-09	2.57	0.0872718	0.528688	-0.04	0.970616	1	-2.61	0.078446	0.497214
TRINITY_DN79078_c2_g1_i1	Erk.rolled	Signal.transduction.pathway	0.01	0.978103	1	1.53	7.91394e-05	0.00653806	1.52	8.8716e-05	0.00433689	-0.24	0.535299	0.961665	1.3	0.000828421	0.394682	1.54	7.41264e-05	0.00617415
TRINITY_DN79597_c6_g2_i2	Erk.rolled	Signal.transduction.pathway	0.14	0.74817	1	1.45	0.00112986	0.0429302	1.31	0.00337987	0.055298	-0.37	0.396232	0.904459	-0.05	0.902612	1	0.32	0.466438	0.917717
TRINITY_DN79597_c6_g2_i3	Erk.rolled	Signal.transduction.pathway	-1.06	0.123034	0.797326	1.73	0.0267038	0.278317	2.79	0.000186927	0.00757297	-0.7	0.268048	0.820556	1.14	0.093331	1	1.84	0.00580889	0.119239
TRINITY_DN85457_c3_g2_i4	Erk.rolled	Signal.transduction.pathway	-0.99	0.241243	0.928607	1.75	0.0428673	0.349729	2.73	0.00138892	0.031132	0.09	0.914702	1	1.37	0.123243	1	1.28	0.151904	0.65826
TRINITY_DN90890_c4_g1_i16	Erk.rolled	Signal.transduction.pathway	-0.8	0.186461	0.885911	1.91	0.00228325	0.0676983	2.71	1.28567e-05	0.00101049	1.62	0.331685	0.869997	0.95	0.567878	1	-0.67	0.705607	0.990507
TRINITY_DN90890_c4_g1_i5	Erk.rolled	Signal.transduction.pathway	0.26	0.823353	1	0.24	0.840435	0.985243	-0.03	0.98243	1	6.42	0.000134359	0.00859699	5.75	0.00061842	0.324513	-0.66	0.745242	0.994881
TRINITY_DN71132_c0_g1_i1	Erk.rolled	Signal.transduction.pathway	0.12	0.898718	1	0.22	0.82035	0.980002	0.1	0.920518	0.998044	5.2	9.6071e-06	0.00118679	2.59	0.00980374	1	-2.61	0.0290824	0.303426
TRINITY_DN86625_c3_g3_i1	Erk.rolled	Signal.transduction.pathway	0.17	0.762165	1	0.5	0.377642	0.80799	0.33	0.562582	0.85301	3.5	0.000187861	0.0110055	-0.86	0.162521	1	-4.36	2.40899e-06	0.000432093
TRINITY_DN87205_c0_g6_i1	forkhead.box.sub.group.O	Signal.transduction.pathway	-0.05	0.923412	1	1.71	0.00192824	0.0603828	1.76	0.00138517	0.031084	-0.44	0.421477	0.916579	-0.14	0.801171	1	0.3	0.580715	0.958786
TRINITY_DN84456_c0_g2_i16	G.protein.alpha.q.subunit	Signal.transduction.pathway	28.19	4.08487e-08	1.55685e-05	0.12	0.980834	1	-28.07	4.63349e-08	9.79069e-06	0	1	1	0	1	1	0	1	1
TRINITY_DN85684_c1_g2_i3	G.protein.alpha.q.subunit	Signal.transduction.pathway	5.24	0.000168593	0.0141716	0.53	0.578016	0.908144	-4.72	0.000698329	0.0193568	-0.41	0.65651	0.983033	-1	0.283528	1	-0.58	0.530326	0.939696
TRINITY_DN85684_c1_g2_i6	G.protein.alpha.q.subunit	Signal.transduction.pathway	1.97	0.00206791	0.0888604	-0.29	0.580757	0.908698	-2.26	0.000285785	0.0103413	0.24	0.633518	0.981901	0	0.992217	1	-0.24	0.625452	0.97308
TRINITY_DN87654_c0_g1_i2	hepatocyte.nuclear.factor.4	Signal.transduction.pathway	-0.68	0.133059	0.814435	0.8	0.0805251	0.465395	1.48	0.00113798	0.0271695	-0.2	0.671047	0.984394	0.12	0.808327	1	0.32	0.503923	0.931102
TRINITY_DN91941_c2_g1_i1	Insulin.like.receptor	Signal.transduction.pathway	0.11	0.730401	1	0.56	0.072257	0.443415	0.46	0.146537	0.482232	0.15	0.629675	0.981901	1.15	0.000219504	0.164596	1	0.00131302	0.0453628
TRINITY_DN85689_c1_g4_i1	Pi3K21B	Signal.transduction.pathway	-22.62	1.19493e-10	9.73428e-08	-21.32	1.27978e-09	6.74736e-07	1.3	0.695341	0.914809	1.34	0.684904	0.987342	-0.13	0.968978	1	-1.47	0.656563	0.98285
TRINITY_DN93296_c15_g1_i16	Pi3K68D	Signal.transduction.pathway	0.98	0.497023	1	-0.36	0.745841	0.960185	-1.35	0.315651	0.679817	-3.22	0.000185617	0.0109218	-0.28	0.765723	1	2.95	0.000394509	0.0203556
TRINITY_DN88821_c0_g1_i5	no.receptor.potential.A	Signal.transduction.pathway	-5.61	0.00101035	0.0541313	-5.99	0.000404977	0.0213258	-0.38	0.760696	0.941832	-0.11	0.928562	1	0.04	0.974044	1	0.15	0.902743	1
TRINITY_DN88821_c0_g1_i2	no.receptor.potential.A	Signal.transduction.pathway	2.68	0.189205	0.887505	-0.43	0.827841	0.982205	-3.12	0.126303	0.448978	9.33	5.26887e-05	0.00441781	1.11	0.575256	1	-8.21	0.000372004	0.0195804
TRINITY_DN73396_c4_g1_i1	Ras.85D	Signal.transduction.pathway	0.28	0.598072	1	-0.73	0.158474	0.608607	-1.01	0.0524826	0.283988	-2.16	0.00014216	0.00892031	-0.96	0.0970205	1	1.2	0.0267128	0.289205
TRINITY_DN74123_c5_g1_i5	Ras.64B	Signal.transduction.pathway	0.23	0.695256	1	0.13	0.821633	0.980505	-0.1	0.865098	0.980979	3.89	0.00506462	0.101958	-0.81	0.31839	1	-4.7	0.000489308	0.0233881
TRINITY_DN89825_c4_g2_i3	RPS6.p70.protein.kinase	Signal.transduction.pathway	-4.14	0.0195181	0.362952	-5.89	0.000616782	0.0288007	-1.75	0.189337	0.543549	0.02	0.987131	1	0.41	0.746774	1	0.39	0.759266	0.997665
TRINITY_DN87941_c3_g2_i2	sirtuin.1	Signal.transduction.pathway	0.12	0.901058	1	-0.02	0.984559	1	-0.14	0.884956	0.987097	4.26	0.00107294	0.0375864	1.57	0.128415	1	-2.69	0.0422767	0.366568
TRINITY_DN65572_c0_g3_i5	microtubule.star	Signal.transduction.pathway	1.51	0.260178	0.941112	-1.68	0.174046	0.630672	-3.19	0.0148773	0.138181	-0.36	0.776985	0.998466	5.14	0.00256879	0.762927	5.5	0.00120339	0.0429394
TRINITY_DN80602_c11_g1_i1	widerborst	Signal.transduction.pathway	0.74	0.312245	0.966749	-2.52	0.000569811	0.0273261	-3.26	8.45773e-06	0.000724645	3.8	2.17429e-05	0.00227886	-1.92	0.00999525	1	-5.72	1.19177e-10	1.07995e-07
TRINITY_DN87357_c0_g1_i2	ecdysone.receptor	Signal.transduction.pathway	-0.7	0.171694	0.868995	1	0.0576843	0.399374	1.7	0.000960262	0.0241342	-0.61	0.235231	0.785267	-0.73	0.152497	1	-0.12	0.81279	1

## Sheet: HippoTotal
transcript_id	PameID	Annot	Pathway	log2FoldChange.GFvsGNM	pvalue.GFvsGNM	padj.GFvsGNM	log2FoldChange.GFvsConvM	pvalue.GFvsConvM	padj.GFvsConvM	log2FoldChange.GNvsConvM	pvalue.GNvsConvM	padj.GNvsConvM	log2FoldChange.GFvsGNH	pvalue.GFvsGNH	padj.GFvsGNH	log2FoldChange.GFvsConvH	pvalue.GFvsConvH	padj.GFvsConvH	log2FoldChange.GNvsConvH	pvalue.GNvsConvH	padj.GNvsConvH
TRINITY_DN79162_c0_g1_i10	PaOGS04744	aPKC	Hippo	-0.56	0.674212	1	0.27	0.83769	0.984696	0.83	0.531647	0.836861	-4.78	0.00831349	0.139728	0	1	1	4.91	0.00669909	0.130078
TRINITY_DN79162_c0_g1_i11	PaOGS04744	aPKC	Hippo	0	1	1	-5.81	0.258077	0.721382	-5.83	0.256171	0.622047	-1.72	0.730305	0.992457	-0.65	0.89742	1	1.08	0.829108	1
TRINITY_DN79162_c0_g1_i1	PaOGS04744	aPKC	Hippo	4.87	0.115516	0.783874	-0.01	0.996574	1	-4.88	0.113463	0.426038	0.17	0.951352	1	-2.43	0.39394	1	-2.6	0.361156	0.861146
TRINITY_DN79162_c0_g1_i2	PaOGS04744	aPKC	Hippo	-0.34	0.891903	1	0.32	0.897364	0.996879	0.67	0.790942	0.953218	1.81	0.470412	0.938963	0.28	0.910733	1	-1.53	0.541991	0.943634
TRINITY_DN79162_c0_g1_i5	PaOGS04744	aPKC	Hippo	1.85	0.680755	1	0.11	0.981159	1	-1.74	0.698005	0.915731	4.12	0.375784	0.894073	4.37	0.348159	1	0	1	1
TRINITY_DN79162_c0_g1_i6	PaOGS04744	aPKC	Hippo	-6.54	0.0041258	0.142361	-3.56	0.122986	0.553118	2.98	0.135907	0.465411	-1.14	0.556267	0.966516	-0.5	0.79702	1	0.64	0.74041	0.993649
TRINITY_DN79162_c0_g1_i7	PaOGS04744	aPKC	Hippo	0.92	0.71527	1	-0.35	0.887546	0.995105	-1.27	0.612474	0.877634	4.52	0.102092	0.566188	2.23	0.384834	1	-2.29	0.415467	0.891442
TRINITY_DN79162_c0_g1_i8	PaOGS04744	aPKC	Hippo	-0.49	0.860084	1	1.28	0.641512	0.93021	1.77	0.520887	0.830195	0	1	1	0	1	1	0	1	1
TRINITY_DN83376_c3_g2_i1	PaOGS04744	aPKC	Hippo
TRINITY_DN100378_c0_g1_i1	PaOGS13125	aPKC	Hippo	-1.77	0.735959		0	1		2.62	0.617245		0	1		-0.8	0.878752	1	-0.69	0.89579
TRINITY_DN116902_c0_g1_i1	PaOGS13125	aPKC	Hippo	0	1		0	1		0	1		0.86	0.869866		-1.73	0.739042	1	-2.59	0.617601
TRINITY_DN42260_c0_g1_i1	PaOGS13125	aPKC	Hippo	-1.01	0.848574		0	1		1.86	0.72422		0.83	0.874985		0.13	0.979874	1	-0.7	0.894939
TRINITY_DN42260_c0_g2_i1	PaOGS13125	aPKC	Hippo	0	1		0	1		0	1		-1.09	0.835618		0	1	1	1.25	0.812761
TRINITY_DN106782_c0_g1_i1	PaOGS35189	Crumbs	Hippo	0	1		0	1		0	1		-1.14	0.828894		0	1	1	1.26	0.811324
TRINITY_DN72063_c0_g1_i1	PaOGS35189	Crumbs	Hippo	-0.22	0.861854		1.65	0.212244		1.87	0.154657		0.34	0.814825		1.6	0.32583	1	1.26	0.45141
TRINITY_DN84234_c8_g2_i1	PaOGS35189	Crumbs	Hippo	0.22	0.751217	1	-0.06	0.923025	1	-0.29	0.671095	0.903689	0.07	0.915658	1	-0.08	0.908247	1	-0.15	0.82496	1
TRINITY_DN87310_c1_g1_i1	PaOGS35189	Crumbs	Hippo	1.34	0.541675		3.21	0.160304		1.87	0.438684		-0.67	0.758591		0.55	0.809839	1	1.23	0.584906
TRINITY_DN87310_c1_g3_i1	PaOGS35189	Crumbs	Hippo	-2.1	0.136028		0.23	0.880568	0.993815	2.34	0.0663027	0.321335	-0.47	0.616267		0	0.996953	1	0.48	0.611301	0.96887
TRINITY_DN87310_c1_g3_i2	PaOGS35189	Crumbs	Hippo	-1	0.849592		0	1		1.85	0.725723		2.08	0.689656		1.38	0.791232	1	-0.7	0.893982
TRINITY_DN87310_c1_g3_i3	PaOGS35189	Crumbs	Hippo	1.44	0.772659		0.95	0.846682		-0.49	0.92203		0	1		-1.76	0.727013	1	-1.62	0.74689
TRINITY_DN87310_c1_g4_i1	PaOGS35189	Crumbs	Hippo	0.06	0.968379		-0.82	0.570076	0.905723	-0.88	0.543624	0.843614	0.58	0.677304		-0.19	0.88667	1	-0.78	0.576424	0.956961
TRINITY_DN87310_c1_g5_i1	PaOGS35189	Crumbs	Hippo	-0.26	0.845742		1.5	0.278168		1.76	0.19979	0.556736	-1.19	0.417133		-1.73	0.221052	1	-0.55	0.672901
TRINITY_DN90859_c2_g1_i1	PaOGS35189	Crumbs	Hippo	-1	0.849355		0	1		1.85	0.725352		0.82	0.876208		0.12	0.981869	1	-0.7	0.894187
TRINITY_DN90859_c2_g1_i2	PaOGS35189	Crumbs	Hippo	3.37	0.218292	0.909647	4.21	0.1243	0.556035	0	1	1	-0.52	0.830556	1	-1.58	0.515703	1	-1.06	0.662643	0.98475
TRINITY_DN90859_c2_g1_i3	PaOGS35189	Crumbs	Hippo	5.7	0.00390934		6.54	0.000930548		0	1	1	4.3	0.0317701		1.01	0.556847	1	-3.29	0.106406
TRINITY_DN90859_c2_g1_i4	PaOGS35189	Crumbs	Hippo	-1.34	0.41873		-2.25	0.166802	0.620752	-0.91	0.55897	0.851542	-0.53	0.753659		3.48	0.0821283	1	4.01	0.0422867	0.366602
TRINITY_DN90859_c2_g1_i5	PaOGS35189	Crumbs	Hippo	-0.16	0.717402	1	0.1	0.815993	0.978788	0.26	0.551058	0.847636	-0.91	0.0379951	0.343722	-0.13	0.764944	1	0.78	0.0755306	0.489197
TRINITY_DN90859_c2_g1_i6	PaOGS35189	Crumbs	Hippo	-1.07	0.722436	1	-0.16	0.956748	1	0.9	0.762903	0.942459	0	1	1	0	1	1	0	1	1
TRINITY_DN81225_c3_g1_i1	PaOGS13391	discs large1	Hippo	0	1		0	1		0	1		-1.86	0.713829		2.78	0.592367	1	4.64	0.367514
TRINITY_DN81225_c3_g1_i4	PaOGS13391	discs large1	Hippo	0.82	0.646293		0.5	0.767364		-0.31	0.858724	0.97851	0.18	0.915333		-0.34	0.836548	1	-0.52	0.754873
TRINITY_DN81225_c3_g1_i5	PaOGS13391	discs large1	Hippo	-0.82	0.680349		1.82	0.376903		2.64	0.183917	0.535948	-0.07	0.957066		1.36	0.311889	1	1.43	0.287913
TRINITY_DN81225_c3_g2_i1	PaOGS13391	discs large1	Hippo	0.24	0.423027	0.994216	0.08	0.792019	0.971865	-0.16	0.587125	0.865132	-0.55	0.0563995	0.424459	0.02	0.945526	1	0.57	0.0480231	0.391681
TRINITY_DN81225_c3_g2_i2	PaOGS13391	discs large1	Hippo	0	1		-3.18	0.537263		-3.2	0.534529		-5.04	0.327753		0	1	1	5.17	0.315401
TRINITY_DN81225_c3_g2_i4	PaOGS13391	discs large1	Hippo	0	1		-2.16	0.610554		-2.17	0.607493	0.874879	-0.17	0.965868		-0.06	0.988883	1	0.12	0.976959
TRINITY_DN81225_c3_g4_i1	PaOGS13391	discs large1	Hippo	0.29	0.304852	0.964072	-0.22	0.418185	0.832777	-0.51	0.0638975	0.315401	-0.63	0.0150375	0.199763	0.02	0.923512	1	0.65	0.0113839	0.178244
TRINITY_DN69446_c0_g3_i1	PaOGS09653	fat	Hippo	0.36	0.626886	1	-0.23	0.741602	0.9591	-0.59	0.406267	0.751622	1.53	0.0277834	0.289375	0.87	0.183208	1	-0.66	0.356395	0.858254
TRINITY_DN75005_c0_g1_i1	PaOGS09653	fat	Hippo	0.04	0.959773	1	-0.5	0.538036	0.893326	-0.55	0.503649	0.820202	-0.08	0.910441	1	-0.43	0.54687	1	-0.35	0.624857	0.972963
TRINITY_DN131234_c0_g1_i1	PaOGS17088	fat	Hippo	-1	0.849675		0	1		1.85	0.725865		-0.36	0.945872		1.63	0.756892	1	1.98	0.70566
TRINITY_DN46009_c0_g1_i1	PaOGS17088	fat	Hippo	-0.99	0.850205		0	1		1.84	0.726633		-2.49	0.630707		1.07	0.839121	1	3.55	0.491896
TRINITY_DN48940_c0_g1_i1	PaOGS17088	fat	Hippo	0	1		-2.32	0.612345		-2.29	0.616708		-1.16	0.801656		1.07	0.819836	1	2.23	0.630503
TRINITY_DN55701_c0_g1_i1	PaOGS17088	fat	Hippo	0.78	0.657796		0.78	0.639459		0	0.999923		0.95	0.611753		-0.07	0.967349	1	-1.02	0.582261
TRINITY_DN67417_c5_g3_i2	PaOGS17088	fat	Hippo	-1.59	0.271057		-1.17	0.417873	0.832663	0.42	0.760275	0.941683	0.85	0.690798		1.1	0.607942	1	0	1	1
TRINITY_DN67417_c5_g3_i3	PaOGS17088	fat	Hippo	-0.96	0.0996244	0.746391	-1.43	0.0122689	0.182946	-0.47	0.394025	0.742082	0.71	0.666972	0.983753	-1.89	0.135923	1	-2.6	0.0619095	0.445387
TRINITY_DN70778_c11_g1_i1	PaOGS17088	fat	Hippo	0	1		0	1		0	1		-1.93	0.713511		-0.88	0.867555	1	1.05	0.841735
TRINITY_DN76196_c3_g1_i1	PaOGS17088	fat	Hippo	-1.46	0.126673		0.51	0.608513	0.917597	1.96	0.03503	0.227166	0.69	0.571737		0.38	0.736756	1	-0.3	0.807207	1
TRINITY_DN76196_c3_g1_i2	PaOGS17088	fat	Hippo
TRINITY_DN76196_c3_g1_i3	PaOGS17088	fat	Hippo	-0.86	0.291978	0.958646	1.41	0.0984212	0.507132	2.27	0.00657639	0.0839804	0.24	0.813864	1	0.32	0.74664	1	0.08	0.934685	1
TRINITY_DN76196_c3_g3_i1	PaOGS17088	fat	Hippo	-2.61	0.405184		-2.31	0.459015		0.3	0.918817		0	1		-1.81	0.577188	1	-1.69	0.603213
TRINITY_DN76196_c4_g1_i1	PaOGS17088	fat	Hippo	0	1		-0.2	0.97043		-0.03	0.99485		0	1		-0.89	0.865372	1	-0.66	0.900347
TRINITY_DN79345_c0_g2_i1	PaOGS17088	fat	Hippo	0	1		0	1		0	1		-1	0.848402		1.15	0.826662	1	2.15	0.680867
TRINITY_DN79911_c3_g1_i1	PaOGS17088	fat	Hippo	4.43	0.284289		1.94	0.629336		-2.49	0.549052		0	1		0	1	1	0	1
TRINITY_DN79911_c3_g1_i2	PaOGS17088	fat	Hippo	0.96	0.774585		-0.02	0.996083		-0.97	0.767595		-1.76	0.578748		0.69	0.836045	1	2.45	0.444094
TRINITY_DN69224_c0_g1_i1	PaOGS31602	fat	Hippo	0.35	0.676628	1	0.12	0.88042	0.993775	-0.23	0.775466	0.94735	0.1	0.889286	1	-0.63	0.364489	1	-0.73	0.296448	0.817293
TRINITY_DN73554_c2_g4_i2	PaOGS31602	fat	Hippo	-0.05	0.985854		0.85	0.774825		0.9	0.761281		-2.39	0.393662		-0.71	0.806474	1	1.68	0.541574
TRINITY_DN75592_c1_g2_i6	PaOGS31602	fat	Hippo	1.09	0.0469005	0.55701	0.66	0.221191	0.685862	-0.44	0.42641	0.766019	1.22	0.0218564	0.252338	0.59	0.265306	1	-0.64	0.235188	0.763096
TRINITY_DN75592_c1_g4_i1	PaOGS31602	fat	Hippo	-1.02	0.846782		0	1		1.87	0.722796		0	1		0	1	1	0	1
TRINITY_DN75592_c1_g4_i2	PaOGS31602	fat	Hippo	-1	0.849886		-0.96	0.854441		0.04	0.994524		0.4	0.938818		1.62	0.757349	1	1.22	0.816908
TRINITY_DN85613_c0_g1_i1	PaOGS31602	fat	Hippo	-0.32	0.573069	1	0.63	0.274339	0.735823	0.95	0.0924869	0.382803	0.09	0.855796	1	0.32	0.539924	1	0.22	0.669174	0.986718
TRINITY_DN86851_c0_g1_i1	PaOGS31602	fat	Hippo	1.66	0.068053	0.648602	0.51	0.546486	0.896498	-1.15	0.2017	0.559455	-0.41	0.61048	0.978633	-0.34	0.678004	1	0.08	0.923798	1
TRINITY_DN59023_c0_g1_i1	PaOGS35424	fat	Hippo	1.42	0.415157		1.38	0.399211		-0.04	0.983247		-1.14	0.342412		-1.25	0.292533	1	-0.11	0.922837
TRINITY_DN105012_c0_g1_i1	PaOGS36654	fat	Hippo	0.72	0.80439		0.83	0.770945		0.11	0.969062		1.03	0.717046		-1.18	0.656993	1	-2.21	0.421087
TRINITY_DN79274_c0_g1_i1	PaOGS23262	fat	Hippo	1.91	0.341727		1.83	0.361882		-0.08	0.970373		4.17	0.0188401		0.69	0.619224	1	-3.48	0.051378
TRINITY_DN79274_c0_g3_i1	PaOGS23262	fat	Hippo	1.57	2.93418e-05	0.00380694	0.76	0.0381378	0.331341	-0.81	0.0305134	0.209919	-0.13	0.727291	0.991678	0.61	0.0905362	1	0.74	0.0412664	0.362066
TRINITY_DN79274_c0_g4_i1	PaOGS23262	fat	Hippo	-1.03	0.845684		0	1		1.87	0.722236		-1.83	0.726855		-0.8	0.879423	1	1.03	0.843863
TRINITY_DN80790_c1_g1_i1	PaOGS23262	fat	Hippo	0	1		-0.11	0.983423		-0.06	0.991265		0.88	0.867519		-2.2	0.670184	1	-3.08	0.551526
TRINITY_DN80790_c3_g1_i1	PaOGS23262	fat	Hippo	-2.34	0.526363		0	1		3.19	0.38853		2.91	0.425931		-0.4	0.908318	1	-3.32	0.361895
TRINITY_DN84134_c0_g2_i2	PaOGS23262	fat	Hippo	-0.38	0.194133	0.892	-0.07	0.81882	0.979673	0.31	0.264539	0.631001	-0.52	0.0603893	0.439539	-0.08	0.784951	1	0.45	0.105913	0.56519
TRINITY_DN106180_c0_g1_i1	PaOGS21447	Hippo	Hippo	-1.02	0.846463		0	1		1.87	0.722628		0	1		-1.51	0.772881	1	-1.4	0.789671
TRINITY_DN135645_c0_g1_i1	PaOGS21447	Hippo	Hippo	3.07	0.36672		0.52	0.87257		-2.55	0.451732		2.32	0.500752		2.57	0.45409	1	0	1
TRINITY_DN27555_c0_g1_i1	PaOGS21447	Hippo	Hippo	0.9	0.863722		1.81	0.730882		0	1		0.83	0.874602		1.11	0.833427	1	0	1
TRINITY_DN28831_c0_g1_i1	PaOGS21447	Hippo	Hippo	0	1		-0.12	0.981276		-0.05	0.993029		0	1		0	1	1	0	1
TRINITY_DN28831_c0_g1_i2	PaOGS21447	Hippo	Hippo	0.91	0.863295		1.81	0.730714		0	1		0.83	0.874439		1.11	0.833613	1	0	1
TRINITY_DN62950_c0_g1_i1	PaOGS21447	Hippo	Hippo	0.91	0.40081		-0.1	0.919745	1	-1.01	0.333343	0.693843	0.25	0.811343		1.45	0.209946	1	1.2	0.309711	0.828338
TRINITY_DN68345_c3_g1_i1	PaOGS21447	Hippo	Hippo	-0.39	0.686159	1	-0.31	0.727943	0.955958	0.08	0.929932	1	-1.35	0.0224734	0.256158	-0.57	0.331859	1	0.77	0.186655	0.708097
TRINITY_DN68345_c3_g1_i2	PaOGS21447	Hippo	Hippo	0	1		0	1		0	1		-2.1	0.688189		0	1	1	2.17	0.678244
TRINITY_DN68345_c3_g1_i5	PaOGS21447	Hippo	Hippo	0	1		0	1		0	1		0.85	0.872377		1.14	0.828964	1	0	1
TRINITY_DN68345_c3_g1_i6	PaOGS21447	Hippo	Hippo	-1.04	0.818393		-2.09	0.636527		-1.05	0.812056		0.85	0.849114		2.1	0.639374	1	1.25	0.782744
TRINITY_DN68345_c3_g1_i7	PaOGS21447	Hippo	Hippo	0	1		-0.16	0.976454		-0.04	0.99438		0	1		0	1	1	0	1
TRINITY_DN68345_c3_g1_i9	PaOGS21447	Hippo	Hippo	0	1		0	1		0	1		-0.16	0.975335		1.09	0.836016	1	1.25	0.812021
TRINITY_DN68345_c3_g2_i1	PaOGS21447	Hippo	Hippo	-1.65	0.700942		-0.23	0.957857		1.43	0.737644		1.93	0.655841		2.22	0.608909	1	0	1
TRINITY_DN68345_c3_g3_i1	PaOGS21447	Hippo	Hippo
TRINITY_DN68345_c3_g3_i2	PaOGS21447	Hippo	Hippo	0.65	0.726238		0.8	0.652864		0.16	0.931963		1.38	0.543746		1.68	0.459757	1	0	1
TRINITY_DN68345_c3_g3_i4	PaOGS21447	Hippo	Hippo	-1.01	0.848016		0	1		1.86	0.723675		0	1		0	1	1	0	1
TRINITY_DN68345_c3_g3_i6	PaOGS21447	Hippo	Hippo
TRINITY_DN69341_c1_g2_i1	PaOGS21447	Hippo	Hippo	0	1		0	1		0	1		2.09	0.688454		2.37	0.649313	1	0	1
TRINITY_DN69517_c2_g2_i2	PaOGS21447	Hippo	Hippo	0.87	0.868228		0.83	0.874646		-0.04	0.993497		0	1		0	1	1	0	1
TRINITY_DN69517_c2_g2_i6	PaOGS21447	Hippo	Hippo	2.23	0.526314		-0.42	0.902023		-2.65	0.444055		-0.13	0.971327		-1.76	0.612805	1	-1.63	0.639424
TRINITY_DN69978_c3_g3_i1	PaOGS21447	Hippo	Hippo	-0.06	0.944468	1	0.42	0.591345	0.911428	0.48	0.543312	0.84341	1.33	0.406763	0.909192	-0.9	0.467264	1	-2.24	0.13503	0.62629
TRINITY_DN76592_c1_g1_i2	PaOGS21447	Hippo	Hippo	0	1	1	-1	0.552155	0.899187	-0.99	0.553186	0.84838	-0.52	0.41486	0.913046	0.32	0.614468	1	0.84	0.186991	0.708396
TRINITY_DN79563_c6_g3_i1	PaOGS21447	Hippo	Hippo	-1.35	0.697732		0.88	0.805441		2.24	0.521606		1.38	0.703645		1.64	0.652316	1	0	1
TRINITY_DN79563_c6_g3_i2	PaOGS21447	Hippo	Hippo	0	1		0	1		0	1		-2.83	0.585904		-0.8	0.879299	1	2.03	0.696062
TRINITY_DN79563_c6_g3_i3	PaOGS21447	Hippo	Hippo	0	1		-2.11	0.526054		-2.06	0.535767		-2.98	0.370564		-3.52	0.28662	1	-0.53	0.866583
TRINITY_DN79619_c3_g3_i1	PaOGS21447	Hippo	Hippo	-0.13	0.660933	1	-0.93	0.00108287	0.0417765	-0.81	0.00464856	0.0676046	-0.06	0.84595	1	0.3	0.33924	1	0.36	0.251116	0.77756
TRINITY_DN79619_c3_g3_i2	PaOGS21447	Hippo	Hippo	-1.09	0.670005	1	-3.41	0.178968	0.637444	-2.32	0.354035	0.711023	0.46	0.875071	1	-3.97	0.142912	1	-4.44	0.106073	0.565513
TRINITY_DN79705_c2_g2_i1	PaOGS21447	Hippo	Hippo	0	1		0	1		0	1		1.06	0.78767		-0.23	0.95267	1	-1.29	0.74249
TRINITY_DN79705_c2_g3_i1	PaOGS21447	Hippo	Hippo	0.89	0.866211		0.84	0.873282		-0.05	0.992833		0	1		-1.51	0.773286	1	-1.39	0.791523
TRINITY_DN79705_c2_g3_i2	PaOGS21447	Hippo	Hippo
TRINITY_DN79705_c2_g3_i3	PaOGS21447	Hippo	Hippo	0.94	0.858194		1.81	0.731389		0	1		0	1		-2.33	0.653759	1	-2.2	0.672762
TRINITY_DN79705_c2_g3_i4	PaOGS21447	Hippo	Hippo	0	1		0	1		0	1		0.77	0.883853		1.06	0.839766	1	0	1
TRINITY_DN80506_c1_g1_i1	PaOGS21447	Hippo	Hippo	0	1		0	1		0	1		-1.19	0.821871		0	1	1	1.26	0.810503
TRINITY_DN82581_c14_g1_i1	PaOGS21447	Hippo	Hippo	0	1		-0.11	0.982992		-0.05	0.991911		0	1		-0.8	0.879355	1	-0.68	0.89658
TRINITY_DN84660_c5_g3_i1	PaOGS21447	Hippo	Hippo	-0.04	0.99089		0.85	0.804503		0.89	0.79568		-1.01	0.759552		-0.21	0.949632	1	0.8	0.807236
TRINITY_DN87312_c2_g1_i1	PaOGS21447	Hippo	Hippo	-0.5	0.408991	0.990505	0.5	0.410917	0.827607	1	0.0975577	0.394148	3.37	0.014354	0.193315	0.78	0.377939	1	-2.59	0.0662144	0.459822
TRINITY_DN87312_c2_g2_i1	PaOGS21447	Hippo	Hippo	-0.05	0.993143		0.85	0.871393		0.9	0.86463		2.54	0.625218		2.8	0.589268	1	0	1
TRINITY_DN87312_c2_g3_i1	PaOGS21447	Hippo	Hippo	-0.34	0.430705	0.997701	-0.66	0.121841	0.550781	-0.32	0.450717	0.784701	3.57	0.00861557	0.142239	-0.2	0.812003	1	-3.76	0.00491635	0.106843
TRINITY_DN88542_c0_g1_i1	PaOGS21447	Hippo	Hippo	0	1		-0.17	0.974699		-0.04	0.994608		1.62	0.757645		1.92	0.714792	1	0	1
TRINITY_DN88951_c4_g1_i1	PaOGS21447	Hippo	Hippo	0.91	0.863499		1.81	0.730792		0	1		0.88	0.867502		1.15	0.826549	1	0	1
TRINITY_DN90087_c6_g1_i10	PaOGS21447	Hippo	Hippo	4.27	0.0237575		2.29	0.162965		-1.98	0.314125	0.678653	-0.58	0.709312		-1.09	0.476993	1	-0.51	0.735848
TRINITY_DN90087_c6_g1_i8	PaOGS21447	Hippo	Hippo	-1.85	0.725042		-1.02	0.84504		0.82	0.874885		0	1		0	1	1	0	1
TRINITY_DN91685_c2_g1_i1	PaOGS21447	Hippo	Hippo	0	1		0	1		0	1		0.15	0.972193		2.87	0.523115	1	2.71	0.546678
TRINITY_DN91685_c2_g1_i2	PaOGS21447	Hippo	Hippo	0	1		0	1		0	1		-0.21	0.968383		1.06	0.841106	1	1.26	0.810369
TRINITY_DN91685_c2_g1_i4	PaOGS21447	Hippo	Hippo	0	1		0	1		0	1		1.73	0.741503		2.02	0.698849	1	0	1
TRINITY_DN91685_c2_g1_i5	PaOGS21447	Hippo	Hippo	0.5	0.673397		0.64	0.576913	0.907885	0.14	0.90191	0.992485	1.54	0.418265		-0.6	0.72895	1	-2.14	0.231325	0.758713
TRINITY_DN91685_c2_g1_i6	PaOGS21447	Hippo	Hippo	-1.11	0.833079		0	1		1.89	0.719906		0	1		0	1	1	0	1
TRINITY_DN91685_c2_g1_i7	PaOGS21447	Hippo	Hippo
TRINITY_DN91685_c2_g2_i1	PaOGS21447	Hippo	Hippo	3.12	0.071636		-0.48	0.718068		-3.6	0.0297121		-0.83	0.536293		-0.64	0.631647	1	0.19	0.882845
TRINITY_DN91685_c2_g2_i2	PaOGS21447	Hippo	Hippo	-0.11	0.983508		1.78	0.736037		1.88	0.72051		2.17	0.677405		1.5	0.773534	1	-0.67	0.899082
TRINITY_DN91685_c2_g3_i1	PaOGS21447	Hippo	Hippo	0	1		0	1		0	1		0.83	0.874696		0.14	0.979307	1	-0.69	0.895212
TRINITY_DN91685_c4_g1_i1	PaOGS21447	Hippo	Hippo	-1.1	0.834318		-1.76	0.735311		-0.66	0.899682		0	1		0	1	1	0	1
TRINITY_DN91894_c1_g1_i2	PaOGS21447	Hippo	Hippo	-0.98	0.665935		0	1		1.83	0.42153		-0.18	0.91397		1.66	0.328676	1	1.83	0.279468
TRINITY_DN91894_c1_g1_i3	PaOGS21447	Hippo	Hippo	0	1		0	1		0	1		2.53	0.625538		2.78	0.59207	1	0	1
TRINITY_DN92190_c0_g2_i1	PaOGS21447	Hippo	Hippo	0	1		0	1		0	1		0.82	0.876		1.1	0.833812	1	0	1
TRINITY_DN92190_c0_g2_i2	PaOGS21447	Hippo	Hippo
TRINITY_DN93147_c5_g1_i1	PaOGS21447	Hippo	Hippo	0	1		-4.16	0.419206		-4.17	0.417345		2.59	0.609075		5.54	0.281727	1	2.95	0.570276
TRINITY_DN93147_c5_g1_i5	PaOGS21447	Hippo	Hippo	0	1		0	1		0	1		4.97	0.334479		5.21	0.311158	1	0	1
TRINITY_DN93147_c5_g1_i6	PaOGS21447	Hippo	Hippo	-1.67	0.461692	1	-1.23	0.589262	0.910785	0.45	0.839982	0.971279	-6.27	0.0119912	0.17283	-6.6	0.00803688	1	-0.34	0.879288	1
TRINITY_DN63815_c0_g1_i1	PaOGS26283	Kibra	Hippo	-2.23	0.139459		-0.99	0.519861		1.25	0.314932	0.679259	0.53	0.657436		0.06	0.957399	1	-0.47	0.694296
TRINITY_DN74258_c3_g1_i1	PaOGS26283	Kibra	Hippo	3.53	0.288103		2.66	0.418898		-0.88	0.79919		0.43	0.902119		-0.07	0.983813	1	-0.49	0.885951
TRINITY_DN74258_c3_g1_i2	PaOGS26283	Kibra	Hippo	0	1		-1.46	0.778584		-1.45	0.781268		2.78	0.591122		3.04	0.558039	1	0	1
TRINITY_DN74258_c3_g1_i3	PaOGS26283	Kibra	Hippo	0.34	0.661195	1	1.95	0.0204802	0.24351	1.61	0.0610467	0.30775	0.48	0.511884	0.954687	0.99	0.181173	1	0.51	0.500468	0.929788
TRINITY_DN74258_c3_g1_i4	PaOGS26283	Kibra	Hippo	-0.14	0.95037		-1.85	0.385101		-1.72	0.419607		0	1		0	1	1	0	1
TRINITY_DN74258_c3_g1_i5	PaOGS26283	Kibra	Hippo	0	1		-1.47	0.778389		-1.43	0.783075		-1.1	0.834924		0	1	1	1.22	0.817202
TRINITY_DN74258_c3_g2_i1	PaOGS26283	Kibra	Hippo	-1.02	0.845908		0	1		1.87	0.72234		0	1		0	1	1	0	1
TRINITY_DN76109_c4_g1_i2	PaOGS26283	Kibra	Hippo	-0.6	0.765404		-1.35	0.471497		-0.75	0.671718		-0.43	0.787936		1.54	0.364595	1	1.97	0.243395
TRINITY_DN76109_c4_g1_i3	PaOGS26283	Kibra	Hippo	-2.97	0.317176		-1.15	0.704887		1.82	0.530116		4.29	0.142001		3.58	0.220497	1	-0.71	0.81996
TRINITY_DN76109_c4_g1_i4	PaOGS26283	Kibra	Hippo	2.88	0.0997036		0.32	0.819763	0.979812	-2.55	0.133529	0.461438	0.16	0.884997		0.71	0.539252	1	0.54	0.639805	0.977736
TRINITY_DN76109_c4_g1_i5	PaOGS26283	Kibra	Hippo	0.96	0.855577		1.81	0.730689		0	1		-3.06	0.55458		0	1	1	3.18	0.539073
TRINITY_DN82443_c3_g9_i1	PaOGS26283	Kibra	Hippo	-2.49	0.313053		-2.05	0.400174		0.45	0.845296		-0.94	0.689667		1.21	0.631696	1	2.15	0.378801
TRINITY_DN84939_c4_g7_i1	PaOGS26283	Kibra	Hippo	2.88	0.362692		-1.35	0.647793		-4.23	0.172732		0	1		0	1	1	0	1
TRINITY_DN91042_c4_g1_i1	PaOGS26283	Kibra	Hippo	0	1		0	1		0	1		0.79	0.881365		0.12	0.982215	1	-0.67	0.899021
TRINITY_DN9987_c0_g1_i1	PaOGS26283	Kibra	Hippo	-1.4	0.569729		2.64	0.319277		4.04	0.109098		-0.43	0.87051		0.71	0.789518	1	1.14	0.666695
TRINITY_DN103191_c0_g1_i1	PaOGS19729	Kibra	Hippo	-1.07	0.781994		-3	0.421383		-1.93	0.605577		-1.5	0.68432		2.08	0.585737	1	3.59	0.338228
TRINITY_DN75156_c1_g1_i10	PaOGS19729	Kibra	Hippo	4	0.385681		-0.96	0.82981	0.982606	-4.96	0.280158	0.646263	0.84	0.851019		6.07	0.186489	1	5.23	0.255373	0.781728
TRINITY_DN75156_c1_g1_i12	PaOGS19729	Kibra	Hippo	-0.25	0.332477	0.974456	-0.31	0.213068	0.676743	-0.07	0.791184	0.953307	-0.15	0.548729	0.964959	-0.56	0.0249132	1	-0.41	0.100908	0.553557
TRINITY_DN75156_c1_g1_i1	PaOGS19729	Kibra	Hippo	-0.46	0.876533		-2.24	0.438231	0.843534	-1.78	0.533615	0.838098	-6.24	0.0392861		0	1	1	6.37	0.0353757	0.335342
TRINITY_DN75156_c1_g1_i3	PaOGS19729	Kibra	Hippo	-0.41	0.771873	1	0.38	0.789787	0.971227	0.79	0.57719	0.860736	-0.74	0.609487	0.97844	-1.88	0.191284	1	-1.14	0.424951	0.896254
TRINITY_DN75156_c1_g1_i4	PaOGS19729	Kibra	Hippo	5.05	0.00263883		0.23	0.85173	0.988349	-4.82	0.003836	0.0597376	-0.54	0.673666		-0.84	0.50856	1	-0.3	0.811792	1
TRINITY_DN75156_c1_g1_i5	PaOGS19729	Kibra	Hippo	7.24	3.30906e-07	9.70845e-05	0.21	0.79608	0.972906	-7.03	6.66739e-07	9.06952e-05	-1.54	0.0520815	0.406318	-1.09	0.170141	1	0.45	0.564962	0.952458
TRINITY_DN75156_c1_g1_i7	PaOGS19729	Kibra	Hippo	5.12	0.0239014	0.401016	2.8	0.170147	0.625112	-2.32	0.32093	0.684245	2.77	0.157865	0.67807	-0.36	0.850686	1	-3.13	0.110035	0.57391
TRINITY_DN75156_c1_g1_i8	PaOGS19729	Kibra	Hippo	-0.67	0.779746		4.15	0.113539		4.82	0.0633248		0.42	0.859386		1.49	0.543754	1	1.06	0.667074
TRINITY_DN75156_c1_g1_i9	PaOGS19729	Kibra	Hippo	-0.64	0.802928	1	1.17	0.648523	0.93279	1.81	0.480006	0.804779	-0.83	0.749057	0.994912	-1.02	0.69604	1	-0.18	0.943909	1
TRINITY_DN36298_c0_g1_i1	PaOGS22053	Kibra	Hippo	1.49	0.198931		0.6	0.545803	0.896123	-0.89	0.437323	0.774535	0.69	0.516735		0.37	0.717421	1	-0.32	0.764054	0.998487
TRINITY_DN36298_c0_g1_i2	PaOGS22053	Kibra	Hippo	1.02	0.496443		1.82	0.220658		0.81	0.608574		0.36	0.824914		2.04	0.264007	1	1.68	0.372141
TRINITY_DN83222_c0_g1_i1	PaOGS22053	Kibra	Hippo	-1.02	0.372916		1.97	0.110252	0.530392	2.99	0.0132203	0.128669	2.46	0.165769		1.74	0.325969	1	-0.72	0.716992	0.990507
TRINITY_DN83222_c0_g1_i4	PaOGS22053	Kibra	Hippo	-1.04	0.759895		-1.04	0.756703		0.01	0.998596		0.43	0.900637		1.65	0.632388	1	1.22	0.725596
TRINITY_DN83222_c0_g1_i5	PaOGS22053	Kibra	Hippo	-2.99	0.563711		-1.45	0.780302		1.54	0.76386		0	1		0	1	1	0	1
TRINITY_DN83222_c0_g1_i6	PaOGS22053	Kibra	Hippo	1.26	0.709097		2.13	0.530146		0.86	0.803748		2.01	0.56518		1.3	0.710885	1	-0.72	0.84117
TRINITY_DN83222_c0_g2_i1	PaOGS22053	Kibra	Hippo	-2.1	0.687793		0	1		2.91	0.578136		0	1		-0.84	0.873273	1	-0.67	0.899312
TRINITY_DN83222_c0_g2_i2	PaOGS22053	Kibra	Hippo
TRINITY_DN83222_c0_g4_i1	PaOGS22053	Kibra	Hippo	0	1		-1.62	0.688641		-1.57	0.697108		1.18	0.771031		1.45	0.721023	1	0.27	0.948225
TRINITY_DN85141_c1_g1_i1	PaOGS22053	Kibra	Hippo	0	1		0	1		0	1		1.57	0.765021		1.87	0.722117	1	0	1
TRINITY_DN85141_c1_g1_i2	PaOGS22053	Kibra	Hippo	0	1		-1.19	0.820367		-1.13	0.828829		0	1		0	1	1	0	1
TRINITY_DN85141_c1_g2_i2	PaOGS22053	Kibra	Hippo	-0.31	0.8304	1	0.65	0.648408	0.932739	0.96	0.501371	0.818761	1.5	0.47846	0.943626	1.74	0.409036	1	0	1	1
TRINITY_DN85141_c1_g2_i4	PaOGS22053	Kibra	Hippo	-0.35	0.593844	1	0.97	0.147087	0.592309	1.32	0.0466078	0.266203	3.4	0.0192976	0.233486	2.69	0.064625	1	-0.72	0.688132	0.990507
TRINITY_DN85141_c1_g2_i6	PaOGS22053	Kibra	Hippo	1.03	0.519005		1.56	0.322556		0.53	0.744077		-0.13	0.952803		-0.86	0.681924	1	-0.73	0.728326
TRINITY_DN58601_c0_g1_i1	PaOGS16831	Kibra	Hippo	0	1		-0.12	0.982122		-0.05	0.992643		0.87	0.868329		1.15	0.826423	1	0	1
TRINITY_DN72564_c4_g1_i1	PaOGS16831	Kibra	Hippo	0	1		-2.73	0.59784		-2.57	0.619011		0	1		0	1	1	0	1
TRINITY_DN81238_c0_g2_i7	PaOGS16831	Kibra	Hippo	-1.08	0.715369		-1.13	0.697256		-0.04	0.988335		2.37	0.416991		0.16	0.953588	1	-2.21	0.449453
TRINITY_DN83856_c1_g2_i10	PaOGS16831	Kibra	Hippo	0.76	0.748089	1	1.33	0.572863	0.906752	0.57	0.808355	0.959676	2.72	0.251941	0.80215	-0.07	0.977908	1	-2.78	0.240661	0.768602
TRINITY_DN83856_c1_g2_i11	PaOGS16831	Kibra	Hippo	0.71	0.524769	1	0.81	0.460841	0.855909	0.1	0.92901	1	1.04	0.397618	0.904459	-1.47	0.191508	1	-2.5	0.0354125	0.335399
TRINITY_DN83856_c1_g2_i12	PaOGS16831	Kibra	Hippo	0.74	0.503819		0.72	0.499232	0.875384	-0.02	0.984688	1	1.83	0.274371		-1.67	0.178032	1	-3.5	0.0247109	0.277443
TRINITY_DN83856_c1_g2_i1	PaOGS16831	Kibra	Hippo	-1	0.793367		-0.86	0.822438		0.15	0.968643		0	1		0	1	1	0	1
TRINITY_DN83856_c1_g2_i2	PaOGS16831	Kibra	Hippo	-0.37	0.614091	1	-0.55	0.447941	0.848951	-0.18	0.799657	0.956419	0.53	0.51313	0.954713	-1.69	0.027605	1	-2.22	0.00470343	0.103902
TRINITY_DN83856_c1_g2_i3	PaOGS16831	Kibra	Hippo	-0.02	0.931073	1	-0.32	0.169645	0.624464	-0.3	0.198154	0.554968	-0.39	0.0982826	0.55615	-0.5	0.0333483	1	-0.11	0.63616	0.976591
TRINITY_DN83856_c1_g2_i4	PaOGS16831	Kibra	Hippo	1.52	0.104367		0.5	0.541011	0.89467	-1.03	0.267358	0.634101	-0.6	0.548796		0.25	0.815426	1	0.85	0.404061	0.885665
TRINITY_DN83856_c1_g2_i5	PaOGS16831	Kibra	Hippo	-0.63	0.774368		-0.73	0.73573		-0.1	0.963572		-1.1	0.667938		-2.91	0.219714	1	-1.81	0.444623
TRINITY_DN83856_c1_g2_i6	PaOGS16831	Kibra	Hippo	0.11	0.982398	1	1.04	0.835365	0.984301	0.93	0.852643	0.976196	0	1	1	-4.89	0.341494	1	-4.78	0.352761	0.856351
TRINITY_DN83856_c1_g2_i7	PaOGS16831	Kibra	Hippo	-1.93	0.556674	1	-2.79	0.393749	0.817192	-0.86	0.789514	0.952535	-5.07	0.139469	0.647064	0	1	1	5.2	0.129506	0.615495
TRINITY_DN83856_c1_g2_i8	PaOGS16831	Kibra	Hippo	-1.41	0.4716		0.26	0.899269		1.66	0.369826		-0.1	0.963735		-3.6	0.0652703	1	-3.5	0.0741246
TRINITY_DN83856_c1_g3_i1	PaOGS16831	Kibra	Hippo	3.57	0.362599		2.54	0.512496		-1.04	0.796348		-1.09	0.788104		0	1	1	1.22	0.763499
TRINITY_DN83856_c1_g3_i2	PaOGS16831	Kibra	Hippo	-0.04	0.854434	1	-0.13	0.572256	0.906636	-0.09	0.703878	0.91838	-0.15	0.534899	0.961665	-0.49	0.0361349	1	-0.34	0.141566	0.639087
TRINITY_DN83856_c1_g3_i4	PaOGS16831	Kibra	Hippo	0.87	0.868338		-0.6	0.90788		-1.48	0.776784		0.86	0.870858		1.14	0.827852	1	0	1
TRINITY_DN83856_c1_g5_i1	PaOGS16831	Kibra	Hippo	0.05	0.970678	1	-2.29	0.0400827	0.339958	-2.33	0.0370397	0.234003	1.81	0.136056	0.640757	-1.24	0.212491	1	-3.05	0.00961217	0.161677
TRINITY_DN85345_c4_g2_i1	PaOGS01717	mob as tumor suppressor	Hippo	0.8	0.878961		-0.16	0.976162		-0.96	0.85466		0	1		0	1	1	0	1
TRINITY_DN85345_c4_g2_i2	PaOGS01717	mob as tumor suppressor	Hippo	-0.32	0.742188	1	-0.54	0.578885	0.908417	-0.21	0.823539	0.965296	0.26	0.793161	0.999565	0.95	0.347852	1	0.69	0.4999	0.9296
TRINITY_DN85345_c4_g2_i3	PaOGS01717	mob as tumor suppressor	Hippo	-0.01	0.972405	1	-0.44	0.0414651	0.345217	-0.44	0.0449735	0.260754	-0.21	0.346699	0.879026	-0.15	0.500194	1	0.06	0.787332	1
TRINITY_DN85345_c4_g2_i5	PaOGS01717	mob as tumor suppressor	Hippo	0	1		-0.19	0.971171		-0.03	0.994843		0	1		0	1	1	0	1
TRINITY_DN85345_c4_g4_i1	PaOGS01717	mob as tumor suppressor	Hippo	0	1		-1.96	0.705047		-1.94	0.708909		0.85	0.871627		0.14	0.978362	1	-0.71	0.893088
TRINITY_DN85971_c2_g2_i1	PaOGS19763	merlin	Hippo	0.07	0.972218		-0.21	0.911422		-0.28	0.883426		0.62	0.763763		1	0.62956	1	0.38	0.858072
TRINITY_DN85971_c2_g2_i2	PaOGS19763	merlin	Hippo	-0.51	0.400624	0.988974	0.05	0.940395	1	0.56	0.346229	0.704428	-0.28	0.642649	0.981901	-0.37	0.541681	1	-0.08	0.886806	1
TRINITY_DN73053_c1_g1_i1	PaOGS31633	Par-1	Hippo	-1.06	0.784874		-1.09	0.774724		-0.04	0.992319		3.13	0.402685		2.46	0.511002	1	-0.67	0.862226
TRINITY_DN76517_c1_g2_i10	PaOGS31633	Par-1	Hippo	-0.08	0.943379	1	0.07	0.952339	1	0.15	0.895925	0.99057	1.1	0.339471	0.874283	2.49	0.0329488	1	1.39	0.237072	0.764856
TRINITY_DN76517_c1_g2_i11	PaOGS31633	Par-1	Hippo	6.83	4.40672e-05	0.0052133	0.63	0.597482	0.9139	-6.2	0.00020749	0.0081811	-0.51	0.66422	0.983322	-0.33	0.780303	1	0.18	0.87667	1
TRINITY_DN76517_c1_g2_i12	PaOGS31633	Par-1	Hippo	0.84	0.455827	1	0.83	0.455111	0.852891	-0.01	0.995831	1	0.14	0.918741	1	-2.29	0.064473	1	-2.42	0.0541377	0.416948
TRINITY_DN76517_c1_g2_i13	PaOGS31633	Par-1	Hippo	0	1		0	1		0	1		0	1		-4.9	0.341314	1	-4.78	0.352871
TRINITY_DN76517_c1_g2_i1	PaOGS31633	Par-1	Hippo	2.59	0.559773		3.47	0.434333		0	1		-0.24	0.956102		0.02	0.996528	1	0.26	0.95255
TRINITY_DN76517_c1_g2_i2	PaOGS31633	Par-1	Hippo	0	1		0	1		0	1		-0.13	0.979559		0.13	0.980322	1	0.26	0.959907
TRINITY_DN76517_c1_g2_i3	PaOGS31633	Par-1	Hippo	-5.38	0.295106	0.96023	0	1	1	6.24	0.224768	0.586207	-6.7	0.192134	0.726987	-4.7	0.360841	1	2	0.690283	0.990507
TRINITY_DN76517_c1_g2_i4	PaOGS31633	Par-1	Hippo	3.5	0.107703	0.767253	-0.67	0.716591	0.953038	-4.17	0.0493246	0.2747	-0.88	0.61312	0.979203	0.56	0.745588	1	1.44	0.406508	0.886563
TRINITY_DN76517_c1_g2_i5	PaOGS31633	Par-1	Hippo	-1.05	0.841724		0	1		1.88	0.720995		0	1		0	1	1	0	1
TRINITY_DN76517_c1_g2_i6	PaOGS31633	Par-1	Hippo	0	1		0	1		0	1		0	1		-5	0.331008	1	-4.89	0.342279
TRINITY_DN76517_c1_g2_i8	PaOGS31633	Par-1	Hippo	-2.14	0.383857	0.985017	2.69	0.315209	0.769669	4.83	0.0556165	0.293205	-0.55	0.806338	1	-2.29	0.302922	1	-1.74	0.431634	0.90036
TRINITY_DN76517_c1_g2_i9	PaOGS31633	Par-1	Hippo	-1.02	0.541178	1	-0.97	0.560017	0.902444	0.05	0.975838	1	-0.49	0.76728	0.99758	3.24	0.0582294	1	3.73	0.0292223	0.30405
TRINITY_DN77629_c0_g1_i2	PaOGS31633	Par-1	Hippo	0.84	0.873668		1.76	0.737812		0	1		0.76	0.8848		0.1	0.985172	1	-0.67	0.899532
TRINITY_DN76106_c3_g1_i10	PaOGS31634	Par-1	Hippo	-1.59	0.114763	0.783258	-1.93	0.0540396	0.388592	-0.34	0.727552	0.929019	-0.44	0.65182	0.982638	-0.32	0.74645	1	0.13	0.898165	1
TRINITY_DN76106_c3_g1_i1	PaOGS31634	Par-1	Hippo	-0.32	0.560636	1	-0.12	0.820778	0.980125	0.19	0.710749	0.921129	-0.17	0.737193	0.993164	0.43	0.408193	1	0.6	0.24535	0.772396
TRINITY_DN76106_c3_g1_i2	PaOGS31634	Par-1	Hippo	-2.02	0.175207	0.873387	-0.05	0.97221	1	1.97	0.18404	0.536106	-0.42	0.776815	0.998466	-0.16	0.911725	1	0.26	0.862787	1
TRINITY_DN76106_c3_g1_i3	PaOGS31634	Par-1	Hippo	-0.87	0.482698	1	-0.65	0.5961	0.913095	0.21	0.862328	0.979956	-2.24	0.0966854	0.552439	-3.01	0.0245604	1	-0.77	0.542264	0.943799
TRINITY_DN76106_c3_g1_i4	PaOGS31634	Par-1	Hippo	3.63	0.442341		1.46	0.752733		-2.17	0.64685		-2.69	0.572752		0	1	1	2.81	0.555095
TRINITY_DN76106_c3_g1_i5	PaOGS31634	Par-1	Hippo	3.42	0.183635	0.882431	0.51	0.841982	0.98562	-2.91	0.257334	0.623365	5.05	0.0729191	0.483853	3.58	0.196998	1	-1.47	0.623116	0.972353
TRINITY_DN76106_c3_g1_i6	PaOGS31634	Par-1	Hippo	0.68	0.101247	0.748536	0.15	0.708551	0.95087	-0.53	0.195564	0.551989	0.36	0.39193	0.902753	0.58	0.166535	1	0.22	0.603422	0.966112
TRINITY_DN76106_c3_g1_i7	PaOGS31634	Par-1	Hippo	0.33	0.530966	1	0.69	0.191888	0.653327	0.36	0.500868	0.818478	-0.17	0.748715	0.994912	0.19	0.723495	1	0.36	0.500088	0.929663
TRINITY_DN76106_c3_g1_i8	PaOGS31634	Par-1	Hippo	4.79	0.0236389		2.53	0.178329		-2.26	0.301125	0.667311	-0.1	0.95751		0.63	0.737249	1	0.73	0.697888
TRINITY_DN76106_c3_g1_i9	PaOGS31634	Par-1	Hippo	0.17	0.694165	1	0.27	0.534271	0.891674	0.1	0.81987	0.964301	-0.56	0.184887	0.717252	-0.35	0.409756	1	0.21	0.615773	0.970321
TRINITY_DN50023_c0_g1_i2	PaOGS25037	Par-6	Hippo	0	1		-0.14	0.978848		-0.04	0.99391		0	1		0	1	1	0	1
TRINITY_DN58881_c0_g1_i1	PaOGS25037	Par-6	Hippo	-1.48	0.736958		1.79	0.690018		3.27	0.458523		-1.1	0.806053		-1.72	0.698386	1	-0.62	0.888822
TRINITY_DN67018_c3_g1_i1	PaOGS25037	Par-6	Hippo	0	1		0	1		0	1		0.77	0.884084		1.06	0.839948	1	0	1
TRINITY_DN67018_c3_g1_i2	PaOGS25037	Par-6	Hippo	-2.15	0.680962		0	1		2.91	0.577418		0	1		-1.81	0.729814	1	-1.57	0.76428
TRINITY_DN77795_c0_g1_i1	PaOGS25037	Par-6	Hippo	0	1		-1.96	0.705279		-1.87	0.718659		0	1		0	1	1	0	1
TRINITY_DN90891_c4_g1_i1	PaOGS25037	Par-6	Hippo	0.19	0.874779		3.08	0.028436	0.287509	2.9	0.0411497	0.247736	1.58	0.244022		0.64	0.606591	1	-0.94	0.493734	0.928234
TRINITY_DN90891_c4_g1_i2	PaOGS25037	Par-6	Hippo	0.06	0.910247	1	0.09	0.860558	0.98963	0.03	0.952153	1	-0.38	0.48765	0.946575	0.5	0.372037	1	0.87	0.113172	0.580532
TRINITY_DN90891_c4_g1_i3	PaOGS25037	Par-6	Hippo	-2.9	0.356255		-3.48	0.25903		-0.59	0.841931		-2.68	0.395209		-1.74	0.588868	1	0.94	0.760618
TRINITY_DN92230_c3_g1_i2	PaOGS25037	Par-6	Hippo	-1	0.552798		-0.11	0.948444	1	0.89	0.579078	0.861696	-1.59	0.295001		-0.33	0.832805	1	1.27	0.399085	0.882748
TRINITY_DN92230_c3_g1_i4	PaOGS25037	Par-6	Hippo	-1.5	0.190991	0.888004	0.09	0.938119	1	1.59	0.156315	0.497139	2.62	0.0835191	0.516927	2.35	0.0950957	1	-0.26	0.875428	1
TRINITY_DN92230_c3_g1_i6	PaOGS25037	Par-6	Hippo	-0.56	0.667156		1.44	0.280687	0.741517	2	0.130374	0.456388	1.88	0.341062		2.12	0.28177	1	0	1	1
TRINITY_DN92368_c3_g1_i10	PaOGS25037	Par-6	Hippo	5.23	0.309536		6.07	0.238353		0	1		0	1		0	1	1	0	1
TRINITY_DN92368_c3_g1_i12	PaOGS25037	Par-6	Hippo
TRINITY_DN92368_c3_g1_i1	PaOGS25037	Par-6	Hippo	-1.45	0.159619	0.854059	-1.63	0.112276	0.533774	-0.18	0.859638	0.979047	3.22	0.050989	0.40238	0.7	0.61	1	-2.52	0.139228	0.634294
TRINITY_DN92368_c3_g1_i2	PaOGS25037	Par-6	Hippo	-3.3	0.180116		-3.89	0.106657		-0.59	0.786963		0.14	0.951246		3.21	0.193986	1	3.07	0.217054
TRINITY_DN92368_c3_g1_i5	PaOGS25037	Par-6	Hippo	-0.45	0.665983		1.26	0.238532	0.701253	1.7	0.105569	0.410576	2.85	0.0859246		0.17	0.902876	1	-2.69	0.106816	0.567448
TRINITY_DN12001_c0_g1_i1	PaOGS04317	salvador	Hippo	-1.95	0.709926		-0.12	0.982264		1.83	0.726655		0	1		0	1	1	0	1
TRINITY_DN66765_c0_g1_i1	PaOGS04317	salvador	Hippo	3.16	0.541547		4.01	0.439032		0	1		0	1		0	1	1	0	1
TRINITY_DN66765_c0_g1_i2	PaOGS04317	salvador	Hippo
TRINITY_DN66765_c0_g1_i3	PaOGS04317	salvador	Hippo	-1.41	0.0408821	0.523584	-1.27	0.0620979	0.413161	0.14	0.825077	0.96571	-0.37	0.572023	0.971251	-0.48	0.4589	1	-0.11	0.863502	1
TRINITY_DN66765_c0_g1_i5	PaOGS04317	salvador	Hippo
TRINITY_DN66765_c0_g1_i6	PaOGS04317	salvador	Hippo	-1	0.762986		-2.66	0.398169		-1.66	0.597704		0.12	0.969002		-0.09	0.97739	1	-0.21	0.946374
TRINITY_DN68893_c1_g1_i1	PaOGS04317	salvador	Hippo	-0.62	0.293684	0.959503	-0.51	0.374877	0.806877	0.11	0.836845	0.970276	-0.28	0.652192	0.982703	-0.07	0.914693	1	0.21	0.727204	0.991826
TRINITY_DN67187_c0_g1_i1	PaOGS13642	scribbled	Hippo	-0.41	0.534545	1	-0.19	0.775062	0.967585	0.22	0.73556	0.931732	0.12	0.850541	1	-0.28	0.675465	1	-0.4	0.543873	0.944547
TRINITY_DN67187_c0_g1_i2	PaOGS13642	scribbled	Hippo	-0.26	0.62484	1	0.6	0.270532	0.732382	0.86	0.110571	0.42019	-0.39	0.47175	0.93977	0.06	0.917125	1	0.44	0.409612	0.888024
TRINITY_DN89924_c0_g2_i1	PaOGS13642	scribbled	Hippo	-0.32	0.657662	1	0.07	0.918949	1	0.39	0.585454	0.864345	2.39	0.0100132	0.156	-0.32	0.678085	1	-2.71	0.00317996	0.0808872
TRINITY_DN89924_c0_g2_i2	PaOGS13642	scribbled	Hippo	0.05	0.934167	1	0	0.997563	1	-0.05	0.936546	1	-0.06	0.914925	1	-0.2	0.733059	1	-0.14	0.814817	1
TRINITY_DN89924_c0_g2_i3	PaOGS13642	scribbled	Hippo	0.89	0.865655		1.8	0.731892		0	1		0.82	0.875715		-0.75	0.885365	1	-1.58	0.763079
TRINITY_DN89924_c0_g2_i4	PaOGS13642	scribbled	Hippo	0.93	0.807802		1.81	0.634378		0	1		2.13	0.567744		-0.83	0.817307	1	-2.96	0.420383
TRINITY_DN89924_c0_g2_i5	PaOGS13642	scribbled	Hippo	-2.84	0.101824	0.751141	0	1	1	3.7	0.033043	0.21946	1.44	0.197282	0.735111	0.27	0.804995	1	-1.17	0.294721	0.815724
TRINITY_DN89924_c0_g2_i7	PaOGS13642	scribbled	Hippo	-0.77	0.564098		-0.16	0.904686	0.997936	0.61	0.607643	0.87499	-1.39	0.176249		-1.31	0.199913	1	0.08	0.930546	1
TRINITY_DN89924_c0_g2_i8	PaOGS13642	scribbled	Hippo	0.07	0.929634	1	-1.43	0.0363574	0.32373	-1.49	0.0292055	0.204652	-0.32	0.573551	0.971468	0.08	0.88911	1	0.39	0.482349	0.9247
TRINITY_DN105323_c0_g1_i1	PaOGS21706	scribbled	Hippo	-2.66	0.0177517	0.34385	-2.04	0.0663694	0.425964	0.61	0.49053	0.812233	0.48	0.58388	0.97346	0.28	0.747937	1	-0.2	0.817336	1
TRINITY_DN89924_c0_g1_i1	PaOGS21706	scribbled	Hippo	-0.17	0.809867	1	-0.35	0.614492	0.919541	-0.18	0.795254	0.954797	-1.09	0.108627	0.582358	-1	0.142287	1	0.1	0.886947	1
TRINITY_DN89924_c0_g3_i1	PaOGS21706	scribbled	Hippo	-0.65	0.348549	0.97714	-0.59	0.379353	0.808909	0.06	0.930599	1	-0.77	0.230446	0.778813	-0.4	0.530353	1	0.36	0.560918	0.951118
TRINITY_DN68525_c0_g1_i1	PaOGS25395	scribbled	Hippo	-0.01	0.978721	1	-1.1	0.00452554	0.103413	-1.09	0.00489446	0.06983	0.31	0.443845	0.928298	-0.24	0.534639	1	-0.55	0.165579	0.678294
TRINITY_DN68525_c0_g1_i2	PaOGS25395	scribbled	Hippo	0	1		-4.32	0.144864	0.588748	-4.33	0.143185	0.476692	2.4	0.386374		0.27	0.919705	1	-2.12	0.44312	0.906789
TRINITY_DN68525_c0_g1_i3	PaOGS25395	scribbled	Hippo	1.14	0.497859	1	-0.57	0.731969	0.9567	-1.7	0.30747	0.672854	-0.99	0.563574	0.968284	0.88	0.618286	1	1.86	0.28367	0.806601
TRINITY_DN68525_c0_g2_i1	PaOGS25395	scribbled	Hippo	0	1		0	1		0	1		0.78	0.882125		1.08	0.837353	1	0	1
TRINITY_DN71013_c1_g3_i5	PaOGS25395	scribbled	Hippo	1.41	0.668102		2.3	0.484109		0.89	0.792661		2.45	0.453848		1.75	0.592615	1	-0.7	0.836056
TRINITY_DN74529_c4_g1_i2	PaOGS25395	scribbled	Hippo	1.74	0.739508		0.89	0.865096		-0.86	0.870292		0	1		0	1	1	0	1
TRINITY_DN74529_c4_g1_i3	PaOGS25395	scribbled	Hippo	-1.82	0.552314		-3.46	0.236189		-1.63	0.568456		-1.11	0.714848		-1.49	0.61873	1	-0.37	0.897987
TRINITY_DN74529_c4_g1_i7	PaOGS25395	scribbled	Hippo	0	1		-1.56	0.76498		-1.54	0.766944		2.21	0.671175		2.46	0.636457	1	0	1
TRINITY_DN75303_c1_g1_i1	PaOGS25395	scribbled	Hippo	0	1		-1.98	0.702327		-1.89	0.715803		0	1		0	1	1	0	1
TRINITY_DN80516_c0_g1_i5	PaOGS25395	scribbled	Hippo	0.59	0.401759	0.989109	-0.8	0.233952	0.697052	-1.39	0.0425758	0.25259	0.07	0.924451	1	-1.14	0.0922943	1	-1.2	0.0764351	0.491557
TRINITY_DN80516_c0_g1_i6	PaOGS25395	scribbled	Hippo	0	1		0	1		0	1		0	1		-0.84	0.873439	1	-0.71	0.892208
TRINITY_DN80516_c0_g1_i7	PaOGS25395	scribbled	Hippo	-1.33	0.516515		0.28	0.896531		1.61	0.41348		-1.18	0.522394		1.31	0.520303	1	2.48	0.209255
TRINITY_DN80516_c0_g1_i8	PaOGS25395	scribbled	Hippo	-1.1	0.833916		0	1		1.89	0.71995		0	1		-0.87	0.868935	1	-0.66	0.899967
TRINITY_DN80516_c0_g1_i9	PaOGS25395	scribbled	Hippo	0.32	0.626478	1	-0.91	0.152173	0.600343	-1.24	0.0549989	0.291574	-0.59	0.348657	0.879908	-0.05	0.939283	1	0.54	0.387512	0.876584
TRINITY_DN80516_c0_g4_i1	PaOGS25395	scribbled	Hippo	-2.42	0.25226		-3.28	0.0992936		-0.87	0.633332		0.01	0.995023		0.44	0.805635	1	0.43	0.811387
TRINITY_DN56280_c0_g1_i1	PaOGS35886	scribbled	Hippo	-0.41	0.858425		2.83	0.250242		3.24	0.17903		0.25	0.904851		1.68	0.452264	1	1.43	0.52685
TRINITY_DN79744_c0_g1_i1	PaOGS35886	scribbled	Hippo	0.03	0.958327	1	0.23	0.729219	0.956415	0.19	0.769339	0.945067	0.46	0.484869	0.94534	0.21	0.747518	1	-0.25	0.705597	0.990507
TRINITY_DN79744_c0_g1_i2	PaOGS35886	scribbled	Hippo	-0.37	0.56285	1	-0.03	0.96181	1	0.34	0.593098	0.867686	0.02	0.97721	1	-0.2	0.745702	1	-0.22	0.724284	0.991169
TRINITY_DN79744_c0_g1_i3	PaOGS35886	scribbled	Hippo	0.24	0.683937	1	0.01	0.988545	1	-0.23	0.693688	0.91417	0.34	0.57136	0.971081	0.05	0.938417	1	-0.29	0.624836	0.972963
TRINITY_DN79744_c0_g3_i1	PaOGS35886	scribbled	Hippo	-2.26	0.279689	0.952166	1.37	0.512601	0.882081	3.63	0.0825681	0.361651	3.02	0.148844	0.662444	-1.56	0.453865	1	-4.58	0.0285107	0.299587
TRINITY_DN79744_c0_g3_i2	PaOGS35886	scribbled	Hippo	0.82	0.577259	1	-0.43	0.770617	0.966429	-1.24	0.395839	0.74349	-1.13	0.440141	0.926218	0.81	0.577676	1	1.94	0.183969	0.70432
TRINITY_DN79744_c0_g3_i3	PaOGS35886	scribbled	Hippo	0.19	0.90385	1	0.3	0.845014	0.986269	0.11	0.9405	1	0.66	0.664567	0.983322	0.13	0.930221	1	-0.53	0.729289	0.991877
TRINITY_DN79744_c0_g3_i4	PaOGS35886	scribbled	Hippo	0	1		0	1		0	1		0	1		-0.89	0.865714	1	-0.66	0.900342
TRINITY_DN79744_c0_g3_i6	PaOGS35886	scribbled	Hippo	0.27	0.733084	1	0.5	0.532379	0.890984	0.22	0.779104	0.948736	-1.23	0.117497	0.603356	-0.67	0.393219	1	0.56	0.475276	0.922391
TRINITY_DN79744_c0_g3_i7	PaOGS35886	scribbled	Hippo	0.11	0.826259	1	0.22	0.637124	0.928755	0.12	0.802052	0.957079	-0.14	0.76052	0.996279	-0.28	0.548096	1	-0.14	0.767744	0.999071
TRINITY_DN79744_c0_g6_i1	PaOGS35886	scribbled	Hippo	-1.49	0.336572		1.43	0.424838		2.92	0.0786046		-0.78	0.58482		0.71	0.642776	1	1.49	0.316718
TRINITY_DN88466_c3_g1_i2	PaOGS32626	warts	Hippo	0	1		-3.74	0.467453		-3.77	0.464317		-3.59	0.487092		-4.06	0.43062	1	-0.47	0.925651
TRINITY_DN88466_c3_g1_i3	PaOGS32626	warts	Hippo	-5.38	0.295922		-5.52	0.283113	0.743701	-0.14	0.977694	1	0	1		0	1	1	0	1	1
TRINITY_DN88466_c3_g1_i4	PaOGS32626	warts	Hippo	-0.61	0.726555	1	1.66	0.342119	0.785622	2.27	0.193546	0.549586	3.22	0.0815506	0.51057	0.81	0.645761	1	-2.41	0.193114	0.717043
TRINITY_DN88466_c3_g1_i5	PaOGS32626	warts	Hippo	4.65	0.276004		-0.57	0.890444	0.995822	-5.22	0.220497	0.58172	-2.81	0.515038		-4.61	0.279999	1	-1.8	0.666382	0.985961
TRINITY_DN88466_c3_g1_i6	PaOGS32626	warts	Hippo	1.43	0.569004		-0.68	0.764674		-2.11	0.382189		-0.78	0.740449		2.38	0.347604	1	3.15	0.201561
TRINITY_DN88466_c3_g1_i7	PaOGS32626	warts	Hippo	-0.82	0.414793	0.991076	5.32	0.000507191	0.0251264	6.14	5.23624e-05	0.00294578	-2.75	0.0114187	0.168303	-1.03	0.357143	1	1.72	0.090884	0.530231
TRINITY_DN88466_c3_g1_i8	PaOGS32626	warts	Hippo	0	1	1	-6.24	0.100395	0.511128	-6.27	0.0989458	0.397455	5.77	0.12939	0.626875	1.53	0.673948	1	-4.24	0.267054	0.792928
TRINITY_DN146719_c0_g1_i1	PaOGS02608	yorkie	Hippo	0	1		0	1		0	1		-0.15	0.977198		1.1	0.834749	1	1.25	0.812573
TRINITY_DN19196_c0_g1_i1	PaOGS02608	yorkie	Hippo	-1.92	0.714494		-1.78	0.732291		0.14	0.978587		0	1		0	1	1	0	1
TRINITY_DN91311_c0_g3_i1	PaOGS02608	yorkie	Hippo	-1.07	0.293868	0.959503	-1.3	0.19877	0.661597	-0.22	0.819199	0.964082	0.36	0.708361	0.990138	1.04	0.277776	1	0.68	0.477197	0.923042
TRINITY_DN91311_c0_g3_i2	PaOGS02608	yorkie	Hippo	-0.7	0.30149	0.962738	0.33	0.627009	0.924734	1.03	0.127686	0.451561	-0.34	0.625971	0.981699	-0.74	0.286059	1	-0.4	0.56316	0.951657
TRINITY_DN91311_c0_g3_i3	PaOGS02608	yorkie	Hippo	-0.08	0.972041	1	1.54	0.49079	0.871041	1.61	0.468969	0.796964	4.24	0.0962043	0.551311	0.47	0.837521	1	-3.76	0.140905	0.637595
TRINITY_DN91311_c0_g6_i1	PaOGS02608	yorkie	Hippo

## Sheet: HippoDEG
transcript_id	Annot	Pathway	log2FoldChange.GFvsGNM	pvalue.GFvsGNM	padj.GFvsGNM	log2FoldChange.GFvsConvM	pvalue.GFvsConvM	padj.GFvsConvM	log2FoldChange.GNvsConvM	pvalue.GNvsConvM	padj.GNvsConvM	log2FoldChange.GFvsGNH	pvalue.GFvsGNH	padj.GFvsGNH	log2FoldChange.GFvsConvH	pvalue.GFvsConvH	padj.GFvsConvH	log2FoldChange.GNvsConvH	pvalue.GNvsConvH	padj.GNvsConvH
TRINITY_DN79274_c0_g3_i1	fat	Hippo	1.57	2.93418e-05	0.00380694	0.76	0.0381378	0.331341	-0.81	0.0305134	0.209919	-0.13	0.727291	0.991678	0.61	0.0905362	1	0.74	0.0412664	0.362066
TRINITY_DN79619_c3_g3_i1	Hippo	Hippo	-0.13	0.660933	1	-0.93	0.00108287	0.0417765	-0.81	0.00464856	0.0676046	-0.06	0.84595	1	0.3	0.33924	1	0.36	0.251116	0.77756
TRINITY_DN75156_c1_g1_i5	Kibra	Hippo	7.24	3.30906e-07	9.70845e-05	0.21	0.79608	0.972906	-7.03	6.66739e-07	9.06952e-05	-1.54	0.0520815	0.406318	-1.09	0.170141	1	0.45	0.564962	0.952458
TRINITY_DN88466_c3_g1_i7	warts	Hippo	-0.82	0.414793	0.991076	5.32	0.000507191	0.0251264	6.14	5.23624e-05	0.00294578	-2.75	0.0114187	0.168303	-1.03	0.357143	1	1.72	0.090884	0.530231

## Sheet: CytochromeATPaseTotal
transcript_id	Annot	Pathway	log2FoldChange.GFvsGNM	pvalue.GFvsGNM	padj.GFvsGNM	log2FoldChange.GFvsConvM	pvalue.GFvsConvM	padj.GFvsConvM	log2FoldChange.GNvsConvM	pvalue.GNvsConvM	padj.GNvsConvM	log2FoldChange.GFvsGNH	pvalue.GFvsGNH	padj.GFvsGNH	log2FoldChange.GFvsConvH	pvalue.GFvsConvH	padj.GFvsConvH	log2FoldChange.GNvsConvH	pvalue.GNvsConvH	padj.GNvsConvH
TRINITY_DN79456_c1_g1_i1	Cytochrome c oxidase assembly protein COX16-like protein, mitochondrial, partial [Stegodyphus mimosarum],	Cytochrome	-1.06	0.840788		0	1		1.88	0.720743		-1.11	0.833325		0	1	1	1.25	0.811989
TRINITY_DN79456_c1_g1_i2	Cytochrome c oxidase assembly protein COX16 homolog, mitochondrial {ECO:0000305}	Cytochrome	1.02	0.00772891	0.21379	0.15	0.672615	0.940577	-0.87	0.0208098	0.168627	0.17	0.647097	0.982287	0.44	0.223955	1	0.27	0.451924	0.910052
TRINITY_DN79456_c1_g1_i3	Cytochrome c oxidase assembly protein COX16 homolog, mitochondrial {ECO:0000305}	Cytochrome	-0.62	0.367679	0.980507	0.2	0.768015	0.965639	0.82	0.210882	0.570501	0.1	0.875164	1	-0.1	0.878114	1	-0.2	0.756319	0.997124
TRINITY_DN75873_c2_g1_i1	Cytochrome c oxidase subunit 2	Cytochrome	-0.93	0.222394	0.914597	1.56	0.0645576	0.420364	2.49	0.00209918	0.0410919	-1.16	0.156138	0.675356	0.7	0.444159	1	1.86	0.0319614	0.318892
TRINITY_DN66748_c2_g3_i1	Cytochrome c oxidase subunit 1	Cytochrome	-28.35	9.71996e-27	8.14995e-23	-28.99	6.94338e-28	6.71139e-24	-0.64	0.787355	0.951825	-14.12	5.59295e-08	1.61709e-05	-14.78	1.28855e-08	9.31187e-05	-0.67	0.77894	1
TRINITY_DN66748_c4_g1_i1	Cytochrome c oxidase subunit 1	Cytochrome	0.98	0.57587	1	-0.04	0.979425	1	-1.02	0.534791	0.8387	-1.23	0.0272783	0.286367	0.39	0.492501	1	1.62	0.00381486	0.0912712
TRINITY_DN87646_c0_g1_i1	Cytochrome c oxidase subunit 3	Cytochrome	-0.9	0.725939		-1.15	0.639853		-0.25	0.917609		-1.2	0.616829		1	0.698538	1	2.21	0.371533
TRINITY_DN87646_c6_g1_i1	Cytochrome c oxidase subunit 3	Cytochrome	1.63	0.63352		1.59	0.642072		-0.04	0.990543		1.02	0.747983		2.01	0.534559	1	0.99	0.763403
TRINITY_DN69590_c7_g4_i1	Cytochrome c oxidase subunit 2	Cytochrome	-0.54	0.596967	1	0.83	0.42427	0.835961	1.37	0.180204	0.531331	3.75	0.0156876	0.205062	0.86	0.437926	1	-2.89	0.0677699	0.465166
TRINITY_DN40572_c0_g1_i1	Cytochrome c oxidase subunit 1	Cytochrome	2.21	0.571297		0.79	0.836565		-1.42	0.715586		0.37	0.925415		1.63	0.681581	1	1.26	0.752762
TRINITY_DN89504_c3_g1_i1	Cytochrome c oxidase subunit 1	Cytochrome	-0.33	0.683432	1	0.12	0.877428	0.993161	0.45	0.555771	0.849563	-0.44	0.531792	0.960844	0.92	0.224086	1	1.36	0.0682504	0.466733
TRINITY_DN89504_c3_g3_i2	Cytochrome c oxidase subunit 1	Cytochrome	-1.77	0.608071		-0.46	0.894828		1.31	0.700917		0	1		0	1	1	0	1
TRINITY_DN89504_c3_g3_i7	Cytochrome c oxidase subunit 1	Cytochrome	0	1		0	1		0	1		1.39	0.750714		-3.28	0.439137	1	-4.67	0.272512
TRINITY_DN89504_c3_g3_i10	Cytochrome c oxidase subunit 1	Cytochrome	-0.51	0.774811		0.54	0.76301		1.05	0.54847		1.81	0.289402		3.23	0.0863325	1	1.42	0.473393
TRINITY_DN89504_c3_g3_i11	Cytochrome c oxidase subunit 1	Cytochrome	0.98	0.82949		0.86	0.85062		-0.12	0.978437		1.67	0.709114		1.91	0.668884	1	0.24	0.957285
TRINITY_DN89504_c3_g3_i14	Cytochrome c oxidase subunit 1	Cytochrome	-2.29	0.474586		-1.87	0.555375		0.42	0.891544		1.64	0.59825		-0.14	0.96299	1	-1.77	0.566535
TRINITY_DN64090_c0_g1_i1	Cytochrome c oxidase copper chaperone	Cytochrome	3.85	0.0649157		-1.66	0.338203		-5.52	0.00670111	0.0849046	0.9	0.645768		3.48	0.0996024	1	2.58	0.240589
TRINITY_DN64090_c0_g1_i2	Cytochrome c oxidase copper chaperone	Cytochrome	0.24	0.494444	1	-0.89	0.00990092	0.162696	-1.13	0.00110317	0.0266428	0.49	0.163114	0.685508	0.27	0.439082	1	-0.22	0.533732	0.940669
TRINITY_DN88690_c8_g3_i1	Cytochrome c oxidase subunit 2	Cytochrome	-0.4	0.179613	0.877172	-0.03	0.925586	1	0.38	0.199945	0.556992	-0.13	0.676576	0.985526	0.15	0.624899	1	0.28	0.364449	0.862673
TRINITY_DN63286_c1_g1_i1	Cytochrome c oxidase subunit 2	Cytochrome	-0.87	0.802798		-0.78	0.819734		0.08	0.979894		-0.11	0.974644		-0.61	0.865066	1	-0.49	0.890463
TRINITY_DN80525_c4_g1_i2	Cytochrome c oxidase subunit 1	Cytochrome	-0.3	0.609789	1	1.19	0.0406365	0.342581	1.49	0.0105037	0.111801	-0.85	0.141914	0.651384	0.08	0.893426	1	0.93	0.108862	0.571532
TRINITY_DN600_c0_g1_i1	Cytochrome c oxidase subunit 2	Cytochrome	0	1		0	1		0	1		-1.09	0.836778		-0.82	0.87593	1	0.26	0.960215
TRINITY_DN80659_c2_g3_i1	Cytochrome c oxidase assembly factor 6 homolog	Cytochrome	-0.26	0.519847	1	-0.58	0.133814	0.572089	-0.33	0.397036	0.744482	0.39	0.343994	0.87747	0.37	0.368653	1	-0.02	0.95323	1
TRINITY_DN80659_c2_g3_i2	Cytochrome c oxidase assembly factor 6 homolog	Cytochrome	0.31	0.583073	1	-0.59	0.283371	0.743832	-0.91	0.104056	0.40732	-0.1	0.861934	1	-0.77	0.181641	1	-0.67	0.246856	0.773567
TRINITY_DN71558_c8_g4_i1	Cytochrome c oxidase subunit 1	Cytochrome	0.84	0.857648		1.76	0.705703		0	1		-0.4	0.931503		-0.16	0.97239	1	0.24	0.958917
TRINITY_DN71558_c8_g4_i2	Cytochrome c oxidase subunit 1	Cytochrome	0.26	0.545578	1	-0.24	0.574126	0.907051	-0.5	0.243435	0.607864	0.28	0.509618	0.954065	0.11	0.80618	1	-0.18	0.678811	0.990003
TRINITY_DN71564_c6_g1_i1	Cytochrome c oxidase subunit 3	Cytochrome	0	1		0	1		0	1		1.11	0.822788		2.28	0.648255	1	1.17	0.817207
TRINITY_DN78896_c3_g3_i1	Cytochrome c oxidase subunit 1	Cytochrome	-0.79	0.655022		0.82	0.657978		1.62	0.362302		0.16	0.925378		1.4	0.449305	1	1.24	0.508316
TRINITY_DN85250_c6_g3_i2	Cytochrome c oxidase subunit 2	Cytochrome	0.9	0.863934		-1.53	0.766651		-2.43	0.637376		1.81	0.728249		2.09	0.688364	1	0	1
TRINITY_DN85250_c6_g3_i3	Cytochrome c oxidase subunit 2	Cytochrome	-1.01	0.847823		0	1		1.86	0.723487		0	1		0	1	1	0	1
TRINITY_DN76278_c7_g1_i1	Cytochrome c oxidase subunit 1	Cytochrome	-0.25	0.777262		0.71	0.431259	0.840011	0.96	0.277567	0.643557	-0.4	0.679049		-0.72	0.439194	1	-0.32	0.723759	0.991052
TRINITY_DN75331_c9_g1_i1	Cytochrome c oxidase subunit 7A, mitochondrial	Cytochrome	1.33	0.212088		1.38	0.156096	0.605432	0.05	0.960168	1	0.3	0.757392		0.03	0.970792	1	-0.27	0.783035	1
TRINITY_DN48294_c1_g1_i1	Cytochrome c oxidase subunit 1	Cytochrome	0	1		-0.17	0.974511		-0.04	0.994629		0.75	0.886645		1.05	0.842124	1	0	1
TRINITY_DN56544_c0_g1_i1	Cytochrome c oxidase subunit 1	Cytochrome	-2.22	0.135703		2.36	0.204741		4.57	0.00737651		1.73	0.293706		1.39	0.367464	1	-0.34	0.845239
TRINITY_DN47530_c0_g1_i1	Cytochrome c oxidase subunit 1	Cytochrome	0.93	0.850176		0.85	0.863059		-0.08	0.986906		-0.15	0.975921		0.11	0.982312	1	0.26	0.958262
TRINITY_DN64839_c0_g1_i1	Cytochrome c oxidase subunit 6A, mitochondrial	Cytochrome	0.07	0.84981	1	-0.31	0.414963	0.830564	-0.38	0.315093	0.679327	-0.65	0.0877384	0.529922	0.68	0.0735065	1	1.32	0.000470377	0.0227837
TRINITY_DN64839_c0_g2_i1	Cytochrome c oxidase subunit 6A [Blattella germanica],	Cytochrome	-0.08	0.936545	1	-0.85	0.341405	0.785309	-0.77	0.384515	0.734885	-0.31	0.722684	0.991652	0.05	0.955352	1	0.36	0.679629	0.990152
TRINITY_DN90059_c3_g3_i1	Cytochrome c oxidase subunit 2	Cytochrome	1.81	0.583805		2.63	0.423498		0.83	0.808426		0	1		0	1	1	0	1
TRINITY_DN90039_c2_g2_i1	Cytochrome c oxidase subunit 3	Cytochrome	0	1		0	1		0	1		1.63	0.755251		0.94	0.85812	1	-0.7	0.894691
TRINITY_DN61336_c0_g1_i1	Cytochrome c oxidase subunit 1	Cytochrome	1.47	0.421471		1.4	0.416507		-0.07	0.97158	1	-0.2	0.879695		-1.11	0.373025	1	-0.92	0.461018
TRINITY_DN70523_c14_g1_i1	Cytochrome c oxidase subunit 1	Cytochrome
TRINITY_DN70578_c3_g2_i3	Cytochrome c oxidase subunit 1	Cytochrome	-0.58	0.857222		-0.72	0.818964		-0.15	0.962535		0	1		0	1	1	0	1
TRINITY_DN70578_c5_g1_i1	Cytochrome c oxidase subunit 1	Cytochrome	0	1		0	1		0	1		0	1		-0.82	0.876463	1	-0.67	0.898767
TRINITY_DN85991_c5_g1_i1	Cytochrome c oxidase assembly protein COX15 homolog	Cytochrome	-2.93	0.190221	0.887835	-2.24	0.316712	0.770302	0.69	0.756146	0.940127	0.22	0.92285	1	-1.33	0.550664	1	-1.54	0.487995	0.926317
TRINITY_DN85991_c5_g1_i2	Cytochrome c oxidase assembly protein COX15 homolog	Cytochrome
TRINITY_DN85991_c5_g1_i3	Cytochrome c oxidase assembly protein COX15 homolog	Cytochrome	-0.35	0.377999	0.984264	0.16	0.691228	0.945995	0.5	0.198575	0.55538	-1.41	0.000289434	0.0150268	-0.22	0.578024	1	1.19	0.00210564	0.0625816
TRINITY_DN85991_c5_g1_i4	Cytochrome c oxidase assembly protein COX15 homolog	Cytochrome	0	0.999995	1	0.73	0.10021	0.5109	0.73	0.100203	0.39998	-1.05	0.0191035	0.232027	0.11	0.808776	1	1.15	0.00971601	0.162825
TRINITY_DN84097_c4_g1_i6	Cytochrome c oxidase subunit 7A1, mitochondrial	Cytochrome	1.62	0.238647	0.926343	-1.49	0.116686	0.541234	-3.12	0.014448	0.13573	0.83	0.313041	0.857893	0.11	0.889785	1	-0.72	0.380364	0.872716
TRINITY_DN83265_c1_g4_i1	Cytochrome c oxidase subunit 3	Cytochrome	-0.1	0.984124		2.67	0.580234		2.76	0.566575		2.96	0.534269		3.24	0.496346	1	0	1
TRINITY_DN83285_c6_g2_i2	Cytochrome c oxidase subunit 2	Cytochrome	1.11	0.283785	0.954602	1.72	0.092584	0.494498	0.6	0.573972	0.858887	0.01	0.988187	1	0.99	0.336903	1	0.97	0.346189	0.853136
TRINITY_DN74175_c0_g3_i1	Cytochrome c oxidase subunit 1	Cytochrome	0.88	0.282519	0.95422	-0.58	0.40256	0.822837	-1.46	0.058172	0.300058	0	0.998965	1	0.03	0.968702	1	0.03	0.96787	1
TRINITY_DN74175_c0_g6_i1	Cytochrome c oxidase subunit 1	Cytochrome	0.69	0.215699	0.908124	1.07	0.0492214	0.372787	0.38	0.50447	0.820786	0.47	0.359949	0.8861	0.2	0.689284	1	-0.27	0.601442	0.965291
TRINITY_DN74175_c0_g6_i2	Cytochrome c oxidase subunit 1	Cytochrome	-5	0.13204		-4.57	0.167639	0.621925	0.43	0.89146	0.989335	-0.86	0.786071		-1.71	0.586129	1	-0.85	0.784512	1
TRINITY_DN14523_c0_g1_i1	Cytochrome c oxidase subunit 2	Cytochrome	0.9	0.86413		1.81	0.731059		0	1		0	1		-0.8	0.879403	1	-0.68	0.896695
TRINITY_DN14523_c1_g1_i1	Cytochrome c oxidase subunit 2	Cytochrome	-1.08	0.837203		-0.16	0.976177		0.93	0.860601		-1.14	0.828898		0	1	1	1.26	0.811324
TRINITY_DN89815_c4_g1_i12	Cytochrome c oxidase subunit 3	Cytochrome	0	1		0	1		0	1		0.85	0.871629		1.1	0.833925	1	0	1
TRINITY_DN73485_c0_g3_i1	Cytochrome c oxidase subunit 3	Cytochrome	-1.06	0.841165		0	1		1.88	0.720846		0.39	0.941197		1.64	0.754874	1	1.25	0.812081
TRINITY_DN90807_c2_g5_i1	Cytochrome c oxidase subunit 1	Cytochrome	0	1		0	1		0	1		0.42	0.936503		1.65	0.753621	1	1.23	0.815366
TRINITY_DN80826_c0_g1_i2	Cytochrome c	Cytochrome	0.93	0.859239		1.81	0.731483		0	1		-2.11	0.685802		0	1	1	2.23	0.669449
TRINITY_DN80826_c0_g1_i3	Cytochrome c	Cytochrome	2.98	0.0276941	0.436071	-0.34	0.751988	0.961686	-3.33	0.0128018	0.126412	1.22	0.277289	0.828983	-0.01	0.990005	1	-1.24	0.270677	0.79599
TRINITY_DN80826_c0_g1_i4	Cytochrome c	Cytochrome	0	1		0	1		0	1		-0.08	0.987343		1.15	0.82651	1	1.24	0.814288
TRINITY_DN80826_c0_g1_i5	Cytochrome c	Cytochrome	-1.42	0.181214	0.8792	-2.49	0.0152672	0.20801	-1.07	0.253998	0.619523	-0.66	0.453406	0.931634	-0.32	0.716119	1	0.34	0.698642	0.990507
TRINITY_DN80826_c0_g1_i6	Cytochrome c	Cytochrome	2.76	0.0298292	0.452688	0.1	0.906106	0.998024	-2.66	0.0327029	0.218323	3.75	0.00062867	0.0258236	0.93	0.22188	1	-2.83	0.0112232	0.17665
TRINITY_DN80826_c0_g1_i7	Cytochrome c	Cytochrome	0.22	0.574221	1	-0.34	0.375492	0.807046	-0.56	0.14757	0.483927	-0.26	0.507652	0.953903	0.04	0.915853	1	0.3	0.442385	0.90639
TRINITY_DN80826_c0_g1_i8	Cytochrome c	Cytochrome	0	1		-3.78	0.394156		-3.79	0.392451		-3.1	0.488592		-2.87	0.52049	1	0.22	0.959128
TRINITY_DN71836_c3_g2_i2	Cytochrome c oxidase subunit 1	Cytochrome	0.86	0.870857		1.78	0.735609		0	1		1.77	0.735872		2.06	0.694064	1	0	1
TRINITY_DN71836_c3_g2_i4	Cytochrome c oxidase subunit 1	Cytochrome	-1.11	0.832375		0	1		1.89	0.719837		0	1		0	1	1	0	1
TRINITY_DN77232_c0_g1_i1	Cytochrome c oxidase subunit 3	Cytochrome	2.61	0.557297		0.69	0.873		-1.91	0.666385		3.26	0.460217		3.51	0.426416	1	0	1
TRINITY_DN77232_c0_g1_i2	Cytochrome c oxidase subunit 3	Cytochrome	0.13	0.913677		0.14	0.900812	0.997567	0.01	0.990291	1	-0.52	0.65125		0.53	0.658626	1	1.04	0.372682	0.867469
TRINITY_DN76474_c1_g1_i1	Cytochrome c oxidase assembly protein COX18, mitochondrial	Cytochrome	-1.59	0.534926	1	-0.18	0.9427	1	1.4	0.582498	0.86313	-0.8	0.753378	0.995483	-0.44	0.863955	1	0.37	0.886286	1
TRINITY_DN76474_c1_g1_i2	Cytochrome c oxidase assembly protein COX18, mitochondrial	Cytochrome	0.78	0.368262	0.980678	-0.14	0.874844	0.992768	-0.92	0.288968	0.655329	-0.11	0.896808	1	-0.1	0.911454	1	0.02	0.985139	1
TRINITY_DN76474_c1_g1_i3	Cytochrome c oxidase assembly protein COX18, mitochondrial	Cytochrome	0.35	0.668372	1	0.79	0.326335	0.776068	0.44	0.583705	0.863632	2.23	0.148405	0.661805	0.52	0.671253	1	-1.71	0.278951	0.802105
TRINITY_DN84791_c0_g1_i2	Cytochrome c oxidase assembly protein COX16 homolog, mitochondrial {ECO:0000305}	Cytochrome	1.81	0.0530068	0.586511	1.04	0.236768	0.699393	-0.77	0.412042	0.755902	1.62	0.0678466	0.468238	0.36	0.673281	1	-1.26	0.156976	0.666463
TRINITY_DN84791_c0_g2_i1	Cytochrome c oxidase assembly protein COX16 homolog, mitochondrial {ECO:0000305}	Cytochrome
TRINITY_DN84791_c0_g1_i3	Cytochrome c oxidase assembly protein COX16 homolog, mitochondrial {ECO:0000305}	Cytochrome	0.52	0.163988	0.860491	-0.02	0.956487	1	-0.54	0.140547	0.472741	-0.24	0.500336	0.951069	-0.05	0.879186	1	0.19	0.599571	0.964604
TRINITY_DN66659_c0_g2_i1	Cytochrome c oxidase assembly factor 5	Cytochrome	1.12	0.0519896	0.581066	0.21	0.679791	0.942207	-0.9	0.108661	0.416506	-0.28	0.591591	0.974249	0.4	0.446862	1	0.68	0.194515	0.718714
TRINITY_DN66659_c0_g3_i1	Cytochrome c oxidase assembly factor 5	Cytochrome	-0.25	0.72531	1	-1.18	0.0712677	0.44056	-0.93	0.148413	0.485342	-0.27	0.669573	0.984192	0.08	0.903647	1	0.34	0.581877	0.95911
TRINITY_DN66659_c0_g1_i2	Cytochrome c oxidase assembly factor 5	Cytochrome	0.22	0.616234	1	-0.74	0.0867543	0.480401	-0.97	0.0268392	0.194764	-0.08	0.857233	1	0.18	0.672824	1	0.26	0.547153	0.945842
TRINITY_DN66659_c0_g1_i3	Cytochrome c oxidase assembly factor 5	Cytochrome	0.54	0.340029	0.974847	0.3	0.578023	0.908144	-0.25	0.656776	0.896897	0.38	0.497563	0.949874	0.54	0.33084	1	0.16	0.778954	1
TRINITY_DN66659_c0_g1_i4	Cytochrome c oxidase assembly factor 5	Cytochrome	0	1		0	1		0	1		1.93	0.569794		0.57	0.862276	1	-1.36	0.690005
TRINITY_DN75015_c8_g1_i1	Cytochrome c oxidase subunit 1	Cytochrome	-1.76	0.73506		-4.18	0.416557		-2.42	0.632566		0	1		0	1	1	0	1
TRINITY_DN75015_c8_g1_i2	Cytochrome c oxidase subunit 1	Cytochrome	-1.75	0.549103		1.72	0.577797		3.47	0.24309		2.14	0.484028		0.46	0.878414	1	-1.68	0.586069
TRINITY_DN75015_c8_g3_i1	Cytochrome c oxidase subunit 1	Cytochrome	0	1		0	1		0	1		1.64	0.754332		1.91	0.715543	1	0	1
TRINITY_DN74918_c0_g2_i2	Cytochrome c oxidase subunit 4 isoform 2, mitochondrial	Cytochrome	0.26	0.411117	0.990737	-0.24	0.444358	0.846754	-0.51	0.112513	0.424077	-0.12	0.695958	0.988928	0.32	0.317386	1	0.44	0.16434	0.676691
TRINITY_DN74918_c0_g2_i3	Cytochrome c oxidase subunit 4 isoform 2, mitochondrial	Cytochrome	-0.04	0.92313	1	0.24	0.569425	0.905587	0.28	0.505614	0.82144	0.49	0.24179	0.792704	0.24	0.562368	1	-0.25	0.554232	0.948442
TRINITY_DN72244_c6_g1_i1	Cytochrome c oxidase subunit 5B, mitochondrial	Cytochrome	0.3	0.433325	0.999283	-0.01	0.986096	1	-0.31	0.423039	0.763557	-0.4	0.301084	0.849827	0.6	0.118446	1	1	0.00944744	0.16002
TRINITY_DN72244_c6_g1_i2	Cytochrome c oxidase subunit 5B, mitochondrial	Cytochrome	-0.18	0.881397		0.9	0.457848		1.07	0.368146	0.722428	0	0.997486		1.28	0.287921	1	1.28	0.288898
TRINITY_DN72244_c6_g1_i3	Cytochrome c oxidase subunit 5B, mitochondrial	Cytochrome	-3.06	0.278192		-2.94	0.291371		0.12	0.964321		-3.05	0.279502		-2.74	0.333247	1	0.32	0.905291
TRINITY_DN21602_c0_g1_i1	Cytochrome c oxidase subunit 5B, mitochondrial	Cytochrome	0.92	0.860661		-1.06	0.838322		-1.98	0.702175		0	1		0	1	1	0	1
TRINITY_DN80451_c1_g1_i1	Cytochrome c oxidase subunit 1	Cytochrome	-0.95	0.557062		0.16	0.923496		1.11	0.471287		-1.83	0.280558		1.13	0.570087	1	2.96	0.103368
TRINITY_DN70667_c1_g1_i1	Cytochrome c oxidase subunit 2	Cytochrome	0	1		0	1		0	1		0	1		-0.8	0.879353	1	-0.68	0.89658
TRINITY_DN70667_c1_g2_i1	Cytochrome c oxidase subunit 2	Cytochrome	0.5	0.274391	0.949679	-0.2	0.663101	0.937644	-0.7	0.126341	0.449009	0.33	0.464213	0.936306	0.6	0.185065	1	0.27	0.552924	0.948048
TRINITY_DN70667_c1_g3_i1	Cytochrome c oxidase subunit 2	Cytochrome	-0.08	0.978184		-1.58	0.578172		-1.49	0.598178		-0.65	0.81585		1.2	0.683388	1	1.85	0.520873
TRINITY_DN70667_c3_g1_i2	Cytochrome c oxidase subunit 2	Cytochrome	0.07	0.883431	1	0.47	0.305309	0.763684	0.4	0.381466	0.7328	0.06	0.899803	1	0.2	0.653571	1	0.15	0.74799	0.995775
TRINITY_DN68936_c4_g3_i3	Cytochrome c oxidase subunit 2	Cytochrome	0	1		-0.11	0.983482		-0.06	0.991039		0.83	0.874409		0.14	0.97853	1	-0.69	0.895694
TRINITY_DN84305_c3_g2_i1	Cytochrome c oxidase subunit 3	Cytochrome	-1.51	0.500646		0.85	0.723306		2.35	0.293163		3.04	0.153284		3.3	0.121876	1	0.25	0.915538
TRINITY_DN75284_c6_g1_i1	Cytochrome c oxidase subunit 1	Cytochrome	-0.8	0.489122		-0.37	0.745194	0.959911	0.43	0.678347	0.907018	0.24	0.814749		0.14	0.887318	1	-0.1	0.923815	1
TRINITY_DN92528_c2_g6_i1	Cytochrome c oxidase subunit 1	Cytochrome	0.37	0.382799	0.984885	-0.04	0.915293	0.999786	-0.41	0.32752	0.689732	0.4	0.345403	0.878317	0.33	0.43745	1	-0.07	0.86734	1
TRINITY_DN92528_c2_g6_i2	Cytochrome c oxidase subunit 1	Cytochrome	-26.74	2.21002e-22	1.34767e-18	-27.38	2.12325e-23	1.08652e-19	-0.65	0.794669	0.954512	-12.46	2.90109e-06	0.000465081	-13.2	7.19613e-07	0.00231259	-0.74	0.765188	0.998817
TRINITY_DN92528_c2_g1_i4	Cytochrome c oxidase subunit 1	Cytochrome	0.86	0.0721532	0.664638	-0.41	0.336998	0.782822	-1.27	0.00558069	0.0757325	0.05	0.906553	1	-0.32	0.474989	1	-0.37	0.408074	0.887383
TRINITY_DN92528_c2_g8_i1	Cytochrome c oxidase subunit 1	Cytochrome	2.29	0.239751		2.34	0.207635	0.671628	0.06	0.979163	1	0.98	0.517042		2.79	0.0832499	1	1.81	0.269563	0.794878
TRINITY_DN82766_c2_g3_i1	Cytochrome c oxidase subunit 1	Cytochrome	0.7	0.54272		2.18	0.0717965	0.442128	1.49	0.24211	0.60642	1.06	0.298138		1.7	0.101981	1	0.65	0.553845	0.948333
TRINITY_DN82766_c2_g3_i2	Cytochrome c oxidase subunit 1	Cytochrome	0.04	0.992405		0.05	0.989949		0.01	0.997645		0	1		-1.75	0.685224	1	-1.62	0.70862
TRINITY_DN72892_c3_g1_i2	Cytochrome c oxidase subunit 2	Cytochrome	-1.01	0.726899		-0.11	0.969996		0.9	0.755313		0.42	0.871341		0.52	0.839429	1	0.1	0.968569
TRINITY_DN88189_c7_g1_i1	Cytochrome c oxidase subunit 1	Cytochrome	-1.03	0.806464		-1.08	0.795305		-0.05	0.990675		0.42	0.919052		0.7	0.865991	1	0.28	0.946738
TRINITY_DN88189_c7_g4_i1	Cytochrome c oxidase subunit 1	Cytochrome	1.58	0.030935	0.46183	0.23	0.73942	0.95834	-1.36	0.0619584	0.30991	1.43	0.0299196	0.301375	1.25	0.05707	1	-0.18	0.784171	1
TRINITY_DN88189_c7_g4_i2	Cytochrome c oxidase subunit 1	Cytochrome	0.2	0.644825	1	-0.35	0.408621	0.826468	-0.55	0.197993	0.554759	0.28	0.503153	0.952137	0.22	0.609149	1	-0.07	0.874261	1
TRINITY_DN88189_c7_g4_i3	Cytochrome c oxidase subunit 1	Cytochrome	0.75	0.77352	1	-0.08	0.97492	1	-0.83	0.74956	0.937641	-2.41	0.355605	0.884212	-3.13	0.231111	1	-0.72	0.784283	1
TRINITY_DN88189_c7_g4_i4	Cytochrome c oxidase subunit 1	Cytochrome	-1.09	0.83539		0	1		1.89	0.720032		0	1		0	1	1	0	1
TRINITY_DN88189_c9_g1_i1	Cytochrome c oxidase subunit 1	Cytochrome	0	1		0	1		0	1		-1.94	0.522507		1.39	0.666852	1	3.33	0.287328
TRINITY_DN80058_c1_g2_i1	Cytochrome c oxidase subunit 1	Cytochrome	-3.83	0.167852	0.865368	-4.48	0.107068	0.524665	-0.65	0.816036	0.962824	-6.68	0.0163531	0.210624	-7.34	0.00840059	1	-0.65	0.814015	1
TRINITY_DN80058_c1_g4_i1	Cytochrome c oxidase subunit 1	Cytochrome	0.53	0.209584	0.904312	0	0.992719	1	-0.53	0.206272	0.565427	0.65	0.119159	0.606777	0.56	0.17927	1	-0.09	0.82952	1
TRINITY_DN71106_c1_g1_i1	Cytochrome c oxidase subunit 1	Cytochrome	0	1		0	1		0	1		-0.58	0.911753		1.64	0.75432	1	2.22	0.671012
TRINITY_DN71106_c4_g3_i2	Cytochrome c oxidase subunit 1	Cytochrome	0.88	0.867947		1.79	0.733393		0	1		-0.15	0.977015		-0.78	0.882068	1	-0.62	0.905033
TRINITY_DN71106_c4_g3_i3	Cytochrome c oxidase subunit 1	Cytochrome	-3.62	0.0479874	0.562449	-3.92	0.0298178	0.293633	-0.3	0.834432	0.969185	-4.84	0.00713299	0.126178	-5.55	0.00190687	0.648071	-0.71	0.607008	0.967306
TRINITY_DN71106_c4_g3_i4	Cytochrome c oxidase subunit 1	Cytochrome	-0.61	0.829086		2.19	0.459475		2.8	0.337892		-1.08	0.698203		0.25	0.930607	1	1.33	0.634255
TRINITY_DN71106_c4_g3_i5	Cytochrome c oxidase subunit 1	Cytochrome
TRINITY_DN71106_c4_g3_i6	Cytochrome c oxidase subunit 1	Cytochrome	0	1		-1.19	0.820447		-1.14	0.827493		2.8	0.589409		3.07	0.554143	1	0	1
TRINITY_DN71106_c5_g1_i1	Cytochrome c oxidase subunit 1	Cytochrome	-12.6	1.8609e-06	0.000414703	-13.29	4.88706e-07	0.000115214	-0.69	0.769213	0.945067	-15.17	9.30652e-09	3.28559e-06	-15.9	1.77709e-09	1.70272e-05	-0.72	0.759493	0.997665
TRINITY_DN5540_c0_g1_i1	Cytochrome c oxidase subunit 1	Cytochrome	-2.93	0.508746		-0.11	0.980602		2.82	0.524815		-1.09	0.810996		0	1	1	1.22	0.787282
TRINITY_DN17850_c0_g1_i1	Cytochrome c	Cytochrome
TRINITY_DN76724_c3_g2_i2	Cytochrome c oxidase subunit 1	Cytochrome	0	1		0	1		0	1		1.12	0.82976		0.06	0.990062	1	-1.06	0.839234
TRINITY_DN76724_c3_g2_i5	Cytochrome c oxidase subunit 1	Cytochrome	0	1		0	1		0	1		2.62	0.613626		1	0.846796	1	-1.62	0.7563
TRINITY_DN76724_c3_g2_i6	Cytochrome c oxidase subunit 1	Cytochrome	-1.11	0.521969	1	-0.19	0.912927	0.999209	0.92	0.588793	0.865752	0.57	0.743304	0.994272	0.49	0.777764	1	-0.08	0.962504	1
TRINITY_DN76748_c1_g1_i3	Cytochrome c oxidase subunit 7C, mitochondrial	Cytochrome	0.36	0.35303	0.977265	-0.09	0.805738	0.975513	-0.45	0.239912	0.604119	-0.45	0.245533	0.796421	0.61	0.111137	1	1.06	0.00588119	0.119986
TRINITY_DN76748_c1_g1_i6	Cytochrome c oxidase subunit 7C, mitochondrial	Cytochrome	0.63	0.84483	1	0.44	0.889997	0.995711	-0.19	0.95389	1	0.17	0.958694	1	4.62	0.176975	1	4.46	0.193896	0.718267
TRINITY_DN66843_c0_g1_i1	Cytochrome c oxidase subunit 5A, mitochondrial	Cytochrome	0.13	0.707954	1	-0.41	0.257122	0.720612	-0.54	0.131578	0.458321	-0.19	0.585777	0.973476	0.47	0.186458	1	0.67	0.0620298	0.445725
TRINITY_DN83036_c7_g1_i1	Cytochrome c-type heme lyase	Cytochrome	5.9	0.146032	0.835014	1.26	0.745436	0.959968	-4.63	0.253698	0.619181	0.26	0.947586	1	-0.1	0.978675	1	-0.36	0.92631	1
TRINITY_DN83036_c7_g1_i3	Cytochrome c-type heme lyase	Cytochrome	-0.01	0.995279		3.27	0.211152		3.29	0.208736		1.84	0.43565		0.82	0.717805	1	-1.02	0.669515
TRINITY_DN83036_c7_g1_i5	Cytochrome c-type heme lyase	Cytochrome	0.12	0.727642	1	-0.67	0.042512	0.3485	-0.79	0.0174201	0.15157	-0.18	0.58397	0.97346	-0.03	0.939177	1	0.16	0.63712	0.97676
[truncated: 270 more rows]

## Sheet: CytochromeATPaseDEG
transcript_id	Annot	Pathway	log2FoldChange.GFvsGNM	pvalue.GFvsGNM	padj.GFvsGNM	log2FoldChange.GFvsConvM	pvalue.GFvsConvM	padj.GFvsConvM	log2FoldChange.GNvsConvM	pvalue.GNvsConvM	padj.GNvsConvM	log2FoldChange.GFvsGNH	pvalue.GFvsGNH	padj.GFvsGNH	log2FoldChange.GFvsConvH	pvalue.GFvsConvH	padj.GFvsConvH	log2FoldChange.GNvsConvH	pvalue.GNvsConvH	padj.GNvsConvH
[truncated: 25 more rows]

[truncated: 14 more sheets: Apoptosis.AutophagyTotal, Apoptosis.Autophagy.DEG, TotalGlycolysis, GlycolysisDEG, TotalGlycosideHydrolase, GlycosideHydrolasesDEG, TotalFattyAcidCatabolism, FattyAcidCatabolismDEG, LysomalDE, LysosomalDEG, PMTotal, PMDEG, ChitinDE, ChitinDEG]
